# Supplementary material for: Comparative analysis of the Oenococcus oeni pan genome reveals genetic diversity in industrially-relevant pathways
Source: BMC Genomics. 2012 Aug 3;13:373. doi: 10.1186/1471-2164-13-373 (PMC3472311; doi:10.1186/1471-2164-13-373)
Supplement: Additional file 1 — Super contig structure. Describes the position of each sequencing contig within the chromosomal super contigs in each strain. [file 1471-2164-13-373-S1.txt]

genbank_contig	syntenic_scaffold	% identity	alignment length	mismatches	gap opens	contig_start	contig_end	blast_start	blast_end	evalue	bit score	scaffold_start	scaffold_end	strand
AWRIB129_37	AWRIB129_contig13_group1	100	46033	0	0	49786	95818	1	46033	0	8.50E+04	1	46033	+
AWRIB129_3	AWRIB129_contig13_group1	100	1160	0	0	45	1204	45938	47097	0	2143	45938	47097	+
AWRIB129_32	AWRIB129_contig13_group1	100	3409	0	0	1	3409	47010	50418	0	6296	47010	50418	+
AWRIB129_2	AWRIB129_contig13_group1	100	433	0	0	1	433	50323	50755	0	800	50323	50755	+
AWRIB129_17	AWRIB129_contig13_group1	100	12258	0	0	1	12258	50659	62916	0	2.26E+04	50659	62916	+
AWRIB129_4	AWRIB129_contig13_group1	100	988	0	0	1	988	62818	63805	0	1825	62818	63805	+
AWRIB129_21	AWRIB129_contig13_group1	100	3644	0	0	1	3644	67349	63706	0	6730	63706	67349	-
AWRIB129_19	AWRIB129_contig13_group1	100	523	0	0	1	523	67592	68114	0	966	67592	68114	+
AWRIB129_3	AWRIB129_contig13_group1	100	1204	0	0	1	1204	67973	69176	0	2224	67973	69176	+
AWRIB129_18	AWRIB129_contig13_group1	100	135603	0	0	1	135603	69080	204682	0	2.50E+05	69080	204682	+
AWRIB129_11	AWRIB129_contig13_group1	100	3012	0	0	1	3012	204585	207596	0	5522	204585	207596	+
AWRIB129_31	AWRIB129_contig13_group1	100	2328	0	0	1	2328	207500	209827	0	4300	207500	209827	+
AWRIB129_7	AWRIB129_contig13_group1	100	703	0	0	1	703	209729	210431	0	1299	209729	210431	+
AWRIB129_27	AWRIB129_contig13_group1	100	15972	0	0	1	15972	210337	226308	0	2.95E+04	210337	226308	+
AWRIB129_9	AWRIB129_contig13_group1	100	897	0	0	1	897	226210	227106	0	1657	226210	227106	+
AWRIB129_14	AWRIB129_contig13_group1	100	254	0	0	1	254	227261	227008	1.00E-133	470	227008	227261	-
AWRIB129_10	AWRIB129_contig13_group1	100	1047	0	0	1	1047	227163	228209	0	1930	227163	228209	+
AWRIB129_16	AWRIB129_contig13_group1	100	73386	0	0	1	73386	228116	301501	0	1.36E+05	228116	301501	+
AWRIB129_9	AWRIB129_contig13_group1	100	897	0	0	1	897	301430	302326	0	1657	301430	302326	+
AWRIB129_39	AWRIB129_contig13_group1	100	137192	0	0	1	137192	439425	302234	0	2.53E+05	302234	439425	-
AWRIB129_13	AWRIB129_contig13_group1	100	1556	0	0	1	1556	439329	440884	0	2848	439329	440884	+
AWRIB129_30	AWRIB129_contig13_group1	100	6742	0	0	1	6742	440787	447528	0	1.25E+04	440787	447528	+
AWRIB129_8	AWRIB129_contig13_group1	100	1423	0	0	1	1423	448854	447432	0	2628	447432	448854	-
AWRIB129_33	AWRIB129_contig13_group1	100	2630	0	0	1	2630	451390	448761	0	4857	448761	451390	-
AWRIB129_11	AWRIB129_contig13_group1	100	3012	0	0	1	3012	451293	454304	0	5522	451293	454304	+
AWRIB129_20	AWRIB129_contig13_group1	100	25292	0	0	1	25292	454209	479500	0	4.67E+04	454209	479500	+
AWRIB129_13	AWRIB129_contig13_group1	100	1556	0	0	1	1556	479405	480960	0	2848	479405	480960	+
AWRIB129_25	AWRIB129_contig13_group1	100	108876	0	0	1	108876	589739	480864	0	2.01E+05	480864	589739	-
AWRIB129_12	AWRIB129_contig13_group1	100	5574	0	0	1	5574	589643	595216	0	1.03E+04	589643	595216	+
AWRIB129_40	AWRIB129_contig13_group1	100	73598	0	0	1	73598	595119	668716	0	1.36E+05	595119	668716	+
AWRIB129_1	AWRIB129_contig13_group1	100	859	0	0	1	859	668622	669480	0	1587	668622	669480	+
AWRIB129_15	AWRIB129_contig13_group1	100	2031	0	0	1	2031	669382	671412	0	3751	669382	671412	+
AWRIB129_1	AWRIB129_contig13_group1	100	859	0	0	1	859	672175	671317	0	1587	671317	672175	-
AWRIB129_36	AWRIB129_contig13_group1	100	73495	0	0	1	73495	672079	745573	0	1.36E+05	672079	745573	+
AWRIB129_4	AWRIB129_contig13_group1	100	987	0	0	1	987	746463	745477	0	1823	745477	746463	-
AWRIB129_42	AWRIB129_contig13_group1	100	207530	0	0	1	207530	953898	746369	0	3.83E+05	746369	953898	-
AWRIB129_6	AWRIB129_contig13_group1	100	298	0	0	23	320	953813	954110	5.00E-158	551	953813	954110	+
AWRIB129_23	AWRIB129_contig13_group1	100	154478	0	0	1	154478	954020	1108497	0	2.85E+05	954020	1108497	+
AWRIB129_7	AWRIB129_contig13_group1	100	703	0	0	1	703	1108402	1109104	0	1299	1108402	1109104	+
AWRIB129_34	AWRIB129_contig13_group1	100	9832	0	0	1	9832	1118838	1109007	0	1.82E+04	1109007	1118838	-
AWRIB129_10	AWRIB129_contig13_group1	100	1047	0	0	1	1047	1119788	1118742	0	1930	1118742	1119788	-
AWRIB129_38	AWRIB129_contig13_group1	100	91318	0	0	1	91318	1211010	1119693	0	1.69E+05	1119693	1211010	-
AWRIB129_9	AWRIB129_contig13_group1	100	897	0	0	1	897	1210912	1211808	0	1657	1210912	1211808	+
AWRIB129_24	AWRIB129_contig13_group1	100	54529	0	0	1	54529	1266241	1211713	0	1.01E+05	1211713	1266241	-
AWRIB129_12	AWRIB129_contig13_group1	99.98	5574	0	1	1	5574	1271717	1266145	0	1.03E+04	1266145	1271717	-
AWRIB129_41	AWRIB129_contig13_group1	100	328976	0	0	1	328976	1600596	1271621	0	6.08E+05	1271621	1600596	-
AWRIB129_6	AWRIB129_contig13_group1	100	320	0	0	1	320	1600819	1600500	3.00E-170	592	1600500	1600819	-
AWRIB129_22	AWRIB129_contig13_group1	100	26804	0	0	1	26804	1627527	1600724	0	4.95E+04	1600724	1627527	-
AWRIB129_5	AWRIB129_contig13_group1	100	1046	0	0	1	1046	1628474	1627429	0	1932	1627429	1628474	-
AWRIB129_26	AWRIB129_contig13_group1	100	2167	0	0	1	2167	1628377	1630543	0	4002	1628377	1630543	+
AWRIB129_13	AWRIB129_contig13_group1	100	1556	0	0	1	1556	1630446	1632001	0	2848	1630446	1632001	+
AWRIB129_29	AWRIB129_contig13_group1	100	1973	0	0	1	1973	1633878	1631906	0	3644	1631906	1633878	-
AWRIB129_5	AWRIB129_contig13_group1	100	1046	0	0	1	1046	1634825	1633780	0	1932	1633780	1634825	-
AWRIB129_28	AWRIB129_contig13_group1	100	41275	0	0	1	41275	1676001	1634727	0	7.62E+04	1634727	1676001	-
AWRIB129_8	AWRIB129_contig13_group1	100	1424	0	0	1	1424	1677326	1675903	0	2630	1675903	1677326	-
AWRIB129_35	AWRIB129_contig13_group1	100	18197	0	0	1	18197	1695424	1677228	0	3.36E+04	1677228	1695424	-
AWRIB129_9	AWRIB129_contig13_group1	100	897	0	0	1	897	1695326	1696222	0	1657	1695326	1696222	+
AWRIB129_37	AWRIB129_contig13_group1	100	49785	0	0	1	49785	1696128	1745912	0	9.19E+04	1696128	1745912	+
														
														
genbank_contig	syntenic_scaffold	% identity	alignment length	mismatches	gap opens	contig_start	contig_end	blast_start	blast_end	evalue	bit score	scaffold_start	scaffold_end	strand
AWRIB202_23	AWRIB202_contig115_group1	100	182525	1	0	1	182525	182525	1	0	3.37E+05	1	182525	-
AWRIB202_9	AWRIB202_contig115_group1	100	3011	0	0	1	3011	182409	185419	0	5550	182409	185419	+
AWRIB202_21	AWRIB202_contig115_group1	100	2312	0	0	1	2312	185328	187639	0	4270	185328	187639	+
AWRIB202_1	AWRIB202_contig115_group1	100	704	0	0	1	704	187544	188247	0	1301	187544	188247	+
AWRIB202_15	AWRIB202_contig115_group1	100	84467	0	0	1	84467	188153	272619	0	1.56E+05	188153	272619	+
AWRIB202_4	AWRIB202_contig115_group1	100	1049	0	0	1	1049	273570	272522	0	1938	272522	273570	-
AWRIB202_27	AWRIB202_contig115_group1	100	137205	0	0	1	137205	410676	273472	0	2.53E+05	273472	410676	-
AWRIB202_5	AWRIB202_contig115_group1	100	1557	0	0	1	1557	410579	412135	0	2876	410579	412135	+
AWRIB202_25	AWRIB202_contig115_group1	100	6742	0	0	1	6742	418780	412039	0	1.25E+04	412039	418780	-
AWRIB202_3	AWRIB202_contig115_group1	100	1420	0	0	1	1420	418685	420104	0	2623	418685	420104	+
AWRIB202_17	AWRIB202_contig115_group1	100	2631	0	0	1	2631	420007	422637	0	4859	420007	422637	+
AWRIB202_9	AWRIB202_contig115_group1	100	3042	0	0	1	3042	422546	425587	0	5607	422546	425587	+
AWRIB202_20	AWRIB202_contig115_group1	100	25284	0	0	1	25284	450755	425472	0	4.67E+04	425472	450755	-
AWRIB202_5	AWRIB202_contig115_group1	100	1558	0	0	1	1558	450659	452216	0	2878	450659	452216	+
AWRIB202_19	AWRIB202_contig115_group1	100	108870	0	0	1	108870	452125	560994	0	2.01E+05	452125	560994	+
AWRIB202_2	AWRIB202_contig115_group1	100	5573	0	0	1	5573	560899	566471	0	1.03E+04	560899	566471	+
AWRIB202_24	AWRIB202_contig115_group1	100	34609	0	0	1	34609	600996	566388	0	6.39E+04	566388	600996	-
AWRIB202_8	AWRIB202_contig115_group1	98.37	1659	23	2	1	1657	600901	602557	0	2904	600901	602557	+
AWRIB202_14	AWRIB202_contig115_group1	100	18893	0	0	1	18893	621205	602313	0	3.49E+04	602313	621205	-
AWRIB202_6	AWRIB202_contig115_group1	99.89	922	1	0	1	922	621109	622030	0	1677	621109	622030	+
AWRIB202_36	AWRIB202_contig115_group1	100	29969	0	0	1	29969	651848	621880	0	5.53E+04	621880	651848	-
AWRIB202_35	AWRIB202_contig115_group1	100	221	0	0	1	221	652052	651832	1.00E-115	409	651832	652052	-
AWRIB202_34	AWRIB202_contig115_group1	100	1551	0	0	1	1551	653598	652048	0	2865	652048	653598	-
AWRIB202_33	AWRIB202_contig115_group1	100	23452	0	0	1	23452	677041	653590	0	4.33E+04	653590	677041	-
AWRIB202_7	AWRIB202_contig115_group1	100	859	0	0	1	859	676946	677804	0	1583	676946	677804	+
AWRIB202_18	AWRIB202_contig115_group1	99.95	2060	1	0	1	2060	677706	679765	0	3801	677706	679765	+
AWRIB202_7	AWRIB202_contig115_group1	99.88	859	1	0	1	859	680503	679645	0	1580	679645	680503	-
AWRIB202_13	AWRIB202_contig115_group1	100	111934	0	0	1	111934	680409	792342	0	2.07E+05	680409	792342	+
AWRIB202_8	AWRIB202_contig115_group1	100	1657	0	0	1	1657	792248	793904	0	3031	792248	793904	+
AWRIB202_10	AWRIB202_contig115_group1	100	19162	0	0	1	19162	793811	812972	0	3.54E+04	793811	812972	+
AWRIB202_6	AWRIB202_contig115_group1	98.92	923	8	2	1	922	812879	813800	0	1629	812879	813800	+
AWRIB202_30	AWRIB202_contig115_group1	100	145323	0	0	1	145323	958974	813652	0	2.68E+05	813652	958974	-
AWRIB202_29	AWRIB202_contig744_group1	100	45495	0	0	1	45495	45495	1	0	8.40E+04	1	45495	-
AWRIB202_4	AWRIB202_contig744_group1	99.81	1046	2	0	4	1049	45402	46447	0	1921	45402	46447	+
AWRIB202_28	AWRIB202_contig744_group1	100	69764	0	0	1	69764	116123	46360	0	1.29E+05	46360	116123	-
AWRIB202_7	AWRIB202_contig744_group1	100	859	0	0	1	859	116026	116884	0	1583	116026	116884	+
AWRIB202_22	AWRIB202_contig744_group1	100	7461	0	0	1	7461	124248	116788	0	1.38E+04	116788	124248	-
AWRIB202_7	AWRIB202_contig744_group1	100	859	0	0	1	859	125009	124151	0	1583	124151	125009	-
AWRIB202_32	AWRIB202_contig744_group1	100	84997	0	0	1	84997	209911	124915	0	1.57E+05	124915	209911	-
AWRIB202_31	AWRIB202_contig557_group1	100	10005	0	0	1	10005	10005	1	0	1.85E+04	1	10005	-
AWRIB202_1	AWRIB202_contig557_group1	100	704	0	0	1	704	9910	10613	0	1301	9910	10613	+
AWRIB202_26	AWRIB202_contig557_group1	100	102842	0	0	1	102842	10516	113357	0	1.90E+05	10516	113357	+
AWRIB202_4	AWRIB202_contig557_group1	99.9	1050	0	1	1	1049	114305	113256	0	1932	113256	114305	-
AWRIB202_11	AWRIB202_contig557_group1	100	38239	0	0	1	38239	152445	114207	0	7.06E+04	114207	152445	-
AWRIB202_2	AWRIB202_contig557_group1	100	5573	0	0	1	5573	157920	152348	0	1.03E+04	152348	157920	-
AWRIB202_12	AWRIB202_contig557_group1	100	450504	0	0	1	450504	157823	608326	0	8.32E+05	157823	608326	+
AWRIB202_3	AWRIB202_contig557_group1	100	1420	0	0	1	1420	608233	609652	0	2623	608233	609652	+
AWRIB202_16	AWRIB202_contig557_group1	100	18119	0	0	1	18119	609557	627675	0	3.35E+04	609557	627675	+
AWRIB202_4	AWRIB202_contig557_group1	98.37	1044	15	2	4	1046	628548	627506	0	1832	627506	628548	-
AWRIB202_23	AWRIB202_contig557_group1	100	59336	0	0	182526	241861	687786	628451	0	1.10E+05	628451	687786	-
														
														
genbank_contig	syntenic_scaffold	% identity	alignment length	mismatches	gap opens	contig_start	contig_end	blast_start	blast_end	evalue	bit score	scaffold_start	scaffold_end	strand
AWRIB304_37	AWRIB304_contig41_group1	100	91276	0	0	59334	150609	1	91276	0	1.69E+05	1	91276	+
AWRIB304_38	AWRIB304_contig799_group1	100	91230	0	0	1	91230	1	91230	0	1.69E+05	1	91230	+
AWRIB304_3	AWRIB304_contig799_group1	100	2985	0	0	2	2986	91134	94118	0	5513	91134	94118	+
AWRIB304_20	AWRIB304_contig799_group1	100	2344	0	0	1	2344	94023	96366	0	4329	94023	96366	+
AWRIB304_4	AWRIB304_contig799_group1	100	706	0	0	1	706	96269	96974	0	1304	96269	96974	+
AWRIB304_16	AWRIB304_contig799_group1	100	84472	0	0	1	84472	96878	181349	0	1.56E+05	96878	181349	+
AWRIB304_9	AWRIB304_contig799_group1	99.9	1043	1	0	1	1043	182294	181252	0	1923	181252	182294	-
AWRIB304_18	AWRIB304_contig799_group1	100	137195	0	0	1	137195	319396	182202	0	2.53E+05	182202	319396	-
AWRIB304_5	AWRIB304_contig799_group1	100	1555	0	0	1	1555	320852	319298	0	2872	319298	320852	-
AWRIB304_23	AWRIB304_contig799_group1	100	6737	0	0	1	6737	327495	320759	0	1.24E+04	320759	327495	-
AWRIB304_2	AWRIB304_contig799_group1	100	1422	0	0	1	1422	328821	327400	0	2627	327400	328821	-
AWRIB304_21	AWRIB304_contig799_group1	100	2631	0	0	1	2631	328724	331354	0	4859	328724	331354	+
AWRIB304_3	AWRIB304_contig799_group1	100	2985	0	0	2	2986	331261	334245	0	5513	331261	334245	+
AWRIB304_11	AWRIB304_contig799_group1	100	10057	0	0	1	10057	344203	334147	0	1.86E+04	334147	344203	-
AWRIB304_13	AWRIB304_contig720_group1	100	15449	0	0	1	15449	1	15449	0	2.85E+04	1	15449	+
AWRIB304_5	AWRIB304_contig720_group1	100	1555	0	0	1	1555	16907	15353	0	2872	15353	16907	-
AWRIB304_28	AWRIB304_contig720_group1	100	108921	0	0	1	108921	125736	16816	0	2.01E+05	16816	125736	-
AWRIB304_6	AWRIB304_contig720_group1	100	5525	0	0	1	5525	125640	131164	0	1.02E+04	125640	131164	+
AWRIB304_15	AWRIB304_contig720_group1	100	24830	0	0	1	24830	155895	131066	0	4.59E+04	131066	155895	-
AWRIB304_7	AWRIB304_contig720_group1	100	35069	0	0	1	35069	155800	190868	0	6.43E+04	155800	190868	+
AWRIB304_14	AWRIB304_contig720_group1	100	165	0	0	1	165	190949	190785	9.00E-85	305	190785	190949	-
AWRIB304_7	AWRIB304_contig720_group1	100	35069	0	0	1	35069	190851	225919	0	6.43E+04	190851	225919	+
AWRIB304_19	AWRIB304_contig720_group1	100	48938	0	0	1	48938	274764	225827	0	9.04E+04	225827	274764	-
AWRIB304_8	AWRIB304_contig720_group1	100	859	0	0	2	860	274677	275535	0	1583	274677	275535	+
AWRIB304_25	AWRIB304_contig720_group1	100	2031	0	0	1	2031	275441	277471	0	3751	275441	277471	+
AWRIB304_8	AWRIB304_contig720_group1	100	860	0	0	1	860	278235	277376	0	1585	277376	278235	-
AWRIB304_31	AWRIB304_contig720_group1	100	291043	0	0	1	291043	569183	278141	0	5.38E+05	278141	569183	-
AWRIB304_9	AWRIB304_contig720_group1	99.9	1043	1	0	1	1043	569088	570130	0	1923	569088	570130	+
AWRIB304_10	AWRIB304_contig720_group1	100	69768	0	0	1	69768	639804	570037	0	1.29E+05	570037	639804	-
AWRIB304_8	AWRIB304_contig720_group1	100	860	0	0	1	860	639712	640571	0	1585	639712	640571	+
AWRIB304_17	AWRIB304_contig720_group1	100	7459	0	0	1	7459	640475	647933	0	1.38E+04	640475	647933	+
AWRIB304_8	AWRIB304_contig720_group1	100	859	0	0	2	860	648696	647838	0	1583	647838	648696	-
AWRIB304_29	AWRIB304_contig720_group1	100	85030	0	0	1	85030	648598	733627	0	1.57E+05	648598	733627	+
AWRIB304_30	AWRIB304_contig787_group1	100	10018	0	0	1	10018	1	10018	0	1.85E+04	1	10018	+
AWRIB304_4	AWRIB304_contig787_group1	100	704	0	0	3	706	9922	10625	0	1301	9922	10625	+
AWRIB304_22	AWRIB304_contig787_group1	100	102908	0	0	1	102908	10528	113435	0	1.90E+05	10528	113435	+
AWRIB304_9	AWRIB304_contig787_group1	99.9	1043	1	0	1	1043	114382	113340	0	1923	113340	114382	-
AWRIB304_27	AWRIB304_contig787_group1	100	38230	0	0	1	38230	114296	152525	0	7.06E+04	114296	152525	+
AWRIB304_6	AWRIB304_contig787_group1	100	5525	0	0	1	5525	157952	152428	0	1.02E+04	152428	157952	-
AWRIB304_26	AWRIB304_contig787_group1	100	450551	0	0	1	450551	157857	608407	0	8.32E+05	157857	608407	+
AWRIB304_2	AWRIB304_contig787_group1	100	1425	0	0	1	1425	609738	608314	0	2632	608314	609738	-
AWRIB304_24	AWRIB304_contig787_group1	100	18049	0	0	1	18049	627689	609641	0	3.33E+04	609641	627689	-
AWRIB304_9	AWRIB304_contig787_group1	99.9	1043	1	0	1	1043	628635	627593	0	1923	627593	628635	-
AWRIB304_37	AWRIB304_contig787_group1	100	59333	0	0	1	59333	628541	687873	0	1.10E+05	628541	687873	+
														
														
genbank_contig	syntenic_scaffold	% identity	alignment length	mismatches	gap opens	contig_start	contig_end	blast_start	blast_end	evalue	bit score	scaffold_start	scaffold_end	strand
AWRIB418_19	AWRIB418_contig162_group1	100	46238	0	0	1	46238	46238	1	0	8.54E+04	1	46238	-
AWRIB418_2	AWRIB418_contig162_group1	99.68	311	1	0	1	311	46457	46147	4.00E-164	568	46147	46457	-
AWRIB418_18	AWRIB418_contig162_group1	100	4182	0	0	1	4182	46365	50546	0	7723	46365	50546	+
AWRIB418_3	AWRIB418_contig162_group1	100	1221	0	0	1	1221	51644	50424	0	2255	50424	51644	-
AWRIB418_26	AWRIB418_contig162_group1	100	12343	0	0	1	12343	51547	63889	0	2.28E+04	51547	63889	+
AWRIB418_1	AWRIB418_contig162_group1	100	425	0	0	1	425	64225	63801	0	785	63801	64225	-
AWRIB418_16	AWRIB418_contig162_group1	100	11993	0	0	1	11993	64129	76121	0	2.22E+04	64129	76121	+
AWRIB418_10	AWRIB418_contig162_group1	100	886	0	0	1	886	76909	76024	0	1629	76024	76909	-
AWRIB418_25	AWRIB418_contig162_group1	100	3743	0	0	1	3743	80557	76815	0	6913	76815	80557	-
AWRIB418_1	AWRIB418_contig162_group1	100	425	0	0	1	425	80461	80885	0	785	80461	80885	+
AWRIB418_22	AWRIB418_contig162_group1	100	522	0	0	1	522	80803	81324	0	965	80803	81324	+
AWRIB418_3	AWRIB418_contig162_group1	100	1173	0	0	22	1194	82398	81226	0	2167	81226	82398	-
AWRIB418_31	AWRIB418_contig162_group1	100	45015	0	0	1	45015	127318	82304	0	8.31E+04	82304	127318	-
AWRIB418_30	AWRIB418_contig279_group1	100	86760	0	0	1	86760	86760	1	0	1.60E+05	1	86760	-
AWRIB418_9	AWRIB418_contig279_group1	100	2286	0	0	1	2286	86662	88947	0	4200	86662	88947	+
AWRIB418_20	AWRIB418_contig279_group1	100	2525	0	0	1	2525	88849	91373	0	4663	88849	91373	+
AWRIB418_8	AWRIB418_contig279_group1	100	641	0	0	3	643	91278	91918	0	1181	91278	91918	+
AWRIB418_15	AWRIB418_contig279_group1	100	218527	0	0	1	218527	310351	91825	0	4.04E+05	91825	310351	-
AWRIB418_6	AWRIB418_contig279_group1	100	1085	0	0	1	1085	310255	311339	0	1993	310255	311339	+
AWRIB418_27	AWRIB418_contig279_group1	100	3797	0	0	1	3797	311245	315041	0	7012	311245	315041	+
AWRIB418_7	AWRIB418_contig279_group1	100	1562	0	0	2	1563	314946	316507	0	2878	314946	316507	+
AWRIB418_24	AWRIB418_contig279_group1	100	6816	0	0	1	6816	316330	323145	0	1.26E+04	316330	323145	+
AWRIB418_4	AWRIB418_contig279_group1	100	1423	0	0	3	1425	323048	324470	0	2628	323048	324470	+
AWRIB418_23	AWRIB418_contig279_group1	100	3130	0	0	1	3130	324376	327505	0	5781	324376	327505	+
AWRIB418_9	AWRIB418_contig279_group1	100	2286	0	0	1	2286	327416	329701	0	4200	327416	329701	+
AWRIB418_29	AWRIB418_contig279_group1	100	138339	0	0	1	138339	467956	329618	0	2.56E+05	329618	467956	-
AWRIB418_5	AWRIB418_contig279_group1	100	5569	0	0	3	5571	473432	467864	0	1.03E+04	467864	473432	-
AWRIB418_28	AWRIB418_contig279_group1	100	141966	0	0	1	141966	473335	615300	0	2.62E+05	473335	615300	+
AWRIB418_10	AWRIB418_contig279_group1	99.89	887	0	1	1	886	615206	616092	0	1624	615206	616092	+
AWRIB418_17	AWRIB418_contig279_group1	100	229887	0	0	1	229887	845883	615997	0	4.25E+05	615997	845883	-
AWRIB418_2	AWRIB418_contig279_group1	99.67	300	1	0	1	300	846091	845792	4.00E-157	547	845792	846091	-
AWRIB418_34	AWRIB418_contig279_group1	100	148252	0	0	1	148252	994246	845995	0	2.74E+05	845995	994246	-
AWRIB418_33	AWRIB418_contig512_group1	100	842	0	0	1	842	842	1	0	1537	1	842	-
AWRIB418_32	AWRIB418_contig508_group1	100	19342	0	0	1	19342	19342	1	0	3.57E+04	1	19342	-
AWRIB418_8	AWRIB418_contig508_group1	100	643	0	0	1	643	19244	19886	0	1184	19244	19886	+
AWRIB418_13	AWRIB418_contig508_group1	100	3783	0	0	1	3783	19789	23571	0	6986	19789	23571	+
AWRIB418_6	AWRIB418_contig508_group1	100	1085	0	0	1	1085	23473	24557	0	1993	23473	24557	+
AWRIB418_14	AWRIB418_contig508_group1	100	177870	0	0	1	177870	24465	202334	0	3.29E+05	24465	202334	+
AWRIB418_5	AWRIB418_contig508_group1	100	5571	0	0	1	5571	202242	207812	0	1.03E+04	202242	207812	+
AWRIB418_11	AWRIB418_contig508_group1	100	364573	0	0	1	364573	572292	207720	0	6.73E+05	207720	572292	-
AWRIB418_2	AWRIB418_contig508_group1	99.68	311	1	0	1	311	572197	572507	2.00E-163	568	572197	572507	+
AWRIB418_12	AWRIB418_contig508_group1	100	35021	0	0	1	35021	607434	572414	0	6.47E+04	572414	607434	-
AWRIB418_7	AWRIB418_contig508_group1	99.94	1562	1	0	2	1563	607337	608898	0	2872	607337	608898	+
AWRIB418_21	AWRIB418_contig508_group1	100	36495	0	0	1	36495	608722	645216	0	6.74E+04	608722	645216	+
AWRIB418_4	AWRIB418_contig508_group1	100	1425	0	0	1	1425	645121	646545	0	2632	645121	646545	+
AWRIB418_19	AWRIB418_contig508_group1	100	80751	0	0	46239	126989	727198	646448	0	1.49E+05	646448	727198	-
														
														
genbank_contig	syntenic_scaffold	% identity	alignment length	mismatches	gap opens	contig_start	contig_end	blast_start	blast_end	evalue	bit score	scaffold_start	scaffold_end	strand
AWRIB419_38	AWRIB419_contig4_group1	100	46038	0	0	1	46038	46038	1	0	8.50E+04	1	46038	-
AWRIB419_11	AWRIB419_contig4_group1	100	1155	0	0	1	1155	47097	45943	0	2126	45943	47097	-
AWRIB419_24	AWRIB419_contig4_group1	100	3416	0	0	1	3416	50419	47004	0	6309	47004	50419	-
AWRIB419_5	AWRIB419_contig4_group1	100	436	0	0	1	436	50756	50321	0	806	50321	50756	-
AWRIB419_29	AWRIB419_contig4_group1	100	12177	0	0	1	12177	50661	62837	0	2.25E+04	50661	62837	+
AWRIB419_10	AWRIB419_contig4_group1	100	932	0	0	1	932	62739	63670	0	1711	62739	63670	+
AWRIB419_28	AWRIB419_contig4_group1	100	3689	0	0	1	3689	63572	67260	0	6813	63572	67260	+
AWRIB419_5	AWRIB419_contig4_group1	100	436	0	0	1	436	67171	67606	0	806	67171	67606	+
AWRIB419_18	AWRIB419_contig4_group1	100	529	0	0	1	529	67512	68040	0	977	67512	68040	+
AWRIB419_11	AWRIB419_contig4_group1	100	1155	0	0	1	1155	69096	67942	0	2126	67942	69096	-
AWRIB419_16	AWRIB419_contig4_group1	100	135466	0	0	1	135466	204463	68998	0	2.50E+05	68998	204463	-
AWRIB419_6	AWRIB419_contig4_group1	100	1687	0	0	1	1687	204365	206051	0	3116	204365	206051	+
AWRIB419_23	AWRIB419_contig4_group1	100	343	0	0	1	343	205955	206297	0	634	205955	206297	+
AWRIB419_7	AWRIB419_contig4_group1	100	738	0	0	1	738	206203	206940	0	1363	206203	206940	+
AWRIB419_40	AWRIB419_contig4_group1	100	13058	0	0	1	13058	219902	206845	0	2.41E+04	206845	219902	-
AWRIB419_41	AWRIB419_contig725_group1	99.98	5302	1	0	16	5317	3	5304	0	9788	3	5304	+
AWRIB419_8	AWRIB419_contig725_group1	99.9	992	1	0	1	992	5212	6203	0	1825	5212	6203	+
AWRIB419_32	AWRIB419_contig725_group1	100	82968	0	0	1	82968	6105	89072	0	1.53E+05	6105	89072	+
AWRIB419_8	AWRIB419_contig725_group1	100	992	0	0	1	992	88975	89966	0	1829	88975	89966	+
AWRIB419_34	AWRIB419_contig725_group1	100	136039	0	0	1	136039	89874	225912	0	2.51E+05	89874	225912	+
AWRIB419_13	AWRIB419_contig725_group1	100	1138	0	0	1	1138	225817	226954	0	2087	225817	226954	+
AWRIB419_19	AWRIB419_contig725_group1	100	197	0	0	1	197	226859	227055	2.00E-102	364	226859	227055	+
AWRIB419_12	AWRIB419_contig725_group1	100	1557	0	0	1	1557	226958	228514	0	2865	226958	228514	+
AWRIB419_25	AWRIB419_contig725_group1	100	6741	0	0	1	6741	228419	235159	0	1.25E+04	228419	235159	+
AWRIB419_1	AWRIB419_contig725_group1	100	1285	0	0	1	1285	236345	235061	0	2374	235061	236345	-
AWRIB419_26	AWRIB419_contig725_group1	100	2761	0	0	1	2761	236251	239011	0	5099	236251	239011	+
AWRIB419_6	AWRIB419_contig725_group1	100	1687	0	0	1	1687	238922	240608	0	3116	238922	240608	+
AWRIB419_21	AWRIB419_contig725_group1	100	345	0	0	1	345	240513	240857	0	638	240513	240857	+
AWRIB419_7	AWRIB419_contig725_group1	100	738	0	0	1	738	240760	241497	0	1363	240760	241497	+
AWRIB419_22	AWRIB419_contig725_group1	100	25734	0	0	1	25734	241401	267134	0	4.75E+04	241401	267134	+
AWRIB419_12	AWRIB419_contig725_group1	100	1557	0	0	1	1557	267038	268594	0	2865	267038	268594	+
AWRIB419_39	AWRIB419_contig725_group1	100	108879	0	0	1	108879	377375	268497	0	2.01E+05	268497	377375	-
AWRIB419_4	AWRIB419_contig725_group1	100	5572	0	0	1	5572	377279	382850	0	1.03E+04	377279	382850	+
AWRIB419_27	AWRIB419_contig725_group1	100	73598	0	0	1	73598	456350	382753	0	1.36E+05	382753	456350	-
AWRIB419_3	AWRIB419_contig725_group1	100	859	0	0	1	859	456256	457114	0	1587	456256	457114	+
AWRIB419_17	AWRIB419_contig725_group1	100	2031	0	0	1	2031	457018	459048	0	3751	457018	459048	+
AWRIB419_3	AWRIB419_contig725_group1	100	859	0	0	1	859	459811	458953	0	1587	458953	459811	-
AWRIB419_31	AWRIB419_contig725_group1	100	73471	0	0	1	73471	533189	459719	0	1.36E+05	459719	533189	-
AWRIB419_10	AWRIB419_contig725_group1	100	932	0	0	1	932	534025	533094	0	1711	533094	534025	-
AWRIB419_43	AWRIB419_contig725_group1	100	215584	0	0	1	215584	533927	749510	0	3.98E+05	533927	749510	+
AWRIB419_2	AWRIB419_contig725_group1	100	300	0	0	1	300	749413	749712	2.00E-159	555	749413	749712	+
AWRIB419_15	AWRIB419_contig725_group1	100	146867	0	0	1	146867	749617	896483	0	2.71E+05	749617	896483	+
AWRIB419_12	AWRIB419_contig725_group1	100	1557	0	0	1	1557	896395	897951	0	2865	896395	897951	+
AWRIB419_46	AWRIB419_contig725_group1	100	1534	0	0	2	1535	899389	897856	0	2833	897856	899389	-
AWRIB419_45	AWRIB419_contig706_group1	100	775	0	0	1	775	775	1	0	1432	1	775	-
AWRIB419_44	AWRIB419_contig462_group1	100	22110	0	0	1	22110	22110	1	0	4.08E+04	1	22110	-
AWRIB419_8	AWRIB419_contig462_group1	99.7	987	3	0	6	992	22019	23005	0	1803	22019	23005	+
AWRIB419_20	AWRIB419_contig462_group1	100	394	0	0	1	394	22919	23312	0	728	22919	23312	+
AWRIB419_13	AWRIB419_contig462_group1	100	1137	0	0	2	1138	23220	24356	0	2085	23220	24356	+
AWRIB419_35	AWRIB419_contig462_group1	100	132286	0	0	1	132286	24265	156550	0	2.44E+05	24265	156550	+
AWRIB419_4	AWRIB419_contig462_group1	100	5572	0	0	1	5572	162024	156453	0	1.03E+04	156453	162024	-
AWRIB419_36	AWRIB419_contig462_group1	100	355003	0	0	1	355003	516930	161928	0	6.56E+05	161928	516930	-
AWRIB419_2	AWRIB419_contig462_group1	100	300	0	0	1	300	517137	516838	1.00E-159	555	516838	517137	-
AWRIB419_33	AWRIB419_contig462_group1	100	26823	0	0	1	26823	543863	517041	0	4.95E+04	517041	543863	-
AWRIB419_9	AWRIB419_contig462_group1	100	1045	0	0	1	1045	543769	544813	0	1927	543769	544813	+
AWRIB419_30	AWRIB419_contig462_group1	100	4005	0	0	1	4005	544723	548727	0	7396	544723	548727	+
AWRIB419_9	AWRIB419_contig462_group1	100	1045	0	0	1	1045	548631	549675	0	1927	548631	549675	+
AWRIB419_37	AWRIB419_contig462_group1	100	41338	0	0	1	41338	590917	549580	0	7.63E+04	549580	590917	-
AWRIB419_1	AWRIB419_contig462_group1	100	1285	0	0	1	1285	592103	590819	0	2374	590819	592103	-
AWRIB419_14	AWRIB419_contig462_group1	100	18231	0	0	1	18231	592012	610242	0	3.37E+04	592012	610242	+
AWRIB419_8	AWRIB419_contig462_group1	100	991	0	0	1	991	610147	611137	0	1827	610147	611137	+
AWRIB419_38	AWRIB419_contig462_group1	100	59332	0	0	46039	105370	670375	611044	0	1.10E+05	611044	670375	-
														
														
genbank_contig	syntenic_scaffold	% identity	alignment length	mismatches	gap opens	contig_start	contig_end	blast_start	blast_end	evalue	bit score	scaffold_start	scaffold_end	strand
AWRIB422_26	AWRIB422_contig5_group1	100	99276	0	0	1	99276	99276	1	0	1.83E+05	1	99276	-
AWRIB422_27	AWRIB422_contig558_group1	100	81728	0	0	1	81728	1	81728	0	1.51E+05	1	81728	+
AWRIB422_5	AWRIB422_contig558_group1	100	2986	0	0	1	2986	84616	81631	0	5448	81631	84616	-
AWRIB422_12	AWRIB422_contig558_group1	100	2168	0	0	1	2168	86690	84523	0	4004	84523	86690	-
AWRIB422_4	AWRIB422_contig558_group1	100	707	0	0	1	707	87298	86592	0	1306	86592	87298	-
AWRIB422_24	AWRIB422_contig558_group1	100	228430	0	0	1	228430	315629	87200	0	4.22E+05	87200	315629	-
AWRIB422_22	AWRIB422_contig29_group1	100	771	0	0	1	771	1	771	0	1424	1	771	+
AWRIB422_6	AWRIB422_contig29_group1	99.94	1558	1	0	1	1558	2230	673	0	2870	673	2230	-
AWRIB422_18	AWRIB422_contig29_group1	100	6733	0	0	1	6733	8871	2139	0	1.24E+04	2139	8871	-
AWRIB422_2	AWRIB422_contig29_group1	100	1423	0	0	1	1423	10198	8776	0	2628	8776	10198	-
AWRIB422_10	AWRIB422_contig29_group1	100	2629	0	0	1	2629	12730	10102	0	4855	10102	12730	-
AWRIB422_5	AWRIB422_contig29_group1	100	2986	0	0	1	2986	15622	12637	0	5448	12637	15622	-
AWRIB422_13	AWRIB422_contig29_group1	100	64707	0	0	1	64707	15530	80236	0	1.20E+05	15530	80236	+
AWRIB422_6	AWRIB422_contig29_group1	99.94	1557	1	0	2	1558	81694	80138	0	2868	80138	81694	-
AWRIB422_31	AWRIB422_contig29_group1	100	7724	0	0	1	7724	81597	89320	0	1.43E+04	81597	89320	+
AWRIB422_32	AWRIB422_contig588_group1	100	110998	0	0	1	110998	1	110998	0	2.05E+05	1	110998	+
AWRIB422_7	AWRIB422_contig588_group1	100	5573	0	0	1	5573	116481	110909	0	1.03E+04	110909	116481	-
AWRIB422_20	AWRIB422_contig588_group1	100	73588	0	0	1	73588	189970	116383	0	1.36E+05	116383	189970	-
AWRIB422_3	AWRIB422_contig588_group1	99.88	865	0	1	1	864	190730	189866	0	1591	189866	190730	-
AWRIB422_8	AWRIB422_contig588_group1	100	2051	0	0	59	2109	192688	190638	0	3788	190638	192688	-
AWRIB422_3	AWRIB422_contig588_group1	99.88	863	0	1	1	862	192571	193433	0	1587	192571	193433	+
AWRIB422_14	AWRIB422_contig588_group1	100	352305	0	0	1	352305	193335	545639	0	6.51E+05	193335	545639	+
AWRIB422_3	AWRIB422_contig588_group1	99.77	866	1	1	1	866	546399	545535	0	1587	545535	546399	-
AWRIB422_19	AWRIB422_contig588_group1	100	7798	0	0	1	7798	546301	554098	0	1.44E+04	546301	554098	+
AWRIB422_3	AWRIB422_contig588_group1	100	863	0	0	1	863	554003	554865	0	1594	554003	554865	+
AWRIB422_16	AWRIB422_contig588_group1	100	20999	0	0	1	20999	554768	575766	0	3.88E+04	554768	575766	+
AWRIB422_3	AWRIB422_contig588_group1	100	871	0	0	1	871	576533	575663	0	1609	575663	576533	-
AWRIB422_30	AWRIB422_contig588_group1	100	63281	0	0	1	63281	639716	576436	0	1.17E+05	576436	639716	-
AWRIB422_29	AWRIB422_contig590_group1	100	676	0	0	1	676	676	1	0	1249	1	676	-
AWRIB422_28	AWRIB422_contig22_group1	100	5497	0	0	1	5497	5497	1	0	1.02E+04	1	5497	-
AWRIB422_4	AWRIB422_contig22_group1	100	704	0	0	4	707	6108	5405	0	1301	5405	6108	-
AWRIB422_21	AWRIB422_contig22_group1	100	130654	0	0	1	130654	136664	6011	0	2.41E+05	6011	136664	-
AWRIB422_7	AWRIB422_contig22_group1	100	5573	0	0	1	5573	136566	142138	0	1.03E+04	136566	142138	+
AWRIB422_9	AWRIB422_contig22_group1	100	392762	0	0	1	392762	534804	142043	0	7.25E+05	142043	534804	-
AWRIB422_1	AWRIB422_contig22_group1	100	1043	0	0	1	1043	535750	534708	0	1927	534708	535750	-
AWRIB422_17	AWRIB422_contig22_group1	100	2166	0	0	1	2166	535654	537819	0	4000	535654	537819	+
AWRIB422_11	AWRIB422_contig22_group1	96.52	115	1	2	40257	40369	535768	535655	9.00E-47	187	535655	535768	-
AWRIB422_6	AWRIB422_contig22_group1	99.94	1557	1	0	1	1557	539279	537723	0	2868	537723	539279	-
AWRIB422_15	AWRIB422_contig22_group1	100	1969	0	0	1	1969	541151	539183	0	3637	539183	541151	-
AWRIB422_1	AWRIB422_contig22_group1	100	1043	0	0	1	1043	542099	541057	0	1927	541057	542099	-
AWRIB422_11	AWRIB422_contig22_group1	100	40369	0	0	1	40369	582372	542004	0	7.46E+04	542004	582372	-
AWRIB422_2	AWRIB422_contig22_group1	100	1423	0	0	1	1423	583696	582274	0	2628	582274	583696	-
AWRIB422_26	AWRIB422_contig22_group1	100	78693	0	0	99277	177969	662292	583600	0	1.45E+05	583600	662292	-
														
														
genbank_contig	syntenic_scaffold	% identity	alignment length	mismatches	gap opens	contig_start	contig_end	blast_start	blast_end	evalue	bit score	scaffold_start	scaffold_end	strand
AWRIB548_17	AWRIB548_contig33_group1	100	82397	0	0	1	82397	82397	1	0	1.52E+05	1	82397	-
AWRIB548_5	AWRIB548_contig33_group1	99.79	471	1	0	1	471	82774	82304	0	867	82304	82774	-
AWRIB548_28	AWRIB548_contig33_group1	100	37131	1	0	1	37131	82677	119807	0	6.86E+04	82677	119807	+
AWRIB548_29	AWRIB548_contig177_group1	100	81768	0	0	1	81768	1	81768	0	1.51E+05	1	81768	+
AWRIB548_8	AWRIB548_contig177_group1	100	2983	0	0	1	2983	84656	81674	0	5509	81674	84656	-
AWRIB548_10	AWRIB548_contig177_group1	100	2164	0	0	1	2164	86729	84566	0	3997	84566	86729	-
AWRIB548_6	AWRIB548_contig177_group1	100	704	0	0	1	704	86633	87336	0	1301	86633	87336	+
AWRIB548_26	AWRIB548_contig177_group1	100	228488	0	0	1	228488	315731	87244	0	4.22E+05	87244	315731	-
AWRIB548_5	AWRIB548_contig177_group1	100	471	0	0	1	471	315634	316104	0	870	315634	316104	+
AWRIB548_15	AWRIB548_contig177_group1	100	2378	0	0	1	2378	318388	316011	0	4392	316011	318388	-
AWRIB548_1	AWRIB548_contig177_group1	100	1554	0	0	1	1554	319845	318292	0	2870	318292	319845	-
AWRIB548_9	AWRIB548_contig177_group1	100	6735	0	0	1	6735	326491	319757	0	1.24E+04	319757	326491	-
AWRIB548_3	AWRIB548_contig177_group1	100	1423	0	0	1	1423	327817	326395	0	2628	326395	327817	-
AWRIB548_13	AWRIB548_contig177_group1	100	2633	0	0	1	2633	327723	330355	0	4863	327723	330355	+
AWRIB548_8	AWRIB548_contig177_group1	100	2983	0	0	1	2983	333239	330257	0	5509	330257	333239	-
AWRIB548_27	AWRIB548_contig177_group1	100	95266	0	0	1	95266	428408	333143	0	1.76E+05	333143	428408	-
AWRIB548_1	AWRIB548_contig177_group1	100	1554	0	0	1	1554	429869	428316	0	2870	428316	429869	-
AWRIB548_18	AWRIB548_contig177_group1	100	108879	0	0	1	108879	538652	429774	0	2.01E+05	429774	538652	-
AWRIB548_4	AWRIB548_contig177_group1	100	5574	0	0	1	5574	544127	538554	0	1.03E+04	538554	544127	-
AWRIB548_12	AWRIB548_contig177_group1	100	73583	0	0	1	73583	544029	617611	0	1.36E+05	544029	617611	+
AWRIB548_7	AWRIB548_contig177_group1	100	859	0	0	1	859	618376	617518	0	1587	617518	618376	-
AWRIB548_22	AWRIB548_contig177_group1	100	2033	0	0	1	2033	618280	620312	0	3755	618280	620312	+
AWRIB548_7	AWRIB548_contig177_group1	100	859	0	0	1	859	620217	621075	0	1587	620217	621075	+
AWRIB548_11	AWRIB548_contig177_group1	100	352300	0	0	1	352300	973276	620977	0	6.51E+05	620977	973276	-
AWRIB548_7	AWRIB548_contig177_group1	100	859	0	0	1	859	974042	973184	0	1587	973184	974042	-
AWRIB548_16	AWRIB548_contig177_group1	100	7789	0	0	1	7789	981736	973948	0	1.44E+04	973948	981736	-
AWRIB548_7	AWRIB548_contig177_group1	100	859	0	0	1	859	981646	982504	0	1587	981646	982504	+
AWRIB548_20	AWRIB548_contig177_group1	100	21004	0	0	1	21004	1003413	982410	0	3.88E+04	982410	1003413	-
AWRIB548_7	AWRIB548_contig177_group1	100	859	0	0	1	859	1004176	1003318	0	1587	1003318	1004176	-
AWRIB548_21	AWRIB548_contig177_group1	100	69755	0	0	1	69755	1073836	1004082	0	1.29E+05	1004082	1073836	-
AWRIB548_6	AWRIB548_contig177_group1	100	704	0	0	1	704	1073739	1074442	0	1301	1073739	1074442	+
AWRIB548_23	AWRIB548_contig177_group1	100	130651	0	0	1	130651	1074344	1204994	0	2.41E+05	1074344	1204994	+
AWRIB548_4	AWRIB548_contig177_group1	100	5574	0	0	1	5574	1204900	1210473	0	1.03E+04	1204900	1210473	+
AWRIB548_25	AWRIB548_contig177_group1	100	392624	0	0	1	392624	1210376	1602999	0	7.25E+05	1210376	1602999	+
AWRIB548_2	AWRIB548_contig177_group1	100	1045	0	0	1	1045	1603975	1602931	0	1930	1602931	1603975	-
AWRIB548_14	AWRIB548_contig177_group1	100	2159	0	0	1	2159	1606040	1603882	0	3988	1603882	1606040	-
AWRIB548_1	AWRIB548_contig177_group1	100	1554	0	0	1	1554	1607499	1605946	0	2870	1605946	1607499	-
AWRIB548_19	AWRIB548_contig177_group1	100	1971	0	0	1	1971	1609376	1607406	0	3640	1607406	1609376	-
AWRIB548_2	AWRIB548_contig177_group1	100	1045	0	0	1	1045	1610324	1609280	0	1930	1609280	1610324	-
AWRIB548_24	AWRIB548_contig177_group1	100	40368	0	0	1	40368	1650596	1610229	0	7.46E+04	1610229	1650596	-
AWRIB548_3	AWRIB548_contig177_group1	100	1423	0	0	1	1423	1651920	1650498	0	2628	1650498	1651920	-
AWRIB548_17	AWRIB548_contig177_group1	100	78694	0	0	82398	161091	1730516	1651823	0	1.45E+05	1651823	1730516	-
														
														
genbank_contig	syntenic_scaffold	% identity	alignment length	mismatches	gap opens	contig_start	contig_end	blast_start	blast_end	evalue	bit score	scaffold_start	scaffold_end	strand
AWRIB553_13	AWRIB553_contig9_group1	100	46035	0	0	49789	95823	1	46035	0	8.50E+04	1	46035	+
AWRIB553_2	AWRIB553_contig9_group1	100	1160	0	0	1	1160	45938	47097	0	2143	45938	47097	+
AWRIB553_22	AWRIB553_contig9_group1	100	3415	0	0	1	3415	47005	50419	0	6307	47005	50419	+
AWRIB553_1	AWRIB553_contig9_group1	100	435	0	0	1	435	50321	50755	0	804	50321	50755	+
AWRIB553_20	AWRIB553_contig9_group1	100	12257	0	0	1	12257	62914	50658	0	2.26E+04	50658	62914	-
AWRIB553_6	AWRIB553_contig9_group1	100	985	0	0	1	985	63803	62819	0	1801	62819	63803	-
AWRIB553_26	AWRIB553_contig9_group1	100	3633	0	0	1	3633	63707	67339	0	6709	63707	67339	+
AWRIB553_1	AWRIB553_contig9_group1	100	435	0	0	1	435	67686	67252	0	804	67252	67686	-
AWRIB553_21	AWRIB553_contig9_group1	100	516	0	0	1	516	67590	68105	0	953	67590	68105	+
AWRIB553_2	AWRIB553_contig9_group1	100	1160	0	0	1	1160	68017	69176	0	2143	68017	69176	+
AWRIB553_16	AWRIB553_contig9_group1	100	135723	0	0	1	135723	204805	69083	0	2.51E+05	69083	204805	-
AWRIB553_5	AWRIB553_contig9_group1	100	2868	0	0	1	2868	207577	204710	0	5264	204710	207577	-
AWRIB553_29	AWRIB553_contig9_group1	100	2353	0	0	1	2353	209831	207479	0	4346	207479	209831	-
AWRIB553_7	AWRIB553_contig9_group1	100	653	0	0	1	653	210394	209742	0	1195	209742	210394	-
AWRIB553_27	AWRIB553_contig9_group1	100	15906	0	0	1	15906	226204	210299	0	2.94E+04	210299	226204	-
AWRIB553_32	AWRIB553_contig9_group1	100	977	0	0	1	977	227088	226112	0	1797	226112	227088	-
AWRIB553_14	AWRIB553_contig9_group1	100	229549	0	0	1	229549	226995	456543	0	4.24E+05	226995	456543	+
AWRIB553_9	AWRIB553_contig9_group1	100	1541	0	0	1	1541	456446	457986	0	2832	456446	457986	+
AWRIB553_28	AWRIB553_contig9_group1	100	6742	0	0	1	6742	464630	457889	0	1.25E+04	457889	464630	-
AWRIB553_8	AWRIB553_contig9_group1	100	1423	0	0	1	1423	465956	464534	0	2625	464534	465956	-
AWRIB553_31	AWRIB553_contig9_group1	100	2763	0	0	1	2763	468621	465859	0	5103	465859	468621	-
AWRIB553_5	AWRIB553_contig9_group1	100	2868	0	0	1	2868	471397	468530	0	5264	468530	471397	-
AWRIB553_11	AWRIB553_contig9_group1	100	25346	0	0	1	25346	496647	471302	0	4.68E+04	471302	496647	-
AWRIB553_9	AWRIB553_contig9_group1	99.94	1541	1	0	1	1541	496523	498063	0	2832	496523	498063	+
AWRIB553_25	AWRIB553_contig9_group1	100	108875	0	0	1	108875	497967	606841	0	2.01E+05	497967	606841	+
AWRIB553_4	AWRIB553_contig9_group1	100	5574	0	0	1	5574	606745	612318	0	1.03E+04	606745	612318	+
AWRIB553_24	AWRIB553_contig9_group1	100	73580	0	0	1	73580	685803	612224	0	1.36E+05	612224	685803	-
AWRIB553_3	AWRIB553_contig9_group1	100	860	0	0	1	860	685712	686571	0	1589	685712	686571	+
AWRIB553_23	AWRIB553_contig9_group1	100	2028	0	0	1	2028	686480	688507	0	3746	686480	688507	+
AWRIB553_3	AWRIB553_contig9_group1	100	860	0	0	1	860	689269	688410	0	1589	688410	689269	-
AWRIB553_30	AWRIB553_contig9_group1	100	73226	0	0	1	73226	689171	762396	0	1.35E+05	689171	762396	+
AWRIB553_6	AWRIB553_contig9_group1	100	985	0	0	1	985	762300	763284	0	1801	762300	763284	+
AWRIB553_19	AWRIB553_contig9_group1	100	352800	0	0	1	352800	763188	1115987	0	6.52E+05	763188	1115987	+
AWRIB553_9	AWRIB553_contig9_group1	100	1541	0	0	1	1541	1115890	1117430	0	2832	1115890	1117430	+
AWRIB553_15	AWRIB553_contig9_group1	100	18173	0	0	1	18173	1135492	1117320	0	3.36E+04	1117320	1135492	-
AWRIB553_7	AWRIB553_contig9_group1	100	653	0	0	1	653	1136055	1135403	0	1195	1135403	1136055	-
AWRIB553_18	AWRIB553_contig9_group1	100	90463	0	0	1	90463	1226420	1135958	0	1.67E+05	1135958	1226420	-
AWRIB553_32	AWRIB553_contig9_group1	100	977	0	0	1	977	1227304	1226328	0	1797	1226328	1227304	-
AWRIB553_10	AWRIB553_contig9_group1	100	39478	0	0	1	39478	1227215	1266692	0	7.29E+04	1227215	1266692	+
AWRIB553_4	AWRIB553_contig9_group1	100	5574	0	0	1	5574	1272168	1266595	0	1.03E+04	1266595	1272168	-
AWRIB553_12	AWRIB553_contig9_group1	100	431885	0	0	1	431885	1272070	1703954	0	7.98E+05	1272070	1703954	+
AWRIB553_8	AWRIB553_contig9_group1	100	1423	0	0	1	1423	1705285	1703863	0	2625	1703863	1705285	-
AWRIB553_17	AWRIB553_contig9_group1	100	18103	0	0	1	18103	1723294	1705192	0	3.34E+04	1705192	1723294	-
AWRIB553_32	AWRIB553_contig9_group1	100	977	0	0	1	977	1724173	1723197	0	1797	1723197	1724173	-
AWRIB553_13	AWRIB553_contig9_group1	100	49788	0	0	1	49788	1724078	1773865	0	9.19E+04	1724078	1773865	+
														
														
genbank_contig	syntenic_scaffold	% identity	alignment length	mismatches	gap opens	contig_start	contig_end	blast_start	blast_end	evalue	bit score	scaffold_start	scaffold_end	strand
AWRIB568_29	AWRIB568_contig915_group1	100	91328	0	0	59337	150664	1	91328	0	1.69E+05	1	91328	+
AWRIB568_28	AWRIB568_contig389_group1	100	91309	0	0	1	91309	91309	1	0	1.69E+05	1	91309	-
AWRIB568_5	AWRIB568_contig389_group1	100	2985	0	0	1	2985	91213	94197	0	5513	91213	94197	+
AWRIB568_18	AWRIB568_contig389_group1	100	2348	0	0	1	2348	94101	96448	0	4337	94101	96448	+
AWRIB568_6	AWRIB568_contig389_group1	100	699	0	0	1	699	96350	97048	0	1291	96350	97048	+
AWRIB568_31	AWRIB568_contig389_group1	100	59851	0	0	1	59851	156814	96964	0	1.11E+05	96964	156814	-
AWRIB568_30	AWRIB568_contig749_group1	100	24479	0	0	4	24482	24479	1	0	4.52E+04	1	24479	-
AWRIB568_7	AWRIB568_contig749_group1	99.89	921	1	0	1	921	25319	24399	0	1690	24399	25319	-
AWRIB568_12	AWRIB568_contig749_group1	100	137199	0	0	1	137199	25223	162421	0	2.53E+05	25223	162421	+
AWRIB568_2	AWRIB568_contig749_group1	100	1556	0	0	1	1556	163879	162324	0	2874	162324	163879	-
AWRIB568_9	AWRIB568_contig749_group1	100	6741	0	0	1	6741	163783	170523	0	1.25E+04	163783	170523	+
AWRIB568_1	AWRIB568_contig749_group1	100	1422	0	0	1	1422	171848	170427	0	2627	170427	171848	-
AWRIB568_17	AWRIB568_contig749_group1	100	2625	0	0	1	2625	171754	174378	0	4848	171754	174378	+
AWRIB568_5	AWRIB568_contig749_group1	100	2985	0	0	1	2985	174288	177272	0	5513	174288	177272	+
AWRIB568_15	AWRIB568_contig749_group1	100	62355	0	0	1	62355	239532	177178	0	1.15E+05	177178	239532	-
AWRIB568_2	AWRIB568_contig749_group1	100	1556	0	0	1	1556	240991	239436	0	2874	239436	240991	-
AWRIB568_10	AWRIB568_contig749_group1	100	108935	0	0	1	108935	240895	349829	0	2.01E+05	240895	349829	+
AWRIB568_4	AWRIB568_contig749_group1	100	5527	0	0	1	5527	349731	355257	0	1.02E+04	349731	355257	+
AWRIB568_14	AWRIB568_contig749_group1	100	73595	0	0	1	73595	355161	428755	0	1.36E+05	355161	428755	+
AWRIB568_3	AWRIB568_contig749_group1	100	858	0	0	1	858	429518	428661	0	1581	428661	429518	-
AWRIB568_19	AWRIB568_contig749_group1	100	2036	0	0	1	2036	429422	431457	0	3760	429422	431457	+
AWRIB568_3	AWRIB568_contig749_group1	100	858	0	0	1	858	431359	432216	0	1581	431359	432216	+
AWRIB568_24	AWRIB568_contig749_group1	100	243719	0	0	1	243719	675836	432118	0	4.50E+05	432118	675836	-
AWRIB568_23	AWRIB568_contig956_group1	100	45357	0	0	1	45357	45357	1	0	8.38E+04	1	45357	-
AWRIB568_7	AWRIB568_contig956_group1	100	921	0	0	1	921	45260	46180	0	1694	45260	46180	+
AWRIB568_16	AWRIB568_contig956_group1	100	69892	0	0	1	69892	46082	115973	0	1.29E+05	46082	115973	+
AWRIB568_3	AWRIB568_contig956_group1	100	858	0	0	1	858	116742	115885	0	1581	115885	116742	-
AWRIB568_21	AWRIB568_contig956_group1	100	7321	0	0	1	7321	116650	123970	0	1.35E+04	116650	123970	+
AWRIB568_3	AWRIB568_contig956_group1	100	858	0	0	1	858	123850	124707	0	1581	123850	124707	+
AWRIB568_27	AWRIB568_contig956_group1	100	84070	0	0	1	84070	208688	124619	0	1.55E+05	124619	208688	-
AWRIB568_26	AWRIB568_contig961_group1	100	725	0	0	1	725	725	1	0	1339	1	725	-
AWRIB568_25	AWRIB568_contig425_group1	100	9972	0	0	1	9972	9972	1	0	1.84E+04	1	9972	-
AWRIB568_6	AWRIB568_contig425_group1	100	699	0	0	1	699	9875	10573	0	1291	9875	10573	+
AWRIB568_13	AWRIB568_contig425_group1	100	102968	0	0	1	102968	113448	10481	0	1.90E+05	10481	113448	-
AWRIB568_8	AWRIB568_contig425_group1	92.73	220	12	4	17951	18168	113291	113508	2.00E-85	315	113291	113508	+
AWRIB568_7	AWRIB568_contig425_group1	100	921	0	0	1	921	114333	113413	0	1694	113413	114333	-
AWRIB568_11	AWRIB568_contig425_group1	100	84015	0	0	1	84015	114240	198254	0	1.55E+05	114240	198254	+
AWRIB568_4	AWRIB568_contig425_group1	100	5527	0	0	1	5527	203682	198156	0	1.02E+04	198156	203682	-
AWRIB568_20	AWRIB568_contig425_group1	100	450517	0	0	1	450517	203616	654132	0	8.32E+05	203616	654132	+
AWRIB568_1	AWRIB568_contig425_group1	100	1424	0	0	1	1424	655458	654035	0	2630	654035	655458	-
AWRIB568_8	AWRIB568_contig425_group1	100	18168	0	0	1	18168	655361	673528	0	3.36E+04	655361	673528	+
AWRIB568_7	AWRIB568_contig425_group1	100	921	0	0	1	921	674353	673433	0	1694	673433	674353	-
AWRIB568_29	AWRIB568_contig425_group1	100	59336	0	0	1	59336	674258	733593	0	1.10E+05	674258	733593	+
														
														
genbank_contig	syntenic_scaffold	% identity	alignment length	mismatches	gap opens	contig_start	contig_end	blast_start	blast_end	evalue	bit score	scaffold_start	scaffold_end	strand
AWRIB576_11	AWRIB576_contig689_group1	100	182568	0	0	59336	241903	1	182568	0	3.37E+05	1	182568	+
AWRIB576_6	AWRIB576_contig689_group1	100	2982	0	0	1	2982	185454	182473	0	5507	182473	185454	-
AWRIB576_16	AWRIB576_contig689_group1	100	2344	0	0	1	2344	187703	185360	0	4329	185360	187703	-
AWRIB576_2	AWRIB576_contig689_group1	100	703	0	0	1	703	187608	188310	0	1299	187608	188310	+
AWRIB576_10	AWRIB576_contig689_group1	100	84590	0	0	1	84590	272803	188214	0	1.56E+05	188214	272803	-
AWRIB576_1	AWRIB576_contig689_group1	100	923	0	0	1	923	273631	272709	0	1701	272709	273631	-
AWRIB576_23	AWRIB576_contig689_group1	100	137195	0	0	1	137195	273534	410728	0	2.53E+05	273534	410728	+
AWRIB576_5	AWRIB576_contig689_group1	100	1555	0	0	1	1555	412189	410635	0	2872	410635	412189	-
AWRIB576_13	AWRIB576_contig689_group1	100	6742	0	0	1	6742	418836	412095	0	1.25E+04	412095	418836	-
AWRIB576_3	AWRIB576_contig689_group1	100	1422	0	0	1	1422	418739	420160	0	2627	418739	420160	+
AWRIB576_22	AWRIB576_contig689_group1	100	2634	0	0	1	2634	420062	422695	0	4865	420062	422695	+
AWRIB576_6	AWRIB576_contig689_group1	100	2982	0	0	1	2982	425582	422601	0	5507	422601	425582	-
AWRIB576_18	AWRIB576_contig689_group1	100	62361	0	0	1	62361	425485	487845	0	1.15E+05	425485	487845	+
AWRIB576_5	AWRIB576_contig689_group1	100	1555	0	0	1	1555	489301	487747	0	2872	487747	489301	-
AWRIB576_20	AWRIB576_contig689_group1	100	108929	0	0	1	108929	489206	598134	0	2.01E+05	489206	598134	+
AWRIB576_4	AWRIB576_contig689_group1	100	5526	0	0	1	5526	603567	598042	0	1.02E+04	598042	603567	-
AWRIB576_17	AWRIB576_contig689_group1	100	73594	0	0	1	73594	603470	677063	0	1.36E+05	603470	677063	+
AWRIB576_7	AWRIB576_contig689_group1	100	859	0	0	1	859	676970	677828	0	1583	676970	677828	+
AWRIB576_14	AWRIB576_contig689_group1	100	2029	0	0	1	2029	677739	679767	0	3747	677739	679767	+
AWRIB576_7	AWRIB576_contig689_group1	100	859	0	0	1	859	680527	679669	0	1583	679669	680527	-
AWRIB576_25	AWRIB576_contig689_group1	100	291155	0	0	1	291155	971583	680429	0	5.38E+05	680429	971583	-
AWRIB576_1	AWRIB576_contig689_group1	100	923	0	0	1	923	971485	972407	0	1701	971485	972407	+
AWRIB576_8	AWRIB576_contig689_group1	100	69893	0	0	1	69893	972313	1042205	0	1.29E+05	972313	1042205	+
AWRIB576_7	AWRIB576_contig689_group1	100	859	0	0	1	859	1042110	1042968	0	1583	1042110	1042968	+
AWRIB576_21	AWRIB576_contig689_group1	100	7302	0	0	1	7302	1042873	1050174	0	1.35E+04	1042873	1050174	+
AWRIB576_7	AWRIB576_contig689_group1	99.88	860	0	1	1	859	1050935	1050076	0	1578	1050076	1050935	-
AWRIB576_28	AWRIB576_contig689_group1	100	84079	0	0	1	84079	1134927	1050849	0	1.55E+05	1050849	1134927	-
AWRIB576_27	AWRIB576_contig760_group1	100	751	0	0	1	751	751	1	0	1387	1	751	-
AWRIB576_26	AWRIB576_contig633_group1	100	9977	0	0	1	9977	9977	1	0	1.84E+04	1	9977	-
AWRIB576_2	AWRIB576_contig633_group1	100	703	0	0	1	703	9882	10584	0	1299	9882	10584	+
AWRIB576_15	AWRIB576_contig633_group1	100	103026	0	0	1	103026	113512	10487	0	1.90E+05	10487	113512	-
AWRIB576_1	AWRIB576_contig633_group1	100	923	0	0	1	923	114341	113419	0	1701	113419	114341	-
AWRIB576_9	AWRIB576_contig633_group1	100	84009	0	0	1	84009	114248	198256	0	1.55E+05	114248	198256	+
AWRIB576_4	AWRIB576_contig633_group1	100	5526	0	0	1	5526	198163	203688	0	1.02E+04	198163	203688	+
AWRIB576_19	AWRIB576_contig633_group1	100	450551	0	0	1	450551	203592	654142	0	8.32E+05	203592	654142	+
AWRIB576_3	AWRIB576_contig633_group1	100	1422	0	0	1	1422	654046	655467	0	2627	654046	655467	+
AWRIB576_12	AWRIB576_contig633_group1	100	18165	0	0	1	18165	673536	655372	0	3.36E+04	655372	673536	-
AWRIB576_1	AWRIB576_contig633_group1	100	922	0	0	1	922	674362	673441	0	1700	673441	674362	-
AWRIB576_11	AWRIB576_contig633_group1	100	59335	0	0	1	59335	674267	733601	0	1.10E+05	674267	733601	+
