# Supplementary material for: Comparative analysis of the Oenococcus oeni pan genome reveals genetic diversity in industrially-relevant pathways
Source: BMC Genomics. 2012 Aug 3;13:373. doi: 10.1186/1471-2164-13-373 (PMC3472311; doi:10.1186/1471-2164-13-373)
Supplement: Additional file 2 — Syntenic alignment and annotation of O. oeni open reading frames. Contains information regarding orthology relationships and gene function for open reading frames from each O. oeni strain for which sequencing data is available. [file 1471-2164-13-373-S2.xls]

## Sheet: chromosome_only
Pan genome position	JGI_ID	refseq_ID	description	PSU1_queryid	PSU1_%identity	PSU1_e-value	PSU1_repeats	PSU1_notes	BAA1163_seqid	BAA1163_queryid	BAA1163_%identity	BAA1163_e-value	BAA1163_repeats	BAA1163_notes	AWRIB418_seqid	AWRIB418_queryid	AWRIB418_%identity	AWRIB418_e-value	AWRIB418_repeats	AWRIB418_notes	AWRIB429_seqid	AWRIB429_queryid	AWRIB429_%identity	AWRIB429_e-value	AWRIB429_repeats	AWRIB429_notes	AWRIB553_seqid	AWRIB553_queryid	AWRIB553_%identity	AWRIB553_e-value	AWRIB553_repeats	AWRIB553_notes	AWRIB576_seqid	AWRIB576_queryid	AWRIB576_%identity	AWRIB576_e-value	AWRIB576_repeats	AWRIB576_notes	AWRIB568_seqid	AWRIB568_queryid	AWRIB568_%identity	AWRIB568_e-value	AWRIB568_repeats	AWRIB568_notes	AWRIB304_seqid	AWRIB304_queryid	AWRIB304_%identity	AWRIB304_e-value	AWRIB304_repeats
1	OEOE_0001	YP_809648.1	chromosomal replication initiator protein DnaA	orf00001_PSU1_contig1_group1_1_1353_len=1353	100	0			YP_809648.1	orf00001_BAA1163_contig1_group1_1_1353_len=1353	98.89	0			YP_809648.1	orf00051_AWRIB418_contig162_group2_46238_44886_len=1353	99.11				YP_809648.1	orf00001_AWRIB429_contig1_group1_1_1353_len=1353	100	0			YP_809648.1	orf00061_AWRIB553_contig9_group2_49789_51141_len=1353	99.78				YP_809648.1	orf00070_AWRIB576_contig689_group2_59336_60688_len=1353	100				YP_809648.1	orf00068_AWRIB568_contig915_group6_59337_60689_len=1353	100				YP_809648.1	orf00069_AWRIB304_contig41_group13_59334_60686_len=1353	100
2	OEOE_0002	YP_809649.1	DNA polymerase III, beta subunit	orf00002_PSU1_contig1_group1_1528_2652_len=1125	100	0			YP_809649.1	orf00002_BAA1163_contig1_group1_1528_2652_len=1125	99.73	0			YP_809649.1	orf00050_AWRIB418_contig162_group2_44711_43587_len=1125	99.73				YP_809649.1	orf00002_AWRIB429_contig1_group1_1528_2652_len=1125	100	0			YP_809649.1	orf00062_AWRIB553_contig9_group2_51316_52440_len=1125	100				YP_809649.1	orf00071_AWRIB576_contig689_group2_60863_61987_len=1125	100				YP_809649.1	orf00069_AWRIB568_contig915_group6_60864_61988_len=1125	100				YP_809649.1	orf00070_AWRIB304_contig41_group13_60861_61985_len=1125	100
3	OEOE_0003	YP_809651.1	S4-like RNA binding protein	orf00003_PSU1_contig1_group1_2779_3000_len=222	98.63	1e-36			YP_809651.1	orf00003_BAA1163_contig1_group1_2779_3000_len=222	98.63	1e-36			YP_809651.1	orf00049_AWRIB418_contig162_group2_43460_43239_len=222	98.63	1E-036			YP_809651.1	orf00003_AWRIB429_contig1_group1_2779_3000_len=222	98.63	1e-36			YP_809651.1	orf00063_AWRIB553_contig9_group2_52567_52788_len=222	98.63	1.00E-36			YP_809651.1	orf00072_AWRIB576_contig689_group2_62114_62335_len=222	98.63	1.00E-36			YP_809651.1	orf00070_AWRIB568_contig915_group6_62115_62336_len=222	98.63	1.00E-36			YP_809651.1	orf00071_AWRIB304_contig41_group13_62112_62333_len=222	98.63	1e-36
4	OEOE_0004	YP_809653.1	DNA replication and repair protein RecF	orf00004_PSU1_contig1_group1_2987_4108_len=1122	99.73	0			YP_809653.1	orf00004_BAA1163_contig1_group1_2987_4108_len=1122	99.46	0			YP_809653.1	orf00048_AWRIB418_contig162_group2_43252_42131_len=1122	99.46				YP_809653.1	orf00004_AWRIB429_contig1_group1_2987_4108_len=1122	99.73	0			YP_809653.1	orf00064_AWRIB553_contig9_group2_52775_53896_len=1122	99.73				YP_809653.1	orf00073_AWRIB576_contig689_group2_62322_63443_len=1122	99.73				YP_809653.1	orf00071_AWRIB568_contig915_group6_62323_63444_len=1122	99.73				YP_809653.1	orf00072_AWRIB304_contig41_group13_62320_63441_len=1122	99.73
5	OEOE_0005	YP_809655.1	DNA gyrase subunit B	orf00005_PSU1_contig1_group1_4101_6059_len=1959	100	0			YP_809655.1	orf00005_BAA1163_contig1_group1_4101_6059_len=1959	99.39	0			YP_809655.1	orf00047_AWRIB418_contig162_group2_42138_40180_len=1959	99.54				YP_809655.1	orf00005_AWRIB429_contig1_group1_4101_6059_len=1959	99.69	0			YP_809655.1	orf00065_AWRIB553_contig9_group2_53889_55847_len=1959	99.54				YP_809655.1	orf00074_AWRIB576_contig689_group2_63436_65394_len=1959	99.69				YP_809655.1	orf00072_AWRIB568_contig915_group6_63437_65395_len=1959	99.69				YP_809655.1	orf00073_AWRIB304_contig41_group13_63434_65392_len=1959	99.69
6	OEOE_0006	YP_809657.1	DNA gyrase subunit A	orf00006_PSU1_contig1_group1_6068_8668_len=2601	100	0			YP_809657.1	orf00006_BAA1163_contig1_group1_6068_8668_len=2601	99.65	0			YP_809657.1	orf00046_AWRIB418_contig162_group2_40171_37571_len=2601	99.65				YP_809657.1	orf00006_AWRIB429_contig1_group1_6068_8668_len=2601	99.77	0			YP_809657.1	orf00066_AWRIB553_contig9_group2_55856_58456_len=2601	99.54				YP_809657.1	orf00075_AWRIB576_contig689_group2_65403_68003_len=2601	99.77				YP_809657.1	orf00073_AWRIB568_contig915_group6_65404_68004_len=2601	99.77				YP_809657.1	orf00074_AWRIB304_contig41_group13_65401_68001_len=2601	99.77
7	OEOE_0007	YP_809658.1	hypothetical protein	orf00007_PSU1_contig1_group1_8838_9002_len=165	100	6e-26			YP_809658.1	orf00007_BAA1163_contig1_group1_8838_9002_len=165	98.15	8e-26			YP_809658.1	orf00045_AWRIB418_contig162_group2_37401_37237_len=165	98.15	8E-026			YP_809658.1	orf00007_AWRIB429_contig1_group1_8838_9002_len=165	100	6e-26			YP_809658.1	orf00067_AWRIB553_contig9_group2_58626_58790_len=165	98.15	2.00E-25			YP_809658.1	orf00076_AWRIB576_contig689_group2_68173_68337_len=165	100	6.00E-26			YP_809658.1	orf00074_AWRIB568_contig915_group6_68174_68338_len=165	100	6.00E-26			YP_809658.1	orf00075_AWRIB304_contig41_group13_68171_68335_len=165	98.15	1e-25
8	OEOE_0008	YP_809660.1	NAD synthetase	orf00008_PSU1_contig1_group1_9880_9053_len=828	100	8e-158			YP_809660.1	orf00008_BAA1163_contig1_group1_9880_9053_len=828	98.91	4e-156			YP_809660.1	orf00044_AWRIB418_contig162_group2_36359_37186_len=828	98.91	4E-156			YP_809660.1	orf00008_AWRIB429_contig1_group1_9880_9053_len=828	99.64	2e-157			YP_809660.1	orf00068_AWRIB553_contig9_group2_59668_58841_len=828	99.64	2.00E-157			YP_809660.1	orf00077_AWRIB576_contig689_group2_69215_68388_len=828	99.64	2.00E-157			YP_809660.1	orf00075_AWRIB568_contig915_group6_69216_68389_len=828	99.64	2.00E-157			YP_809660.1	orf00076_AWRIB304_contig41_group13_69213_68386_len=828	99.64	2e-157
9	OEOE_0009	YP_809662.1	putative multicopper oxidase	orf00009_PSU1_contig1_group1_10111_11577_len=1467	100	0			YP_809662.1	orf00009_BAA1163_contig1_group1_10111_11577_len=1467	99.18	0			YP_809662.1	orf00043_AWRIB418_contig162_group2_36128_34662_len=1467	99.18				YP_809662.1	orf00009_AWRIB429_contig1_group1_10111_11577_len=1467	99.39	0			YP_809662.1	orf00069_AWRIB553_contig9_group2_59899_61365_len=1467	99.39				YP_809662.1	orf00078_AWRIB576_contig689_group2_69446_70912_len=1467	99.39				YP_809662.1	orf00076_AWRIB568_contig915_group6_69447_70913_len=1467	99.39				YP_809662.1	orf00077_AWRIB304_contig41_group13_69444_70910_len=1467	99.39
10	OEOE_0010	YP_809664.1	ribosomal protein S6	orf00010_PSU1_contig1_group1_11696_12136_len=441	100	7e-79			YP_809664.1	orf00010_BAA1163_contig1_group1_11696_12136_len=441	100	7e-79			YP_809664.1	orf00042_AWRIB418_contig162_group2_34543_34103_len=441	100	7E-079			YP_809664.1	orf00010_AWRIB429_contig1_group1_11696_12136_len=441	100	7e-79			YP_809664.1	orf00070_AWRIB553_contig9_group2_61484_61924_len=441	100	7.00E-79			YP_809664.1	orf00079_AWRIB576_contig689_group2_71031_71471_len=441	100	7.00E-79			YP_809664.1	orf00077_AWRIB568_contig915_group6_71032_71472_len=441	100	7.00E-79			YP_809664.1	orf00078_AWRIB304_contig41_group13_71029_71469_len=441	100	7e-79
11	OEOE_0011	YP_809666.1	single-stranded DNA-binding protein	orf00011_PSU1_contig1_group1_12145_12702_len=558	100	1e-104			YP_809666.1	orf00011_BAA1163_contig1_group1_12189_12698_len=510	98.82	1e-94			YP_809666.1	orf00041_AWRIB418_contig162_group2_34094_33537_len=558	98.92	2E-103			YP_809666.1	orf00011_AWRIB429_contig1_group1_12145_12702_len=558	100	1e-104			YP_809666.1	orf00071_AWRIB553_contig9_group2_61933_62490_len=558	100	1.00E-104			YP_809666.1	orf00080_AWRIB576_contig689_group2_71480_72037_len=558	100	1.00E-104			YP_809666.1	orf00078_AWRIB568_contig915_group6_71481_72038_len=558	100	1.00E-104			YP_809666.1	orf00079_AWRIB304_contig41_group13_71478_72035_len=558	100	1e-104
12	OEOE_0012	YP_809667.1	SSU ribosomal protein S18P	orf00012_PSU1_contig1_group1_12725_13045_len=321	100	5e-58			YP_809667.1	orf00012_BAA1163_contig1_group1_12721_13041_len=321	99.06	2e-57			YP_809667.1	orf00040_AWRIB418_contig162_group2_33514_33194_len=321	99.06	2E-057			YP_809667.1	orf00012_AWRIB429_contig1_group1_12725_13045_len=321	100	5e-58			YP_809667.1	orf00072_AWRIB553_contig9_group2_62513_62833_len=321	100	5.00E-58			YP_809667.1	orf00081_AWRIB576_contig689_group2_72060_72380_len=321	100	5.00E-58			YP_809667.1	orf00079_AWRIB568_contig915_group6_72061_72381_len=321	100	5.00E-58			YP_809667.1	orf00080_AWRIB304_contig41_group13_72058_72378_len=321	100	5e-58
13	OEOE_0013	YP_809669.1	signal protein	orf00013_PSU1_contig1_group1_13148_15205_len=2058	100	0			YP_809669.1	orf00013_BAA1163_contig1_group1_13144_15201_len=2058	99.42	0			YP_809669.1	orf00039_AWRIB418_contig162_group2_33091_31034_len=2058	99.42				YP_809669.1	orf00013_AWRIB429_contig1_group1_13148_15205_len=2058	100	0			YP_809669.1	orf00073_AWRIB553_contig9_group2_62936_64993_len=2058	100				YP_809669.1	orf00082_AWRIB576_contig689_group2_72483_74540_len=2058	100				YP_809669.1	orf00080_AWRIB568_contig915_group6_72484_74541_len=2058	100				YP_809669.1	orf00081_AWRIB304_contig41_group13_72481_74538_len=2058	100
14	OEOE_0014	YP_809671.1	50S ribosomal protein L9P	orf00014_PSU1_contig1_group1_15219_15674_len=456	100	9e-82			YP_809671.1	orf00014_BAA1163_contig1_group1_15215_15670_len=456	100	9e-82			YP_809671.1	orf00038_AWRIB418_contig162_group2_31020_30565_len=456	100	9E-082			YP_809671.1	orf00014_AWRIB429_contig1_group1_15219_15674_len=456	100	9e-82			YP_809671.1	orf00074_AWRIB553_contig9_group2_65007_65462_len=456	100	9.00E-82			YP_809671.1	orf00083_AWRIB576_contig689_group2_74554_75009_len=456	100	9.00E-82			YP_809671.1	orf00081_AWRIB568_contig915_group6_74555_75010_len=456	100	9.00E-82			YP_809671.1	orf00082_AWRIB304_contig41_group13_74552_75007_len=456	100	9e-82
15	OEOE_0015	YP_809672.1	primary replicative DNA helicase	orf00015_PSU1_contig1_group1_15680_17137_len=1458	100	0			YP_809672.1	orf00015_BAA1163_contig1_group1_15676_17133_len=1458	100	0			YP_809672.1	orf00037_AWRIB418_contig162_group2_30559_29102_len=1458	100				YP_809672.1	orf00015_AWRIB429_contig1_group1_15680_17137_len=1458	100	0			YP_809672.1	orf00075_AWRIB553_contig9_group2_65468_66925_len=1458	100				YP_809672.1	orf00084_AWRIB576_contig689_group2_75015_76472_len=1458	100				YP_809672.1	orf00082_AWRIB568_contig915_group6_75016_76473_len=1458	100				YP_809672.1	orf00083_AWRIB304_contig41_group13_75013_76470_len=1458	100
16				orf00016_PSU1_contig1_group1_17282_17935_len=654,orf00017_PSU1_contig1_group1_17932_18498_len=567				pseudo	No_hit	orf00016_BAA1163_contig1_group1_17278_18495_len=1218					No_hit	orf00036_AWRIB418_contig162_group2_28957_27740_len=1218					No_hit	orf00016_AWRIB429_contig1_group1_17282_18499_len=1218					No_hit	orf00076_AWRIB553_contig9_group2_67070_68287_len=1218					No_hit	orf00085_AWRIB576_contig689_group2_76617_77834_len=1218					No_hit	orf00083_AWRIB568_contig915_group6_76618_77835_len=1218					No_hit	orf00084_AWRIB304_contig41_group13_76615_77832_len=1218
17	OEOE_0017	YP_809674.1	Zn-dependent protease	orf00018_PSU1_contig1_group1_19081_18512_len=570	100	6e-105			YP_809674.1	orf00017_BAA1163_contig1_group1_19078_18509_len=570	100	6e-105			YP_809674.1	orf00035_AWRIB418_contig162_group2_27157_27726_len=570	100	6E-105			YP_809674.1	orf00017_AWRIB429_contig1_group1_19082_18513_len=570	100	6e-105			YP_809674.1	orf00077_AWRIB553_contig9_group2_68870_68301_len=570	100	6.00E-105			YP_809674.1	orf00086_AWRIB576_contig689_group2_78417_77848_len=570	100	6.00E-105			YP_809674.1	orf00084_AWRIB568_contig915_group6_78418_77849_len=570	100	6.00E-105			YP_809674.1	orf00085_AWRIB304_contig41_group13_78415_77846_len=570	100	6e-105
18	OEOE_0018	YP_809676.1	hypothetical protein	orf00019_PSU1_contig1_group1_19872_19081_len=792	100	8e-112			YP_809676.1	orf00018_BAA1163_contig1_group1_19869_19078_len=792	99.49	3e-111			YP_809676.1	orf00033_AWRIB418_contig162_group2_26366_27157_len=792	99.49	3E-111			YP_809676.1	orf00018_AWRIB429_contig1_group1_19873_19082_len=792	100	8e-112			YP_809676.1	orf00078_AWRIB553_contig9_group2_69661_68870_len=792	100	8.00E-112			YP_809676.1	orf00087_AWRIB576_contig689_group2_79208_78417_len=792	100	8.00E-112			YP_809676.1	orf00085_AWRIB568_contig915_group6_79209_78418_len=792	100	8.00E-112			YP_809676.1	orf00086_AWRIB304_contig41_group13_79206_78415_len=792	100	8e-112
19	OEOE_0019	YP_809677.1	D-Tyr-tRNAtyr deacylase	orf00020_PSU1_contig1_group1_19958_20404_len=447	100	2e-81			YP_809677.1	orf00019_BAA1163_contig1_group1_19955_20401_len=447	99.32	4e-81			YP_809677.1	orf00032_AWRIB418_contig162_group2_26280_25834_len=447	99.32	4E-081			YP_809677.1	orf00019_AWRIB429_contig1_group1_19959_20405_len=447	100	2e-81			YP_809677.1	orf00079_AWRIB553_contig9_group2_69747_70193_len=447	100	2.00E-81			YP_809677.1	orf00088_AWRIB576_contig689_group2_79294_79740_len=447	100	2.00E-81			YP_809677.1	orf00086_AWRIB568_contig915_group6_79295_79741_len=447	100	2.00E-81			YP_809677.1	orf00087_AWRIB304_contig41_group13_79292_79738_len=447	100	2e-81
20	OEOE_0020	YP_809679.1	ABC-type sugar transport system, ATPase component	orf00021_PSU1_contig1_group1_21544_20423_len=1122	100	0			YP_809679.1	orf00021_BAA1163_contig1_group1_21541_20420_len=1122	99.2	0			YP_809679.1	orf00030_AWRIB418_contig162_group2_24694_25815_len=1122	99.46				YP_809679.1	orf00021_AWRIB429_contig1_group1_21545_20424_len=1122	99.73	0			YP_809679.1	orf00080_AWRIB553_contig9_group2_71333_70212_len=1122	99.73				YP_809679.1	orf00090_AWRIB576_contig689_group2_80880_79759_len=1122	99.73				YP_809679.1	orf00088_AWRIB568_contig915_group6_80881_79760_len=1122	99.73				YP_809679.1	orf00088_AWRIB304_contig41_group13_80878_79757_len=1122	99.73
21	OEOE_0021	YP_809681.1	ABC-type sugar transport system, periplasmic component	orf00022_PSU1_contig1_group1_21659_22945_len=1287	100	0			YP_809681.1	orf00022_BAA1163_contig1_group1_21655_22941_len=1287	99.53	0			YP_809681.1	orf00029_AWRIB418_contig162_group2_24580_23294_len=1287	99.53				YP_809681.1	orf00022_AWRIB429_contig1_group1_21660_22946_len=1287	100	0			YP_809681.1	orf00081_AWRIB553_contig9_group2_71448_72734_len=1287	100				YP_809681.1	orf00091_AWRIB576_contig689_group2_80995_82281_len=1287	100				YP_809681.1	orf00089_AWRIB568_contig915_group6_80996_82282_len=1287	100				YP_809681.1	orf00089_AWRIB304_contig41_group13_80993_82279_len=1287	100
22	OEOE_0022	YP_809683.1	ABC-type sugar transport system, permease component	orf00023_PSU1_contig1_group1_22946_23800_len=855	100	5e-166			YP_809683.1	orf00023_BAA1163_contig1_group1_22942_23796_len=855	100	5e-166			YP_809683.1	orf00028_AWRIB418_contig162_group2_23293_22439_len=855	100	5E-166			YP_809683.1	orf00023_AWRIB429_contig1_group1_22947_23801_len=855	100	5e-166			YP_809683.1	orf00082_AWRIB553_contig9_group2_72735_73589_len=855	100	5.00E-166			YP_809683.1	orf00092_AWRIB576_contig689_group2_82282_83136_len=855	100	5.00E-166			YP_809683.1	orf00090_AWRIB568_contig915_group6_82283_83137_len=855	100	5.00E-166			YP_809683.1	orf00090_AWRIB304_contig41_group13_82280_83134_len=855	100	5e-166
23	OEOE_0023	YP_809684.1	ABC-type maltose transport system, permease component	orf00024_PSU1_contig1_group1_23800_24615_len=816	100	2e-151			YP_809684.1	orf00024_BAA1163_contig1_group1_23796_24611_len=816	100	2e-151			YP_809684.1	orf00027_AWRIB418_contig162_group2_22439_21624_len=816	100	2E-151			YP_809684.1	orf00024_AWRIB429_contig1_group1_23801_24616_len=816	100	2e-151			YP_809684.1	orf00083_AWRIB553_contig9_group2_73589_74404_len=816	100	2.00E-151			YP_809684.1	orf00093_AWRIB576_contig689_group2_83136_83951_len=816	100	2.00E-151			YP_809684.1	orf00091_AWRIB568_contig915_group6_83137_83952_len=816	100	2.00E-151			YP_809684.1	orf00091_AWRIB304_contig41_group13_83134_83949_len=816	100	2e-151
24																											No_hit	orf00085_AWRIB553_contig9_group2_74441_74602_len=162
25	OEOE_0024	YP_809686.1	cysteine aminopeptidase	orf00027_PSU1_contig1_group1_25999_24683_len=1317	100	0			YP_809686.1	orf00025_BAA1163_contig1_group1_25996_24680_len=1317	99.54	0			YP_809686.1	orf00026_AWRIB418_contig162_group2_20239_21555_len=1317	99.54				YP_809686.1	orf00027_AWRIB429_contig1_group1_26000_24684_len=1317	100	0			YP_809686.1	orf00086_AWRIB553_contig9_group2_75788_74652_len=1137	100				YP_809686.1	orf00096_AWRIB576_contig689_group2_85335_84019_len=1317	100				YP_809686.1	orf00094_AWRIB568_contig915_group6_85336_84020_len=1317	100				YP_809686.1	orf00094_AWRIB304_contig41_group13_85333_84017_len=1317	100
26	OEOE_0025	YP_809687.1	lactate dehydrogenase related enzyme	orf00028_PSU1_contig1_group1_27091_26132_len=960	100	1e-179			YP_809687.1	orf00027_BAA1163_contig1_group1_27085_26639_len=447,orf00026_BAA1163_contig1_group1_26594_26295_len=300	100.00,97.75	1e-79,1e-46		pseudo	YP_809687.1,YP_809687.1	orf00024_AWRIB418_contig162_group2_19150_19596_len=447,orf00025_AWRIB418_contig162_group2_19641_19940_len=300	100.00,97.75	1e-79,1e-46		pseudo	YP_809687.1	orf00028_AWRIB429_contig1_group1_27092_26133_len=960	100	1e-179			YP_809687.1	orf00087_AWRIB553_contig9_group2_76880_75921_len=960	100	1.00E-179			YP_809687.1	orf00097_AWRIB576_contig689_group2_86427_85468_len=960	100	1.00E-179			YP_809687.1	orf00095_AWRIB568_contig915_group6_86428_85469_len=960	100	1.00E-179			YP_809687.1	orf00095_AWRIB304_contig41_group13_86425_85466_len=960	100	1e-179
27	OEOE_0026	YP_809689.1	double-stranded beta-helix-like protein	orf00029_PSU1_contig1_group1_27524_27153_len=372	100	1e-70			YP_809689.1	orf00028_BAA1163_contig1_group1_27518_27147_len=372	99.19	4e-70			YP_809689.1	orf00023_AWRIB418_contig162_group2_18717_19088_len=372	99.19	4E-070			YP_809689.1	orf00029_AWRIB429_contig1_group1_27525_27154_len=372	100	1e-70			YP_809689.1	orf00088_AWRIB553_contig9_group2_77313_76942_len=372	100	1.00E-70			YP_809689.1	orf00098_AWRIB576_contig689_group2_86860_86489_len=372	100	1.00E-70			YP_809689.1	orf00096_AWRIB568_contig915_group6_86861_86490_len=372	100	1.00E-70			YP_809689.1	orf00096_AWRIB304_contig41_group13_86858_86487_len=372	100	1e-70
28	OEOE_0027	YP_809691.1	hypothetical protein
29	OEOE_0028	YP_809693.1	double-stranded beta-helix-like protein	,orf00030_PSU1_contig1_group1_27878_28216_len=339	99.11	7e-61		pseudo	YP_809693.1	orf00029_BAA1163_contig1_group1_27654_28211_len=558	98.21	8e-60			YP_809693.1	orf00022_AWRIB418_contig162_group2_18581_18024_len=558	98.21	8E-060			YP_809693.1	orf00030_AWRIB429_contig1_group1_27759_28217_len=459	99.11	1e-60			YP_809693.1	orf00089_AWRIB553_contig9_group2_77547_78005_len=459	99.11	1.00E-60			YP_809693.1	orf00099_AWRIB576_contig689_group2_87094_87552_len=459	99.11	1.00E-60			YP_809693.1	orf00097_AWRIB568_contig915_group6_87095_87553_len=459	99.11	1.00E-60			YP_809693.1	orf00097_AWRIB304_contig41_group13_87092_87505_len=414	98.97	3e-52
30	OEOE_0029	YP_809694.1	fumarase	orf00031_PSU1_contig1_group1_28294_29670_len=1377	100	0			YP_809694.1	orf00030_BAA1163_contig1_group1_28289_29665_len=1377	98.69	0			YP_809694.1	orf00021_AWRIB418_contig162_group2_17946_16570_len=1377	98.69				YP_809694.1	orf00031_AWRIB429_contig1_group1_28295_29671_len=1377	99.78	0			YP_809694.1	orf00090_AWRIB553_contig9_group2_78083_79459_len=1377	99.78				YP_809694.1	orf00100_AWRIB576_contig689_group2_87630_89006_len=1377	99.78				YP_809694.1	orf00098_AWRIB568_contig915_group6_87631_89007_len=1377	99.78				YP_809694.1	orf00098_AWRIB304_contig41_group13_87628_89004_len=1377	99.78
31	OEOE_0030	YP_809696.1	ABC-type multidrug transport system, ATPase component	orf00032_PSU1_contig1_group1_30464_29772_len=693	100	3e-127			YP_809696.1	orf00031_BAA1163_contig1_group1_30459_29767_len=693	98.69	7e-125			YP_809696.1	orf00020_AWRIB418_contig162_group2_15776_16468_len=693	99.13	8E-126			YP_809696.1	orf00032_AWRIB429_contig1_group1_30465_29773_len=693	100	3e-127			YP_809696.1	orf00091_AWRIB553_contig9_group2_80253_79561_len=693	100	3.00E-127			YP_809696.1	orf00101_AWRIB576_contig689_group2_89800_89108_len=693	100	3.00E-127			YP_809696.1	orf00099_AWRIB568_contig915_group6_89801_89109_len=693	100	3.00E-127			YP_809696.1	orf00099_AWRIB304_contig41_group13_89798_89106_len=693	100	3e-127
32	OEOE_0031	YP_809697.1	hypothetical protein	orf00033_PSU1_contig1_group1_31018_30461_len=558	100	3e-100			YP_809697.1	orf00032_BAA1163_contig1_group1_31013_30456_len=558	96.22	5e-96			YP_809697.1	orf00019_AWRIB418_contig162_group2_15222_15779_len=558	96.22	5E-096			YP_809697.1	orf00033_AWRIB429_contig1_group1_31019_30462_len=558	100	3e-100			YP_809697.1	orf00092_AWRIB553_contig9_group2_80807_80250_len=558	100	3.00E-100			YP_809697.1	orf00102_AWRIB576_contig689_group2_90354_89797_len=558	100	3.00E-100			YP_809697.1	orf00100_AWRIB568_contig915_group6_90355_89798_len=558	100	3.00E-100			YP_809697.1	orf00100_AWRIB304_contig41_group13_90352_89795_len=558	100	3e-100
33	OEOE_0032	YP_809698.1	hypothetical protein	orf00034_PSU1_contig1_group1_31548_31030_len=519	100	4e-90															YP_809698.1	orf00034_AWRIB429_contig1_group1_31549_31031_len=519	100	4e-90			YP_809698.1	orf00093_AWRIB553_contig9_group2_81337_80819_len=519	100	4.00E-90			YP_809698.1	orf00103_AWRIB576_contig689_group2_90884_90366_len=519	100	4.00E-90			YP_809698.1	orf00101_AWRIB568_contig915_group6_90885_90367_len=519	100	4.00E-90			YP_809698.1	orf00101_AWRIB304_contig41_group13_90882_90364_len=519	100	4e-90
34	OEOE_0033	YP_809700.1	hypothetical protein	orf00035_PSU1_contig1_group1_32893_31520_len=1374	100	0			YP_809700.1	orf00034_BAA1163_contig1_group1_32473_31856_len=618,orf00033_BAA1163_contig1_group1_31785_31030_len=756	70.79,65.74	8e-71,7e-89		pseudo	YP_809700.1	orf00018_AWRIB418_contig162_group2_13760_15205_len=1446	68.27	2E-175			YP_809700.1	orf00035_AWRIB429_contig1_group1_32894_31521_len=1374	100	0			YP_809700.1	orf00094_AWRIB553_contig9_group2_82682_81309_len=1374	100				YP_809700.1	orf00104_AWRIB576_contig689_group2_92229_90856_len=1374	100				YP_809700.1	orf00102_AWRIB568_contig915_group6_92230_90857_len=1374	100				YP_809700.1	orf00102_AWRIB304_contig41_group13_92227_90854_len=1374	100
35	OEOE_0034	YP_809701.1	hypothetical protein	orf00036_PSU1_contig1_group1_33258_33016_len=243	100	1e-41															YP_809701.1	orf00036_AWRIB429_contig1_group1_33259_33017_len=243	100	1e-41			YP_809701.1	orf00095_AWRIB553_contig9_group2_83047_82805_len=243	100	1.00E-41			YP_809701.1	orf00105_AWRIB576_contig689_group2_92594_92352_len=243	100	1.00E-41			YP_809701.1	orf00103_AWRIB568_contig915_group6_92595_92353_len=243	100	1.00E-41			YP_809701.1	orf00103_AWRIB304_contig41_group13_92592_92350_len=243	100	1e-41
36	OEOE_0035	YP_809704.1	hypothetical protein	orf00038_PSU1_contig1_group1_33688_33512_len=177	100	6e-26			YP_809704.1	orf00036_BAA1163_contig1_group1_32986_32810_len=177	100	6e-26			YP_809704.1	orf00016_AWRIB418_contig162_group2_13247_13423_len=177	100	6E-026			YP_809704.1	orf00038_AWRIB429_contig1_group1_33689_33513_len=177	100	6e-26			YP_809704.1	orf00097_AWRIB553_contig9_group2_83477_83301_len=177	100	6.00E-26			YP_809704.1	orf00107_AWRIB576_contig689_group2_93024_92848_len=177	100	6.00E-26			YP_809704.1	orf00105_AWRIB568_contig915_group6_93025_92849_len=177	100	6.00E-26			YP_809704.1	orf00104_AWRIB304_contig41_group13_93022_92846_len=177	100	6e-26
37	OEOE_0036	YP_809705.1	aldo/keto reductase	orf00039_PSU1_contig1_group1_34760_33816_len=945	100	5e-180			YP_809705.1	orf00038_BAA1163_contig1_group1_34059_33667_len=393,orf00037_BAA1163_contig1_group1_33670_33113_len=558	98.45,96.74	2e-69,3e-99		pseudo	YP_809705.1	orf00014_AWRIB418_contig162_group2_12176_13120_len=945	99.68	4E-179			YP_809705.1	orf00039_AWRIB429_contig1_group1_34761_33817_len=945	100	5e-180			YP_809705.1	orf00098_AWRIB553_contig9_group2_84549_83605_len=945	100	5.00E-180			YP_809705.1	orf00108_AWRIB576_contig689_group2_94096_93152_len=945	100	5.00E-180			YP_809705.1	orf00106_AWRIB568_contig915_group6_94097_93153_len=945	100	5.00E-180			YP_809705.1	orf00105_AWRIB304_contig41_group13_94094_93150_len=945	100	5e-180
38																					No_hit	orf00040_AWRIB429_contig1_group1_34862_35038_len=177											No_hit	orf00109_AWRIB576_contig689_group2_94197_94373_len=177
39									No_hit	orf00039_BAA1163_contig1_group1_34152_34337_len=186					No_hit	orf00013_AWRIB418_contig162_group2_12083_11898_len=186
40				orf00040_PSU1_contig1_group1_34846_35037_len=192																							No_hit	orf00099_AWRIB553_contig9_group2_84635_84826_len=192											No_hit	orf00107_AWRIB568_contig915_group6_94183_94374_len=192					No_hit	orf00106_AWRIB304_contig41_group13_94180_94371_len=192
41	OEOE_0037	YP_809706.1	hypothetical protein
42	OEOE_0038	YP_809707.1	N-acetylmuramic acid-6-phosphate etherase	orf00041_PSU1_contig1_group1_35395_36288_len=894	100	1e-164			YP_809707.1	orf00040_BAA1163_contig1_group1_34694_35587_len=894	97.64	2e-160			YP_809707.1	orf00012_AWRIB418_contig162_group2_11541_10648_len=894	97.64	2E-160			YP_809707.1	orf00041_AWRIB429_contig1_group1_35396_36289_len=894	99.33	1e-163			YP_809707.1	orf00100_AWRIB553_contig9_group2_85184_86077_len=894	99.66	4.00E-164			YP_809707.1	orf00110_AWRIB576_contig689_group2_94731_95624_len=894	99.66	4.00E-164			YP_809707.1	orf00108_AWRIB568_contig915_group6_94732_95625_len=894	99.66	4.00E-164			YP_809707.1	orf00107_AWRIB304_contig41_group13_94729_95622_len=894	99.66	4e-164
43	OEOE_0039	YP_809708.1	permease	orf00042_PSU1_contig1_group1_37102_36314_len=789	99.62	4e-143			YP_809708.1	orf00042_BAA1163_contig1_group1_36402_36016_len=387,orf00041_BAA1163_contig1_group1_35972_35613_len=360	96.03,96.64	8e-64,1e-60		pseudo	YP_809708.1	orf00011_AWRIB418_contig162_group2_9834_10622_len=789	96.56	8E-139			YP_809708.1	orf00042_AWRIB429_contig1_group1_37103_36315_len=789	99.24	1e-142			YP_809708.1	orf00101_AWRIB553_contig9_group2_86891_86103_len=789	99.62	4.00E-143			YP_809708.1	orf00111_AWRIB576_contig689_group2_96438_95650_len=789	99.24	1.00E-142			YP_809708.1	orf00109_AWRIB568_contig915_group6_96439_95651_len=789	99.24	1.00E-142			YP_809708.1	orf00108_AWRIB304_contig41_group13_96436_95648_len=789	99.24	1e-142
44	OEOE_0040	YP_809709.1	glucosidase	orf00043_PSU1_contig1_group1_39124_37454_len=1671	100	0			YP_809709.1	orf00043_BAA1163_contig1_group1_38371_36752_len=1620	98.7	0			YP_809709.1	orf00010_AWRIB418_contig162_group2_7865_9484_len=1620	98.7				YP_809709.1	orf00043_AWRIB429_contig1_group1_39125_37455_len=1671	100	0			YP_809709.1	orf00102_AWRIB553_contig9_group2_88913_87243_len=1671	99.64				YP_809709.1	orf00112_AWRIB576_contig689_group2_98460_96790_len=1671	100				YP_809709.1	orf00110_AWRIB568_contig915_group6_98461_96791_len=1671	100				YP_809709.1	orf00109_AWRIB304_contig41_group13_98458_96788_len=1671	100
45	OEOE_0041	YP_809710.1	major facilitator superfamily permease	orf00044_PSU1_contig1_group1_40575_39160_len=1416	100	0			YP_809710.1	orf00044_BAA1163_contig1_group1_39873_38449_len=1425	99.36	0			YP_809710.1	orf00009_AWRIB418_contig162_group2_6363_7787_len=1425	99.36				YP_809710.1	orf00044_AWRIB429_contig1_group1_40576_39161_len=1416	99.79	0			YP_809710.1	orf00103_AWRIB553_contig9_group2_90364_88949_len=1416	100				YP_809710.1	orf00113_AWRIB576_contig689_group2_99911_98496_len=1416	99.79				YP_809710.1	orf00111_AWRIB568_contig915_group6_99912_98497_len=1416	99.79				YP_809710.1	orf00110_AWRIB304_contig41_group13_99909_98494_len=1416	99.79
46	OEOE_0042	YP_809711.1	LacI family transcription regulator	orf00045_PSU1_contig1_group1_40764_41750_len=987	100	0			YP_809711.1	orf00046_BAA1163_contig1_group1_40063_41049_len=987	98.78	2e-180			YP_809711.1	orf00007_AWRIB418_contig162_group2_6141_5155_len=987	98.78	2E-180			YP_809711.1	orf00045_AWRIB429_contig1_group1_40765_41751_len=987	100	0			YP_809711.1	orf00105_AWRIB553_contig9_group2_90553_91539_len=987	100				YP_809711.1	orf00115_AWRIB576_contig689_group2_100132_101118_len=987	100				YP_809711.1	orf00113_AWRIB568_contig915_group6_100133_101119_len=987	100				YP_809711.1	orf00111_AWRIB304_contig41_group13_100130_101116_len=987	100
47									No_hit	orf00047_BAA1163_contig1_group1_41439_41134_len=306					No_hit	orf00006_AWRIB418_contig162_group2_4765_5070_len=306
48									No_hit	orf00048_BAA1163_contig1_group1_41506_41973_len=468					No_hit	orf00005_AWRIB418_contig162_group2_4662_4231_len=432
49									YP_810189.1	orf00049_BAA1163_contig1_group1_43844_42048_len=1797	46.23	5e-151			YP_810189.1	orf00004_AWRIB418_contig162_group2_2360_4156_len=1797	46.06	6E-151
50									No_hit	orf00050_BAA1163_contig1_group1_44510_43854_len=657					No_hit	orf00003_AWRIB418_contig162_group2_1694_2350_len=657
51									No_hit	orf00051_BAA1163_contig1_group1_45105_44539_len=567					No_hit	orf00002_AWRIB418_contig162_group2_1099_1665_len=567
52									No_hit	orf00052_BAA1163_contig1_group1_45930_45205_len=726					No_hit	orf00001_AWRIB418_contig162_group2_274_999_len=726
54	OEOE_0043	YP_809712.1	ketosteroid isomerase-like protein	orf00046_PSU1_contig1_group1_42328_41996_len=333	100	1e-62			YP_809712.1	orf00053_BAA1163_contig1_group1_46814_46482_len=333	95.45	2e-60			YP_809712.1	orf00001_AWRIB418_contig179_group2_485_153_len=333	95.45	2E-060			YP_809712.1	orf00046_AWRIB429_contig1_group1_42329_41997_len=333	100	1e-62			YP_809712.1	orf00106_AWRIB553_contig9_group2_92117_91785_len=333	100	1.00E-62			YP_809712.1	orf00116_AWRIB576_contig689_group2_101696_101364_len=333	100	1.00E-62			YP_809712.1	orf00114_AWRIB568_contig915_group6_101697_101365_len=333	100	1.00E-62			YP_809712.1	orf00112_AWRIB304_contig41_group13_101694_101362_len=333	100	1e-62
55	OEOE_0044	YP_809713.1	D-alanine transfer protein, short-chain dehydrogenase	orf00047_PSU1_contig1_group1_43129_42338_len=792	100	2e-146			YP_809713.1	orf00054_BAA1163_contig1_group1_47615_46869_len=747	89.54	2e-121			YP_809713.1	orf00002_AWRIB418_contig179_group2_1287_496_len=792	89.73	4E-134			YP_809713.1	orf00047_AWRIB429_contig1_group1_43130_42339_len=792	100	2e-146			YP_809713.1	orf00107_AWRIB553_contig9_group2_92918_92127_len=792	99.62	1.00E-145			YP_809713.1	orf00117_AWRIB576_contig689_group2_102497_101706_len=792	100	2.00E-146			YP_809713.1	orf00115_AWRIB568_contig915_group6_102498_101707_len=792	100	2.00E-146			YP_809713.1	orf00113_AWRIB304_contig41_group13_102495_101704_len=792	100	2e-146
56	OEOE_0045	YP_809714.1	transcriptional regulator	orf00049_PSU1_contig1_group1_43232_43777_len=546	100	1e-102			YP_809714.1	orf00056_BAA1163_contig1_group1_47718_48263_len=546	96.13	1e-99			YP_809714.1	orf00004_AWRIB418_contig179_group2_1390_1935_len=546	96.13	1E-099			YP_809714.1	orf00049_AWRIB429_contig1_group1_43233_43778_len=546	100	1e-102			YP_809714.1	orf00109_AWRIB553_contig9_group2_93021_93566_len=546	100	1.00E-102			YP_809714.1	orf00119_AWRIB576_contig689_group2_102600_103145_len=546	100	1.00E-102			YP_809714.1	orf00117_AWRIB568_contig915_group6_102601_103146_len=546	100	1.00E-102			YP_809714.1	orf00115_AWRIB304_contig41_group13_102598_103143_len=546	100	1e-102
57	OEOE_0046	YP_809715.1	hypothetical protein																																										YP_809716.1	orf00117_AWRIB304_contig41_group13_103878_103282_len=597	100	3e-105
58	OEOE_0047	YP_809716.1	XRE family transcriptional regulator	orf00051_PSU1_contig1_group1_44512_43916_len=597	100	3e-105			YP_809716.1	orf00057_BAA1163_contig1_group1_48994_48398_len=597	97.92	5e-103			YP_809716.1	orf00005_AWRIB418_contig179_group2_2666_2070_len=597	97.92	5E-103			YP_809716.1	orf00051_AWRIB429_contig1_group1_44513_43917_len=597	100	3e-105			YP_809716.1	orf00111_AWRIB553_contig9_group2_94238_93705_len=534	100	3.00E-97			YP_809716.1	orf00121_AWRIB576_contig689_group2_103880_103284_len=597	100	3.00E-105			YP_809716.1	orf00119_AWRIB568_contig915_group6_103881_103285_len=597	100	3.00E-105
59	OEOE_0048	YP_809717.1	dehydrogenase or related protein	orf00052_PSU1_contig1_group1_45656_44697_len=960	100	0			YP_809717.1	orf00059_BAA1163_contig1_group1_50138_49200_len=939	98.72	1e-179			YP_809717.1	orf00007_AWRIB418_contig179_group2_3810_2872_len=939	98.4	7E-179			YP_809717.1	orf00054_AWRIB429_contig1_group1_45548_45225_len=324,orf00052_AWRIB429_contig1_group1_45144_44698_len=447	98.13,100.00	4e-59,1e-82		pseudo	YP_809717.1	orf00112_AWRIB553_contig9_group2_95445_94486_len=960	100				YP_809717.1,YP_809717.1	orf00124_AWRIB576_contig689_group2_104915_104592_len=324,orf00122_AWRIB576_contig689_group2_104511_104065_len=447	98.13,100.00	4e-59,1e-82		pseudo	YP_809717.1,YP_809717.1	orf00122_AWRIB568_contig915_group6_104916_104593_len=324,orf00120_AWRIB568_contig915_group6_104512_104066_len=447	98.13,100.00	4e-59,1e-82		pseudo	YP_809717.1	orf00120_AWRIB304_contig41_group13_104913_104590_len=324,orf00118_AWRIB304_contig41_group13_104509_104063_len=447	98.13,100.00	4e-59,1e-82
60																												contig282			1_of_2
61	OEOE_0049	YP_809718.1	arabinose efflux permease	orf00053_PSU1_contig1_group1_47101_45914_len=1188	100	0			YP_809718.1	orf00061_BAA1163_contig1_group1_51579_50392_len=1188	98.23	0			YP_809718.1	orf00001_AWRIB418_contig181_group1_30_1217_len=1188	98.48		1_of_2		YP_809718.1	orf00055_AWRIB429_contig1_group1_46993_45806_len=1188	99.75	0									YP_809718.1	orf00125_AWRIB576_contig689_group2_106360_105173_len=1188	99.75				YP_809718.1	orf00123_AWRIB568_contig915_group6_106361_105174_len=1188	99.75				YP_809718.1	orf00121_AWRIB304_contig41_group13_106343_105171_len=1173	100
62	OEOE_0050	YP_809719.1	dehydrogenase or related protein	orf00054_PSU1_contig1_group1_47289_48311_len=1023	100	0			YP_809719.1	orf00062_BAA1163_contig1_group1_51767_52789_len=1023	99.12	0			YP_809719.1	orf00001_AWRIB418_contig24_group2_257_1279_len=1023	99.41										YP_809719.1	orf00001_AWRIB553_contig279_group2_286_1308_len=1023	100
63	OEOE_0051	YP_809720.1	L-aminopeptidase/D-esterase	orf00055_PSU1_contig1_group1_48403_49512_len=1110	100	0			YP_809720.1	orf00063_BAA1163_contig1_group1_52881_53990_len=1110	98.37	0			YP_809720.1	orf00002_AWRIB418_contig24_group2_1370_2479_len=1110	97.83										YP_809720.1	orf00002_AWRIB553_contig279_group2_1400_2509_len=1110	100
64																											YP_809741.1_YP_809722.1	orf00001_AWRIB553_contig290_group1_23_436_len=414	100	4.00E-76	1_of_2
65	OEOE_0052	YP_809721.1	hypothetical protein
66	OEOE_0053	YP_809722.1	hypothetical protein	orf00056_PSU1_contig1_group1_50342_50761_len=420	100	1e-76			YP_809722.1	orf00064_BAA1163_contig1_group1_54825_55244_len=420	100	1e-76
67															No_hit	orf00003_AWRIB418_contig24_group2_2676_3119_len=444
68															No_hit	orf00004_AWRIB418_contig24_group2_3116_3586_len=471
69															No_hit	orf00005_AWRIB418_contig24_group2_3887_5473_len=1587
70															No_hit	orf00006_AWRIB418_contig24_group2_5476_6708_len=1233
71															No_hit	orf00007_AWRIB418_contig24_group2_6793_7416_len=624,orf00008_AWRIB418_contig24_group2_7398_7721_len=324				pseudo
72															No_hit	orf00009_AWRIB418_contig24_group2_8308_7700_len=609				pseudo
73															No_hit	orf00010_AWRIB418_contig24_group2_8631_11642_len=3012
75	OEOE_0054	YP_809723.1	hypothetical protein	orf00057_PSU1_contig1_group1_51126_50821_len=306	100	4e-54			YP_809723.1	orf00065_BAA1163_contig1_group1_55609_55304_len=306	100	4e-54			YP_809723.1	orf00001_AWRIB418_contig340_group2_469_164_len=306	100	4E-054									YP_809723.1	orf00019_AWRIB553_contig286_group2_11788_12093_len=306	100	4.00E-54
76	OEOE_0055	YP_809724.1	hypothetical protein	orf00059_PSU1_contig1_group1_51395_51156_len=240	100	1e-42			YP_809724.1	orf00067_BAA1163_contig1_group1_55878_55639_len=240	100	1e-42			YP_809724.1	orf00004_AWRIB418_contig340_group2_738_499_len=240	100	1E-042									YP_809724.1	orf00017_AWRIB553_contig286_group2_11519_11758_len=240	100	1.00E-42
77	OEOE_0056	YP_809725.1	hypothetical protein	orf00060_PSU1_contig1_group1_51758_51501_len=258	100	8e-45			YP_809725.1	orf00068_BAA1163_contig1_group1_56241_55984_len=258	100	8e-45			YP_809725.1	orf00005_AWRIB418_contig340_group2_1099_842_len=258	100	8E-045									YP_809725.1	orf00015_AWRIB553_contig286_group2_11156_11413_len=258	100	8.00E-45
78	OEOE_0057	YP_809726.1	hypothetical protein	orf00062_PSU1_contig1_group1_52409_51840_len=570	100	8e-102			YP_809726.1	orf00070_BAA1163_contig1_group1_56892_56323_len=570	98.41	3e-100			YP_809726.1	orf00007_AWRIB418_contig340_group2_1750_1181_len=570	98.41	3E-100									YP_809726.1	orf00014_AWRIB553_contig286_group2_10505_11074_len=570	100	8.00E-102
79	OEOE_0058	YP_809727.1	hypothetical protein	orf00063_PSU1_contig1_group1_52623_52450_len=174	100	4e-28			YP_809727.1	orf00071_BAA1163_contig1_group1_57093_56920_len=174	98.25	2e-27			YP_809727.1	orf00008_AWRIB418_contig340_group2_1951_1778_len=174	100	4E-028									YP_809727.1	orf00013_AWRIB553_contig286_group2_10291_10464_len=174	100	4.00E-28
80	OEOE_0059	YP_809728.1	hypothetical protein	orf00064_PSU1_contig1_group1_53194_52634_len=561	100	2e-103			YP_809728.1	orf00072_BAA1163_contig1_group1_57664_57104_len=561	98.39	1e-102			YP_809728.1	orf00009_AWRIB418_contig340_group2_2522_1962_len=561	99.46	4E-103									YP_809728.1	orf00012_AWRIB553_contig286_group2_9720_10280_len=561	100	2.00E-103
81	OEOE_0060	YP_809729.1	alpha/beta fold family hydrolase	orf00065_PSU1_contig1_group1_53547_54074_len=528	100	9e-100			YP_809729.1	orf00073_BAA1163_contig1_group1_58018_58545_len=528	98.86	8e-99			YP_809729.1	orf00010_AWRIB418_contig340_group2_2875_3402_len=528	100	9E-100									YP_809729.1	orf00011_AWRIB553_contig286_group2_9409_8840_len=570	100	1.00E-99
82									No_hit	orf00074_BAA1163_contig1_group1_58975_59127_len=153
83									No_hit	orf00075_BAA1163_contig1_group1_59534_60535_len=1002
84									No_hit	orf00076_BAA1163_contig1_group1_60909_61463_len=555
85									No_hit	orf00077_BAA1163_contig1_group1_61511_62002_len=492
86									No_hit	orf00078_BAA1163_contig1_group1_62430_61999_len=432
87									No_hit	orf00079_BAA1163_contig1_group1_62596_62919_len=324
88									YP_810343.1_YP_810341.1_YP_809975.1	orf00080_BAA1163_contig1_group1_63276_63746_len=471	99.36	1e-86
89
90
91
92
93
94
95
96									No_hit	orf00081_BAA1163_contig1_group1_64121_64387_len=267
97									No_hit	orf00082_BAA1163_contig1_group1_64377_64601_len=225
98									No_hit	orf00083_BAA1163_contig1_group1_65013_64858_len=156
99									No_hit	orf00084_BAA1163_contig1_group1_65931_66131_len=201
100	OEOE_0061	YP_809730.1	hypothetical protein	orf00066_PSU1_contig1_group1_54505_54876_len=372	99.19	6e-69									YP_809730.1	orf00011_AWRIB418_contig340_group2_3833_4057_len=225,	98.53	5E-036		pseudo							YP_809730.1	orf00010_AWRIB553_contig286_group2_8409_8038_len=372	96.75	4.00E-67
101	OEOE_0062	YP_809731.1	transcriptional regulator	orf00067_PSU1_contig1_group1_56484_55123_len=1362	100	0									YP_809731.1	orf00012_AWRIB418_contig340_group2_5534_4173_len=1362	100										YP_809731.1	orf00009_AWRIB553_contig286_group2_6460_7821_len=1362	100
102	OEOE_0063	YP_809732.1	hypothetical protein	orf00068_PSU1_contig1_group1_56802_57041_len=240	100	6e-40									YP_809732.1	orf00013_AWRIB418_contig340_group2_5852_6091_len=240	98.73	2E-039									YP_809732.1	orf00008_AWRIB553_contig286_group2_6142_5903_len=240	100	6.00E-40
103	OEOE_0064	YP_809733.1	phytoene/squalene synthetase	orf00069_PSU1_contig1_group1_58149_57439_len=711	100	7e-131									YP_809733.1	orf00014_AWRIB418_contig340_group2_7118_6489_len=630	100	1E-114									YP_809733.1	orf00007_AWRIB553_contig286_group2_4876_5505_len=630	100	1.00E-114
104	OEOE_0066	YP_809734.1	hypothetical protein
105				orf00070_PSU1_contig1_group1_58311_58159_len=153											No_hit	orf00015_AWRIB418_contig340_group2_7363_7211_len=153											No_hit	orf00006_AWRIB553_contig286_group2_4632_4784_len=153
106				orf00072_PSU1_contig1_group1_59827_59027_len=801,orf00071_PSU1_contig1_group1_58943_58308_len=636				pseudo							No_hit	orf00017_AWRIB418_contig340_group2_8879_8079_len=801,orf00016_AWRIB418_contig340_group2_7995_7360_len=636				pseudo							No_hit	orf00004_AWRIB553_contig286_group2_3116_3916_len=801,orf00005_AWRIB553_contig286_group2_4000_4635_len=636				pseudo
107	OEOE_0067	YP_809735.1	Short-chain alcohol dehydrogenase	orf00073_PSU1_contig1_group1_60419_61309_len=891	100	1e-168									YP_809735.1	orf00018_AWRIB418_contig340_group2_9471_10361_len=891	99.66	3E-168									YP_809735.1	orf00003_AWRIB553_contig286_group2_2524_1634_len=891	99.66	3.00E-168
108	OEOE_0068	YP_809736.1	hypothetical protein	orf00074_PSU1_contig1_group1_61655_61972_len=318	100	2e-55									YP_809736.1	orf00019_AWRIB418_contig340_group2_10707_11024_len=318	100	2E-055									YP_809736.1	orf00002_AWRIB553_contig286_group2_1288_971_len=318	100	2.00E-55
109	OEOE_0069	YP_809737.1	hypothetical protein	orf00075_PSU1_contig1_group1_62422_62676_len=255	100	3e-44									YP_809737.1	orf00020_AWRIB418_contig340_group2_11474_11728_len=255	100	3E-044									YP_809737.1	orf00001_AWRIB553_contig286_group2_521_261_len=261	100	1.00E-43
110																											YP_810413.1	orf00001_AWRIB553_contig299_group1_57_908_len=852	99.29	5.00E-163	1_of_2
111	OEOE_0070	YP_809738.1	aldo/keto reductase related protein	orf00076_PSU1_contig1_group1_63776_62925_len=852	100	2e-164									YP_809738.1	orf00001_AWRIB418_contig106_group1_-1_805_len=807	98.88	7E-154	1_of_2
112	OEOE_0071	YP_809739.1	exopolysaccharide biosynthesis protein	orf00077_PSU1_contig1_group1_64895_63867_len=1029	100	0									YP_809739.1	orf00002_AWRIB418_contig25_group2_2483_3511_len=1029	99.71										YP_809739.1	orf00001_AWRIB553_contig68_group2_1160_132_len=1029	99.42
113				orf00079_PSU1_contig1_group1_66311_65583_len=729,orf00078_PSU1_contig1_group1_65484_64924_len=561	78.92,73.66	2e-102,5e-77		pseudo							YP_811272.1	orf00001_AWRIB418_contig25_group2_1066_2454_len=1389	76.41										YP_811272.1	orf00002_AWRIB553_contig68_group2_2577_1189_len=1389	76.41
114																contig335			2_of2
115																contig32
116	OEOE_0073	YP_809740.1	hypothetical protein
117	OEOE_0074	YP_809741.1	hypothetical protein	orf00080_PSU1_contig1_group1_67692_67273_len=420	100	1e-76																					YP_809741.1_YP_809722.1	orf00001_AWRIB553_contig290_group1_23_436_len=414	100	4.00E-76	2_of_2
120	OEOE_0075	YP_809742.1	arabinose efflux permease	orf00081_PSU1_contig1_group1_69209_68016_len=1194	100	0									YP_809718.1	orf00001_AWRIB418_contig181_group1_30_1217_len=1188	98.48		2_of_2
121	OEOE_0076	YP_809743.1	arabinose efflux permease	orf00082_PSU1_contig1_group1_69494_70657_len=1164	100	0									YP_809743.1,YP_809743.1	orf00052_AWRIB418_contig427_group3_44643_44188_len=456,orf00051_AWRIB418_contig427_group3_44175_43480_len=696	99.34,100.00	1e-79,5e-129		pseudo	YP_809743.1	orf00056_AWRIB429_contig1_group1_47279_48442_len=1164	100	0			YP_809743.1	orf00158_AWRIB553_contig348_group2_135339_134176_len=1164	99.74				YP_809743.1	orf00126_AWRIB576_contig689_group2_106646_107809_len=1164	99.74				YP_809743.1	orf00124_AWRIB568_contig915_group6_106647_107810_len=1164	99.74				YP_809743.1	orf00122_AWRIB304_contig41_group13_106644_107807_len=1164	100
122	OEOE_0077	YP_809744.1	3-oxoacyl-acyl carrier protein reductase	orf00083_PSU1_contig1_group1_70772_71554_len=783	100	2e-147									YP_809744.1	orf00050_AWRIB418_contig427_group3_43365_42583_len=783	100	2E-147			YP_809744.1	orf00057_AWRIB429_contig1_group1_48557_49339_len=783	100	2e-147			YP_809744.1	orf00157_AWRIB553_contig348_group2_134061_133279_len=783	100	2.00E-147			YP_809744.1	orf00127_AWRIB576_contig689_group2_107924_108706_len=783	100	2.00E-147			YP_809744.1	orf00125_AWRIB568_contig915_group6_107925_108707_len=783	100	2.00E-147			YP_809744.1	orf00123_AWRIB304_contig41_group13_107922_108704_len=783	100	2e-147
123	OEOE_0078	YP_809745.1	short chain dehydrogenase	orf00084_PSU1_contig1_group1_72542_71784_len=759	100	4e-144									YP_809745.1	orf00049_AWRIB418_contig427_group3_41595_42353_len=759	100	4E-144			YP_809745.1	orf00058_AWRIB429_contig1_group1_50327_49569_len=759	100	4e-144			YP_809745.1	orf00156_AWRIB553_contig348_group2_132291_133049_len=759	100	4.00E-144			YP_809745.1	orf00128_AWRIB576_contig689_group2_109694_108936_len=759	100	4.00E-144			YP_809745.1	orf00126_AWRIB568_contig915_group6_109695_108937_len=759	100	4.00E-144			YP_809745.1	orf00124_AWRIB304_contig41_group13_109692_108934_len=759	100	4e-144
124	OEOE_0079	YP_809746.1	transcriptional regulator	orf00085_PSU1_contig1_group1_72839_73201_len=363	100	3e-66									YP_809746.1	orf00048_AWRIB418_contig427_group3_41307_40936_len=372	100	3E-066			YP_809746.1	orf00059_AWRIB429_contig1_group1_50615_50986_len=372	100	3e-66			YP_809746.1	orf00155_AWRIB553_contig348_group2_132003_131632_len=372	100	3.00E-66			YP_809746.1	orf00129_AWRIB576_contig689_group2_109982_110353_len=372	100	3.00E-66			YP_809746.1	orf00127_AWRIB568_contig915_group6_109983_110354_len=372	100	3.00E-66			YP_809746.1	,orf00125_AWRIB304_contig41_group13_110151_110351_len=201	100	3e-33
125	OEOE_0080	YP_809747.1	galactoside O-acetyltransferase	orf00086_PSU1_contig1_group1_74003_73470_len=534	100	1e-101									YP_809747.1	orf00047_AWRIB418_contig427_group3_40128_40667_len=540	98.32	1E-099			YP_809747.1	orf00060_AWRIB429_contig1_group1_51788_51255_len=534	98.87	2e-100			YP_809747.1	orf00154_AWRIB553_contig348_group2_130830_131363_len=534	98.87	2.00E-100			YP_809747.1	orf00130_AWRIB576_contig689_group2_111155_110622_len=534	98.87	2.00E-100			YP_809747.1	orf00128_AWRIB568_contig915_group6_111156_110623_len=534	98.87	2.00E-100			YP_809747.1	orf00126_AWRIB304_contig41_group13_111153_110620_len=534	98.87	2e-100
126	OEOE_0081	YP_809748.1	NADPH:quinone reductase or related Zn-dependent oxidoreductase	orf00087_PSU1_contig1_group1_74927_74025_len=903	100	1e-174									YP_809748.1	orf00046_AWRIB418_contig427_group3_39204_40106_len=903	100	1E-174			YP_809748.1	orf00061_AWRIB429_contig1_group1_52712_51810_len=903	100	1e-174			YP_809748.1	orf00153_AWRIB553_contig348_group2_129906_130808_len=903	100	1.00E-174			YP_809748.1	orf00131_AWRIB576_contig689_group2_112079_111177_len=903	100	1.00E-174			YP_809748.1	orf00129_AWRIB568_contig915_group6_112080_111178_len=903	100	1.00E-174			YP_809748.1	orf00127_AWRIB304_contig41_group13_112077_111175_len=903	100	1e-174
127	OEOE_0082	YP_809749.1	MarR family transcriptional regulator	orf00088_PSU1_contig1_group1_75481_75029_len=453	100	5e-82									YP_809749.1	orf00045_AWRIB418_contig427_group3_38650_39102_len=453	99.33	9E-082			YP_809749.1	orf00062_AWRIB429_contig1_group1_53266_52814_len=453	99.33	9e-82			YP_809749.1	orf00152_AWRIB553_contig348_group2_129352_129804_len=453	99.33	9.00E-82			YP_809749.1	orf00132_AWRIB576_contig689_group2_112633_112181_len=453	99.33	9.00E-82			YP_809749.1	orf00130_AWRIB568_contig915_group6_112634_112182_len=453	99.33	9.00E-82			YP_809749.1	orf00128_AWRIB304_contig41_group13_112631_112179_len=453	99.33	9e-82
128	OEOE_0083	YP_809750.1	hypothetical protein
129	OEOE_0084	YP_809751.1	hypothetical protein
130
131									No_hit	orf00085_BAA1163_contig1_group1_66401_67237_len=837
132									No_hit	orf00086_BAA1163_contig1_group1_67334_67522_len=189
133									YP_810304.1	orf00087_BAA1163_contig1_group1_68979_67693_len=1287	51.2	3e-117
134									No_hit	orf00088_BAA1163_contig1_group1_69530_68982_len=549
135									No_hit	orf00089_BAA1163_contig1_group1_70400_70555_len=156
136	OEOE_0085	YP_809752.1	hypothetical protein	orf00090_PSU1_contig1_group1_76428_76817_len=390	99.22	3e-70									YP_809752.1	orf00044_AWRIB418_contig427_group3_37703_37314_len=390	99.22	3E-070			YP_809752.1	orf00063_AWRIB429_contig1_group1_54213_54602_len=390	99.22	3e-70			YP_809752.1	orf00151_AWRIB553_contig348_group2_128405_128016_len=390	99.22	3.00E-70			YP_809752.1	orf00133_AWRIB576_contig689_group2_113580_113969_len=390	99.22	3.00E-70			YP_809752.1	orf00131_AWRIB568_contig915_group6_113581_113970_len=390	99.22	3.00E-70			YP_809752.1	orf00130_AWRIB304_contig41_group13_113578_113967_len=390	99.22	3e-70
137				orf00091_PSU1_contig1_group1_77372_77542_len=171											No_hit	orf00043_AWRIB418_contig427_group3_36759_36589_len=171					No_hit	orf00064_AWRIB429_contig1_group1_55157_55327_len=171					No_hit	orf00150_AWRIB553_contig348_group2_127461_127291_len=171					No_hit	orf00134_AWRIB576_contig689_group2_114524_114694_len=171					No_hit	orf00132_AWRIB568_contig915_group6_114525_114695_len=171					No_hit	orf00131_AWRIB304_contig41_group13_114522_114692_len=171
138	OEOE_0086	YP_809753.1	hypothetical protein	orf00092_PSU1_contig1_group1_78031_78183_len=153	100	1e-22									YP_809753.1	orf00042_AWRIB418_contig427_group3_36100_35948_len=153	100	1E-022			YP_809753.1	orf00065_AWRIB429_contig1_group1_55816_55968_len=153	100	1e-22			YP_809753.1	orf00149_AWRIB553_contig348_group2_126802_126650_len=153	100	1.00E-22			YP_809753.1	orf00135_AWRIB576_contig689_group2_115183_115335_len=153	100	1.00E-22			YP_809753.1	orf00133_AWRIB568_contig915_group6_115184_115336_len=153	100	1.00E-22			YP_809753.1	orf00132_AWRIB304_contig41_group13_115181_115333_len=153	100	1e-22
139	OEOE_0088	YP_809754.1	phosphoglycerate mutase family protein	orf00093_PSU1_contig1_group1_79623_78883_len=741	100	6e-143															YP_809754.1	orf00067_AWRIB429_contig1_group1_57409_56990_len=420,	100	5e-75		pseudo																			YP_809754.1	orf00134_AWRIB304_contig41_group13_116774_116355_len=420,	100	5e-75
140	OEOE_0089	YP_809755.1	hypothetical protein	orf00094_PSU1_contig1_group1_80143_79943_len=201	100	2e-34			YP_809755.1	orf00090_BAA1163_contig1_group1_70890_70690_len=201	98.48	5e-34			YP_809755.1	orf00041_AWRIB418_contig427_group3_33987_34187_len=201	100	2E-034			YP_809755.1	orf00068_AWRIB429_contig1_group1_57928_57728_len=201	100	2e-34			YP_809755.1	orf00148_AWRIB553_contig348_group2_124689_124889_len=201	98.48	6.00E-34			YP_809755.1	orf00136_AWRIB576_contig689_group2_117295_117095_len=201	100	2.00E-34			YP_809755.1	orf00134_AWRIB568_contig915_group6_117296_117096_len=201	100	2.00E-34			YP_809755.1	orf00135_AWRIB304_contig41_group13_117293_117093_len=201	100	2e-34
141				orf00096_PSU1_contig1_group1_81095_80667_len=429,orf00095_PSU1_contig1_group1_80626_80351_len=276				pseudo							No_hit	orf00039_AWRIB418_contig427_group3_33034_33519_len=486,orf00040_AWRIB418_contig427_group3_33516_33779_len=264				pseudo
142				orf00099_PSU1_contig1_group1_82441_82100_len=342,orf00098_PSU1_contig1_group1_81924_81670_len=255,orf00097_PSU1_contig1_group1_81625_81179_len=447				pseudo	YP_810015.1	orf00092_BAA1163_contig1_group1_72359_71097_len=1263	32.15	5e-64			No_hit	orf00037_AWRIB418_contig427_group3_32205_32459_len=255,orf00038_AWRIB418_contig427_group3_32504_32950_len=447				pseudo	No_hit	orf00071_AWRIB429_contig1_group1_59397_59056_len=342,orf00070_AWRIB429_contig1_group1_58898_58626_len=273,orf00069_AWRIB429_contig1_group1_58581_58135_len=447				pseudo	No_hit	orf00145_AWRIB553_contig348_group2_123220_123561_len=342,orf00146_AWRIB553_contig348_group2_123719_123991_len=273,orf00147_AWRIB553_contig348_group2_124036_124482_len=447				pseudo	No_hit	orf00139_AWRIB576_contig689_group2_118764_118423_len=342,orf00138_AWRIB576_contig689_group2_118265_117993_len=273,orf00137_AWRIB576_contig689_group2_117948_117502_len=447				pseudo	No_hit	orf00137_AWRIB568_contig915_group6_118765_118424_len=342,orf00136_AWRIB568_contig915_group6_118266_117994_len=273,orf00135_AWRIB568_contig915_group6_117949_117503_len=447				pseudo	No_hit	orf00138_AWRIB304_contig41_group13_118762_118421_len=342,orf00137_AWRIB304_contig41_group13_118263_117991_len=273,orf00136_AWRIB304_contig41_group13_117946_117500_len=447
143	OEOE_0092	YP_809756.1	Beta-lactamase class C related penicillin binding protein	orf00100_PSU1_contig1_group1_82607_83566_len=960	99.69	0			YP_809756.1	orf00093_BAA1163_contig1_group1_72633_73070_len=438,orf00094_BAA1163_contig1_group1_73057_73482_len=426	100.00,99.28	1e-81,2e-77		pseudo	YP_809756.1	orf00036_AWRIB418_contig427_group3_31522_30563_len=960	99.06				YP_809756.1	orf00072_AWRIB429_contig1_group1_59563_60522_len=960	95.61	8e-178			YP_809756.1	orf00144_AWRIB553_contig348_group2_123054_122095_len=960	95.61	8.00E-178			YP_809756.1	orf00140_AWRIB576_contig689_group2_118930_119889_len=960	95.61	8.00E-178			YP_809756.1	orf00138_AWRIB568_contig915_group6_118931_119890_len=960	95.61	8.00E-178			YP_809756.1	orf00139_AWRIB304_contig41_group13_118928_119887_len=960	95.61	8e-178
144																					No_hit	orf00073_AWRIB429_contig1_group1_60539_60733_len=195				pseudo	No_hit	orf00143_AWRIB553_contig348_group2_122078_121884_len=195				pseudo	No_hit	orf00141_AWRIB576_contig689_group2_119906_120100_len=195				pseudo	No_hit	orf00139_AWRIB568_contig915_group6_119907_120101_len=195				pseudo	No_hit	orf00140_AWRIB304_contig41_group13_119904_120098_len=195
145	OEOE_0093	YP_809757.1	topoisomerase IA	orf00101_PSU1_contig1_group1_83933_86101_len=2169	100	0			YP_809757.1	orf00095_BAA1163_contig1_group1_73849_76017_len=2169	99.03	0			YP_809757.1	orf00035_AWRIB418_contig427_group3_30196_28028_len=2169	98.89				YP_809757.1	orf00074_AWRIB429_contig1_group1_60995_63163_len=2169	97.37	0			YP_809757.1	orf00142_AWRIB553_contig348_group2_121622_119454_len=2169	97.51				YP_809757.1	orf00142_AWRIB576_contig689_group2_120362_122530_len=2169	97.37				YP_809757.1	orf00140_AWRIB568_contig915_group6_120363_122531_len=2169	97.37				YP_809757.1	orf00141_AWRIB304_contig41_group13_120360_122528_len=2169	97.37
146				orf00102_PSU1_contig1_group1_86180_86515_len=336				pseudo	No_hit	orf00097_BAA1163_contig1_group1_76081_76446_len=366				pseudo	No_hit	orf00033_AWRIB418_contig427_group3_27964_27599_len=366				pseudo	No_hit	orf00075_AWRIB429_contig1_group1_63227_63577_len=351				pseudo	No_hit	orf00141_AWRIB553_contig348_group2_119390_119040_len=351				pseudo	No_hit	orf00143_AWRIB576_contig689_group2_122594_122944_len=351				pseudo	No_hit	orf00141_AWRIB568_contig915_group6_122595_122945_len=351				pseudo	No_hit	orf00142_AWRIB304_contig41_group13_122592_122942_len=351
147	OEOE_0095	YP_809758.1	glutaredoxin-like protein	orf00103_PSU1_contig1_group1_86964_87194_len=231	98.68	1e-40			YP_809758.1	,orf00098_BAA1163_contig1_group1_76938_77111_len=174	100	5e-30		pseudo	YP_809758.1	orf00031_AWRIB418_contig427_group3_27164_26934_len=231	98.68	1E-040			YP_809758.1	orf00076_AWRIB429_contig1_group1_64026_64256_len=231	98.68	1e-40			YP_809758.1	orf00140_AWRIB553_contig348_group2_118591_118361_len=231	98.68	1.00E-40			YP_809758.1	orf00144_AWRIB576_contig689_group2_123393_123623_len=231	98.68	1.00E-40			YP_809758.1	orf00142_AWRIB568_contig915_group6_123394_123624_len=231	98.68	1.00E-40			YP_809758.1	orf00143_AWRIB304_contig41_group13_123391_123621_len=231	98.68	1e-40
148	OEOE_0096	YP_809759.1	transcriptional regulator	orf00104_PSU1_contig1_group1_87934_87341_len=594	100	7e-110			YP_809759.1	orf00099_BAA1163_contig1_group1_77851_77258_len=594	98.98	2e-108			YP_809759.1	orf00030_AWRIB418_contig427_group3_26194_26787_len=594	98.98	2E-108			YP_809759.1	orf00077_AWRIB429_contig1_group1_64996_64403_len=594	100	7e-110			YP_809759.1	orf00139_AWRIB553_contig348_group2_117621_118214_len=594	100	7.00E-110			YP_809759.1	orf00145_AWRIB576_contig689_group2_124363_123770_len=594	100	7.00E-110			YP_809759.1	orf00143_AWRIB568_contig915_group6_124364_123771_len=594	100	7.00E-110			YP_809759.1	orf00144_AWRIB304_contig41_group13_124361_123768_len=594	100	7e-110
149	OEOE_0097	YP_809760.1	major facilitator superfamily permease	orf00105_PSU1_contig1_group1_88042_89523_len=1482	100	0			YP_809760.1	orf00100_BAA1163_contig1_group1_77959_79440_len=1482	99.8	0			YP_809760.1	orf00029_AWRIB418_contig427_group3_26086_24605_len=1482	99.59				YP_809760.1	orf00078_AWRIB429_contig1_group1_65104_66585_len=1482	100	0			YP_809760.1	orf00138_AWRIB553_contig348_group2_117513_116032_len=1482	100				YP_809760.1	orf00146_AWRIB576_contig689_group2_124471_125952_len=1482	100				YP_809760.1	orf00144_AWRIB568_contig915_group6_124472_125953_len=1482	100				YP_809760.1	orf00145_AWRIB304_contig41_group13_124469_125950_len=1482	100
150	OEOE_0098	YP_809761.1	hypothetical protein	orf00106_PSU1_contig1_group1_90200_90580_len=381	99.21	1e-66			YP_809761.1	orf00101_BAA1163_contig1_group1_79965_80516_len=552	88.1	2e-57			YP_809761.1	orf00028_AWRIB418_contig427_group3_24080_23547_len=534	92.86	1E-061			YP_809761.1	orf00079_AWRIB429_contig1_group1_67302_67643_len=342	100	9e-60			YP_809761.1	orf00137_AWRIB553_contig348_group2_115354_114974_len=381	99.21	1.00E-66			YP_809761.1	orf00147_AWRIB576_contig689_group2_126714_127010_len=297	100	2.00E-51			YP_809761.1	orf00145_AWRIB568_contig915_group6_126715_127011_len=297	100	2.00E-51			YP_809761.1	orf00146_AWRIB304_contig41_group13_126628_127008_len=381	99.21	1e-66
151
152
153
154
155
156
157
158
160
161
162
163
164
165
166
167
168
169
170
171
172
173
174
175	OEOE_0099	YP_809762.1	XRE family transcriptional regulator	orf00107_PSU1_contig1_group1_91875_91339_len=537	100	1e-96			YP_809762.1	,orf00102_BAA1163_contig1_group1_81573_81256_len=318	100	8e-55		pseudo	YP_809762.1	,orf00027_AWRIB418_contig427_group3_22471_22788_len=318	100	8E-055		pseudo	YP_809762.1	orf00080_AWRIB429_contig1_group1_68938_68402_len=537	100	1e-96			YP_809762.1	orf00136_AWRIB553_contig348_group2_113679_114215_len=537	100	1.00E-96			YP_809762.1	orf00148_AWRIB576_contig689_group2_128305_127769_len=537	100	1.00E-96			YP_809762.1	orf00146_AWRIB568_contig915_group6_128306_127770_len=537	100	1.00E-96			YP_809762.1	orf00147_AWRIB304_contig41_group13_128303_127767_len=537	100	1e-96
176	OEOE_0100	YP_809763.1	AraC family transcriptional regulator	orf00108_PSU1_contig1_group1_92470_93228_len=759	100	1e-143			YP_809763.1	orf00103_BAA1163_contig1_group1_82220_82816_len=597,orf00104_BAA1163_contig1_group1_82850_83146_len=297	99.30,100.00	1e-77,6e-54		pseudo	YP_809763.1	orf00026_AWRIB418_contig427_group3_21824_20898_len=927	99.6	6E-143			YP_809763.1	orf00081_AWRIB429_contig1_group1_69533_70291_len=759	100	1e-143			YP_809763.1	orf00135_AWRIB553_contig348_group2_113084_112326_len=759	100	1.00E-143			YP_809763.1	orf00149_AWRIB576_contig689_group2_128900_129658_len=759	100	1.00E-143			YP_809763.1	orf00147_AWRIB568_contig915_group6_128901_129659_len=759	100	1.00E-143			YP_809763.1	orf00148_AWRIB304_contig41_group13_128898_129656_len=759	100	1e-143
177				orf00109_PSU1_contig1_group1_93385_93993_len=609,orf00110_PSU1_contig1_group1_94011_94556_len=546				pseudo	No_hit	orf00105_BAA1163_contig1_group1_83303_84475_len=1173					No_hit	orf00025_AWRIB418_contig427_group3_20798_19569_len=1230					No_hit	orf00082_AWRIB429_contig1_group1_70391_71620_len=1230					No_hit	orf00134_AWRIB553_contig348_group2_112226_110997_len=1230					No_hit	orf00150_AWRIB576_contig689_group2_129758_130987_len=1230					No_hit	orf00148_AWRIB568_contig915_group6_129759_130988_len=1230					No_hit	orf00149_AWRIB304_contig41_group13_129756_130985_len=1230
178				orf00111_PSU1_contig1_group1_94553_95140_len=588,orf00112_PSU1_contig1_group1_95327_95488_len=162,orf00113_PSU1_contig1_group1_95466_95918_len=453				pseudo	No_hit	orf00106_BAA1163_contig1_group1_84472_85836_len=1365					No_hit	orf00024_AWRIB418_contig427_group3_19572_18208_len=1365						orf00083_AWRIB429_contig1_group1_71617_72552_len=936,orf00084_AWRIB429_contig1_group1_72530_72982_len=453				pseudo		orf00133_AWRIB553_contig348_group2_111000_110065_len=936,orf00132_AWRIB553_contig348_group2_110087_109635_len=453				pseudo		orf00151_AWRIB576_contig689_group2_130984_131919_len=936,orf00152_AWRIB576_contig689_group2_131897_132349_len=453				pseudo		orf00149_AWRIB568_contig915_group6_130985_131920_len=936,orf00150_AWRIB568_contig915_group6_131898_132350_len=453				pseudo		orf00150_AWRIB304_contig41_group13_130982_131917_len=936,orf00151_AWRIB304_contig41_group13_131895_132347_len=453
179	OEOE_0103	YP_809764.1	calcineurin-like phosphoesterase	orf00114_PSU1_contig1_group1_96044_96724_len=681	100	2e-130			YP_809764.1	orf00107_BAA1163_contig1_group1_85962_86642_len=681	99.56	4e-130			YP_809764.1	orf00023_AWRIB418_contig427_group3_18082_17402_len=681	99.56	4E-130			YP_809764.1	orf00085_AWRIB429_contig1_group1_73108_73788_len=681	100	2e-130			YP_809764.1	orf00131_AWRIB553_contig348_group2_109509_108829_len=681	100	2.00E-130			YP_809764.1	orf00153_AWRIB576_contig689_group2_132475_133155_len=681	100	2.00E-130			YP_809764.1	orf00151_AWRIB568_contig915_group6_132476_133156_len=681	100	2.00E-130			YP_809764.1	orf00152_AWRIB304_contig41_group13_132473_133153_len=681	100	2e-130
180																																	No_hit	orf00154_AWRIB576_contig689_group2_133830_133994_len=165					No_hit	orf00152_AWRIB568_contig915_group6_133831_133995_len=165
182	OEOE_0105	YP_809765.1	DNA-binding response regulator	orf00115_PSU1_contig1_group1_97963_98676_len=714	100	3e-133			YP_809765.1	orf00109_BAA1163_contig1_group1_87881_88594_len=714	100	3e-133			YP_809765.1	orf00022_AWRIB418_contig427_group3_16164_15451_len=714	99.58	2E-132			YP_809765.1	orf00086_AWRIB429_contig1_group1_75027_75740_len=714	100	3e-133			YP_809765.1	orf00130_AWRIB553_contig348_group2_107590_106877_len=714	100	3.00E-133			YP_809765.1	orf00155_AWRIB576_contig689_group2_134394_135107_len=714	100	3.00E-133			YP_809765.1	orf00153_AWRIB568_contig915_group6_134395_135108_len=714	100	3.00E-133			YP_809765.1	orf00153_AWRIB304_contig41_group13_134392_135105_len=714	100	3e-133
183	OEOE_0106	YP_809766.1	PAS/PAC sensor signal transduction histidine kinase	orf00116_PSU1_contig1_group1_98740_100599_len=1860	100	0			YP_809766.1	orf00110_BAA1163_contig1_group1_88658_90508_len=1851	98.38	0			YP_809766.1	orf00021_AWRIB418_contig427_group3_15429_13528_len=1902	99.05				YP_809766.1	orf00087_AWRIB429_contig1_group1_75804_77663_len=1860	99.68	0			YP_809766.1	orf00129_AWRIB553_contig348_group2_106813_104954_len=1860	99.19				YP_809766.1	orf00156_AWRIB576_contig689_group2_135171_137030_len=1860	99.68				YP_809766.1	orf00154_AWRIB568_contig915_group6_135172_137031_len=1860	99.68				YP_809766.1	orf00154_AWRIB304_contig41_group13_135169_137028_len=1860	99.52
184	OEOE_0107	YP_809767.1	trypsin-like serine protease	orf00117_PSU1_contig1_group1_100664_101941_len=1278	99.76	0			YP_809767.1	orf00111_BAA1163_contig1_group1_90573_91850_len=1278	98.82	0			YP_809767.1	orf00020_AWRIB418_contig427_group3_13463_12186_len=1278	98.82				YP_809767.1	orf00088_AWRIB429_contig1_group1_77728_79005_len=1278	99.06	0			YP_809767.1	orf00128_AWRIB553_contig348_group2_104889_103612_len=1278	99.29				YP_809767.1	orf00157_AWRIB576_contig689_group2_137095_138372_len=1278	99.06				YP_809767.1	orf00155_AWRIB568_contig915_group6_137096_138373_len=1278	99.06				YP_809767.1	orf00155_AWRIB304_contig41_group13_137093_138370_len=1278	99.06
185	OEOE_0108	YP_809768.1	hypothetical protein	orf00118_PSU1_contig1_group1_102093_102575_len=483	100	1e-86			YP_809768.1	orf00112_BAA1163_contig1_group1_92002_92484_len=483	99.38	2e-86			YP_809768.1	orf00019_AWRIB418_contig427_group3_12034_11552_len=483	99.38	2E-086			YP_809768.1	orf00090_AWRIB429_contig1_group1_79157_79639_len=483	100	1e-86			YP_809768.1	orf00126_AWRIB553_contig348_group2_103460_102978_len=483	100	1.00E-86			YP_809768.1	orf00159_AWRIB576_contig689_group2_138524_139006_len=483	100	1.00E-86			YP_809768.1	orf00157_AWRIB568_contig915_group6_138525_139007_len=483	100	1.00E-86			YP_809768.1	orf00157_AWRIB304_contig41_group13_138522_139004_len=483	100	1e-86
186	OEOE_0109	YP_809769.1	hypothetical protein	orf00119_PSU1_contig1_group1_102976_102596_len=381	100	4e-69									YP_809769.1	orf00018_AWRIB418_contig427_group3_11151_11531_len=381	100	4E-069			YP_809769.1	orf00091_AWRIB429_contig1_group1_80040_79660_len=381	99.21	1e-68			YP_809769.1	orf00125_AWRIB553_contig348_group2_102577_102957_len=381	100	4.00E-69			YP_809769.1	orf00160_AWRIB576_contig689_group2_139407_139027_len=381	99.21	1.00E-68			YP_809769.1	orf00158_AWRIB568_contig915_group6_139408_139028_len=381	99.21	1.00E-68			YP_809769.1	orf00158_AWRIB304_contig41_group13_139405_139025_len=381	99.21	1e-68
187	OEOE_0110	YP_809770.1	hypothetical protein	orf00121_PSU1_contig1_group1_103217_103041_len=177	100	3e-30									YP_809770.1	orf00016_AWRIB418_contig427_group3_10909_11085_len=177	100	3E-030			YP_809770.1	orf00093_AWRIB429_contig1_group1_80281_80105_len=177	100	3e-30			YP_809770.1	orf00123_AWRIB553_contig348_group2_102336_102512_len=177	100	3.00E-30			YP_809770.1	orf00161_AWRIB576_contig689_group2_139648_139472_len=177	100	3.00E-30			YP_809770.1	orf00160_AWRIB568_contig915_group6_139649_139473_len=177	100	3.00E-30			YP_809770.1	orf00160_AWRIB304_contig41_group13_139646_139470_len=177	100	3e-30
188	OEOE_0111	YP_809771.1	permease	orf00122_PSU1_contig1_group1_103313_104497_len=1185	100	0			YP_809771.1	orf00113_BAA1163_contig1_group1_92642_93349_len=708	97.87	9e-128			YP_809771.1	orf00015_AWRIB418_contig427_group3_10813_9629_len=1185	98.98				YP_809771.1	orf00094_AWRIB429_contig1_group1_80377_81561_len=1185	99.75	0			YP_809771.1	orf00122_AWRIB553_contig348_group2_102240_101056_len=1185	99.75				YP_809771.1	orf00162_AWRIB576_contig689_group2_139744_140928_len=1185	99.75				YP_809771.1	orf00161_AWRIB568_contig915_group6_139745_140929_len=1185	99.75				YP_809771.1	orf00161_AWRIB304_contig41_group13_139742_140926_len=1185	99.75
189	OEOE_0112	YP_809772.1	cell division SAM-dependent methyltransferase	orf00123_PSU1_contig1_group1_104494_105222_len=729	100	2e-137			YP_809772.1	orf00114_BAA1163_contig1_group1_93346_94074_len=729	99.59	7e-137			YP_809772.1	orf00014_AWRIB418_contig427_group3_9632_8904_len=729	100	2E-137			YP_809772.1	orf00095_AWRIB429_contig1_group1_81558_82286_len=729	100	2e-137			YP_809772.1	orf00121_AWRIB553_contig348_group2_101059_100331_len=729	100	2.00E-137			YP_809772.1	orf00163_AWRIB576_contig689_group2_140925_141653_len=729	100	2.00E-137			YP_809772.1	orf00162_AWRIB568_contig915_group6_140926_141654_len=729	100	2.00E-137			YP_809772.1	orf00162_AWRIB304_contig41_group13_140923_141651_len=729	100	2e-137
190	OEOE_0113	YP_809773.1	chromosome segregation ATPase	orf00125_PSU1_contig1_group1_105215_105985_len=771	100	2e-140			YP_809773.1	orf00116_BAA1163_contig1_group1_94067_94837_len=771	100	2e-140			YP_809773.1	orf00012_AWRIB418_contig427_group3_8911_8141_len=771	100	2E-140			YP_809773.1	orf00097_AWRIB429_contig1_group1_82279_83049_len=771	100	2e-140			YP_809773.1	orf00119_AWRIB553_contig348_group2_100338_99568_len=771	100	2.00E-140			YP_809773.1	orf00165_AWRIB576_contig689_group2_141646_142416_len=771	100	2.00E-140			YP_809773.1	orf00164_AWRIB568_contig915_group6_141647_142417_len=771	100	2.00E-140			YP_809773.1	orf00164_AWRIB304_contig41_group13_141644_142414_len=771	100	2e-140
191	OEOE_0114	YP_809774.1	hypothetical protein	orf00126_PSU1_contig1_group1_105966_106178_len=213	100	8e-39			YP_809774.1	orf00117_BAA1163_contig1_group1_94818_95030_len=213	100	8e-39			YP_809774.1	orf00011_AWRIB418_contig427_group3_8160_7948_len=213	100	8E-039			YP_809774.1	orf00098_AWRIB429_contig1_group1_83030_83242_len=213	98.57	2e-38			YP_809774.1	orf00118_AWRIB553_contig348_group2_99587_99375_len=213	100	8.00E-39			YP_809774.1	orf00166_AWRIB576_contig689_group2_142397_142609_len=213	98.57	2.00E-38			YP_809774.1	orf00165_AWRIB568_contig915_group6_142398_142610_len=213	98.57	2.00E-38			YP_809774.1	orf00165_AWRIB304_contig41_group13_142395_142607_len=213	98.57	2e-38
192	OEOE_0115	YP_809775.1	chromosome segregation DNA-binding protein	orf00127_PSU1_contig1_group1_106168_107055_len=888	100	5e-161			YP_809775.1	orf00118_BAA1163_contig1_group1_95020_95907_len=888	99.66	2e-160			YP_809775.1	orf00010_AWRIB418_contig427_group3_7958_7071_len=888	99.66	2E-160			YP_809775.1	orf00099_AWRIB429_contig1_group1_83232_84119_len=888	100	5e-161			YP_809775.1	orf00117_AWRIB553_contig348_group2_99385_98498_len=888	100	5.00E-161			YP_809775.1	orf00167_AWRIB576_contig689_group2_142599_143486_len=888	100	5.00E-161			YP_809775.1	orf00166_AWRIB568_contig915_group6_142600_143487_len=888	100	5.00E-161			YP_809775.1	orf00166_AWRIB304_contig41_group13_142597_143484_len=888	100	5e-161
193	OEOE_0116	YP_809776.1	hypothetical protein												YP_809776.1	orf00009_AWRIB418_contig427_group3_7071_6892_len=180	98.31	1E-031																					YP_809776.1	orf00167_AWRIB568_contig915_group6_143487_143666_len=180	100	1.00E-32			YP_809776.1	orf00167_AWRIB304_contig41_group13_143484_143663_len=180	100	1e-32
194	OEOE_0117	YP_809777.1	GTPase, translation factor	orf00128_PSU1_contig1_group1_107298_108401_len=1104	100	0			YP_809777.1	orf00119_BAA1163_contig1_group1_96150_97253_len=1104	100	0			YP_809777.1	orf00008_AWRIB418_contig427_group3_6828_5725_len=1104	100				YP_809777.1	orf00100_AWRIB429_contig1_group1_84362_85465_len=1104	100	0			YP_809777.1	orf00116_AWRIB553_contig348_group2_98255_97152_len=1104	100				YP_809777.1	orf00168_AWRIB576_contig689_group2_143729_144832_len=1104	100				YP_809777.1	orf00168_AWRIB568_contig915_group6_143730_144833_len=1104	100				YP_809777.1	orf00168_AWRIB304_contig41_group13_143727_144830_len=1104	100
195	OEOE_0118	YP_809778.1	hypothetical protein	orf00129_PSU1_contig1_group1_108475_109278_len=804	100	1e-150			YP_809778.1	orf00120_BAA1163_contig1_group1_97327_98130_len=804	100	1e-150			YP_809778.1	orf00007_AWRIB418_contig427_group3_5651_4848_len=804	100	1E-150			YP_809778.1	orf00101_AWRIB429_contig1_group1_85539_86342_len=804	100	1e-150			YP_809778.1	orf00115_AWRIB553_contig348_group2_97078_96275_len=804	100	1.00E-150			YP_809778.1	orf00169_AWRIB576_contig689_group2_144906_145709_len=804	100	1.00E-150			YP_809778.1	orf00169_AWRIB568_contig915_group6_144907_145710_len=804	100	1.00E-150			YP_809778.1	orf00169_AWRIB304_contig41_group13_144904_145707_len=804	100	1e-150
196	OEOE_0119	YP_809779.1	DNA-binding response regulator	orf00130_PSU1_contig1_group1_109278_109970_len=693	100	4e-128			YP_809779.1	orf00121_BAA1163_contig1_group1_98130_98822_len=693	100	4e-128			YP_809779.1	orf00006_AWRIB418_contig427_group3_4848_4156_len=693	100	4E-128			YP_809779.1	orf00102_AWRIB429_contig1_group1_86342_87034_len=693	100	4e-128			YP_809779.1	orf00114_AWRIB553_contig348_group2_96275_95583_len=693	100	4.00E-128			YP_809779.1	orf00170_AWRIB576_contig689_group2_145709_146401_len=693	100	4.00E-128			YP_809779.1	orf00170_AWRIB568_contig915_group6_145710_146402_len=693	100	4.00E-128			YP_809779.1	orf00170_AWRIB304_contig41_group13_145707_146399_len=693	100	4e-128
197	OEOE_0120	YP_809780.1	Signal transduction histidine kinase	orf00131_PSU1_contig1_group1_109970_111118_len=1149	99.74	0			YP_809780.1	orf00122_BAA1163_contig1_group1_98822_99223_len=402,orf00123_BAA1163_contig1_group1_99220_99972_len=753	99.17,98.80	2e-66,9e-139		pseudo	YP_809780.1	orf00005_AWRIB418_contig427_group3_4156_3008_len=1149	98.95				YP_809780.1	orf00103_AWRIB429_contig1_group1_87034_88182_len=1149	99.48	0			YP_809780.1	orf00113_AWRIB553_contig348_group2_95583_94435_len=1149	99.48				YP_809780.1	orf00171_AWRIB576_contig689_group2_146401_147549_len=1149	99.48				YP_809780.1	orf00171_AWRIB568_contig915_group6_146402_147550_len=1149	99.48				YP_809780.1	orf00171_AWRIB304_contig41_group13_146399_147547_len=1149	99.48
198	OEOE_0121	YP_809781.1	D-alanyl-D-alanine carboxypeptidase	orf00132_PSU1_contig1_group1_111111_112433_len=1323	99.77	0			YP_809781.1	orf00124_BAA1163_contig1_group1_99965_100273_len=309,orf00126_BAA1163_contig1_group1_100325_101287_len=963	94.94,99.06	2e-46,0.0		pseudo	YP_809781.1	orf00004_AWRIB418_contig427_group3_3015_1693_len=1323	98.41				YP_809781.1	orf00104_AWRIB429_contig1_group1_88175_89497_len=1323	99.77	0			YP_809781.1	orf00112_AWRIB553_contig348_group2_94442_93120_len=1323	99.77				YP_809781.1	orf00172_AWRIB576_contig689_group2_147542_148864_len=1323	99.77				YP_809781.1	orf00172_AWRIB568_contig915_group6_147543_148865_len=1323	99.77				YP_809781.1	orf00172_AWRIB304_contig41_group13_147540_148862_len=1323	99.55
199	OEOE_0122	YP_809782.1	phosphoglycerate mutase	orf00133_PSU1_contig1_group1_112490_113203_len=714	100	2e-137			YP_809782.1	orf00127_BAA1163_contig1_group1_101344_102057_len=714	100	2e-137			YP_809782.1	orf00003_AWRIB418_contig427_group3_1636_923_len=714	100	2E-137			YP_809782.1	orf00105_AWRIB429_contig1_group1_89554_90267_len=714	100	2e-137			YP_809782.1	orf00111_AWRIB553_contig348_group2_93063_92350_len=714	100	2.00E-137			YP_809782.1	orf00173_AWRIB576_contig689_group2_148921_149634_len=714	100	2.00E-137			YP_809782.1	orf00173_AWRIB568_contig915_group6_148922_149635_len=714	100	2.00E-137			YP_809782.1	orf00173_AWRIB304_contig41_group13_148919_149632_len=714	100	2e-137
200																																														contig798
201	OEOE_0123	YP_809783.1	hypothetical protein	orf00135_PSU1_contig1_group1_114551_113259_len=1293	100	0			YP_809783.1	orf00129_BAA1163_contig1_group1_103324_102113_len=1212	93.49	0			YP_809783.1	orf00002_AWRIB418_contig427_group3_655_867_len=213	100	3E-034			YP_809783.1	orf00107_AWRIB429_contig1_group1_91426_90323_len=1104	85.35	0			YP_809783.1	orf00110_AWRIB553_contig348_group2_91119_92294_len=1176	90.93				YP_809783.1	orf00175_AWRIB576_contig689_group2_150919_149690_len=1230	95.12				YP_809783.1	orf00175_AWRIB568_contig915_group6_150665_149691_len=975	100	2.00E-178			YP_809783.1	orf00001_AWRIB304_contig799_group13_247_-1_len=249,orf00175_AWRIB304_contig41_group13_150611_149688_len=924	100.00,100.00	7e-43,9e-169
202															YP_809783.1	orf00001_AWRIB418_contig427_group3_533_0_len=534
203																contig392; contig429; contig431; contig432; contig433																								contig938
204															YP_809783.1	orf00099_AWRIB418_contig279_group3_86524_86763_len=240	100	3E-041																					YP_809783.1	orf00111_AWRIB568_contig389_group6_90984_91310_len=327	100	2.00E-57
205	OEOE_0124	YP_809784.1	hypothetical protein	orf00136_PSU1_contig1_group1_115076_114567_len=510	100	1e-92			YP_809784.1	orf00130_BAA1163_contig1_group1_103849_103340_len=510	100	1e-92			YP_809784.1	orf00098_AWRIB418_contig279_group3_85999_86508_len=510	100	1E-092			YP_809784.1	orf00108_AWRIB429_contig1_group1_91951_91442_len=510	100	1e-92			YP_809784.1	orf00108_AWRIB553_contig348_group2_90594_91103_len=510	100	1.00E-92			YP_809784.1	orf00176_AWRIB576_contig689_group2_151444_150935_len=510	100	1.00E-92			YP_809784.1	orf00110_AWRIB568_contig389_group6_90459_90968_len=510	100	1.00E-92			YP_809784.1	orf00002_AWRIB304_contig799_group13_772_263_len=510	100	1e-92
206	OEOE_0125	YP_809785.1	transcriptional regulator	orf00137_PSU1_contig1_group1_115317_116078_len=762,	100	2e-141		pseudo	YP_809785.1	orf00131_BAA1163_contig1_group1_104055_105047_len=993	98.01	2e-137			YP_809785.1	orf00097_AWRIB418_contig279_group3_85793_84801_len=993	98.01	2E-137			YP_809785.1	orf00109_AWRIB429_contig1_group1_92187_93143_len=957	98.8	2e-138			YP_809785.1	orf00107_AWRIB553_contig348_group2_90358_89402_len=957	98.8	2.00E-138			YP_809785.1	orf00177_AWRIB576_contig689_group2_151680_152636_len=957	98.8	2.00E-138			YP_809785.1	orf00109_AWRIB568_contig389_group6_90223_89267_len=957	98.8	2.00E-138			YP_809785.1	orf00003_AWRIB304_contig799_group13_1008_1964_len=957	98.8	2e-138
207				orf00139_PSU1_contig1_group1_116090_116272_len=183
208	OEOE_0127	YP_809786.1	hypothetical protein	orf00141_PSU1_contig1_group1_116391_116648_len=258	100	6e-45			YP_809786.1	orf00133_BAA1163_contig1_group1_105165_105422_len=258	100	6e-45			YP_809786.1	orf00096_AWRIB418_contig279_group3_84683_84426_len=258	100	6E-045			YP_809786.1	orf00111_AWRIB429_contig1_group1_93262_93519_len=258	100	6e-45			YP_809786.1	orf00105_AWRIB553_contig348_group2_89283_89026_len=258	100	6.00E-45			YP_809786.1	orf00178_AWRIB576_contig689_group2_152755_153012_len=258	100	6.00E-45			YP_809786.1	orf00108_AWRIB568_contig389_group6_89148_88891_len=258	100	6.00E-45			YP_809786.1	orf00004_AWRIB304_contig799_group13_2083_2340_len=258	100	6e-45
209	OEOE_0128	YP_809787.1	sugar phosphate isomerase/epimerase	orf00142_PSU1_contig1_group1_116659_117402_len=744	100	3e-141			YP_809787.1	orf00134_BAA1163_contig1_group1_105433_106176_len=744	97.98	9e-139			YP_809787.1	orf00095_AWRIB418_contig279_group3_84415_83672_len=744	98.38	1E-139			YP_809787.1	orf00112_AWRIB429_contig1_group1_93530_94273_len=744	100	3e-141			YP_809787.1	orf00104_AWRIB553_contig348_group2_89015_88272_len=744	99.6	2.00E-140			YP_809787.1	orf00179_AWRIB576_contig689_group2_153023_153766_len=744	100	3.00E-141			YP_809787.1	orf00107_AWRIB568_contig389_group6_88880_88137_len=744	100	3.00E-141			YP_809787.1	orf00005_AWRIB304_contig799_group13_2351_3094_len=744	100	3e-141
210	OEOE_0129	YP_809788.1	H+/gluconate symporter	orf00144_PSU1_contig1_group1_117399_118691_len=1293	100	0			YP_809788.1	orf00136_BAA1163_contig1_group1_106173_107465_len=1293	97.67	0			YP_809788.1	orf00093_AWRIB418_contig279_group3_83675_82383_len=1293	97.44				YP_809788.1	orf00114_AWRIB429_contig1_group1_94270_95562_len=1293	99.77	0			YP_809788.1	orf00102_AWRIB553_contig348_group2_88275_86983_len=1293	99.77				YP_809788.1	orf00181_AWRIB576_contig689_group2_153763_155055_len=1293	99.77				YP_809788.1	orf00105_AWRIB568_contig389_group6_88140_86848_len=1293	99.77				YP_809788.1	orf00007_AWRIB304_contig799_group13_3091_4383_len=1293	99.77
211	OEOE_0130	YP_809789.1	2-dehydro-3-deoxygluconokinase	orf00145_PSU1_contig1_group1_118698_119660_len=963	100	0			YP_809789.1	orf00137_BAA1163_contig1_group1_107472_108434_len=963	97.5	2e-179			YP_809789.1	orf00092_AWRIB418_contig279_group3_82378_81416_len=963	99.06				YP_809789.1	orf00115_AWRIB429_contig1_group1_95569_96531_len=963	100	0			YP_809789.1	orf00101_AWRIB553_contig348_group2_86976_86014_len=963	100				YP_809789.1	orf00182_AWRIB576_contig689_group2_155062_156024_len=963	100				YP_809789.1	orf00104_AWRIB568_contig389_group6_86841_85879_len=963	100				YP_809789.1	orf00008_AWRIB304_contig799_group13_4390_5352_len=963	100
212	OEOE_0131	YP_809790.1	hexulose-6-phosphate synthase	orf00146_PSU1_contig1_group1_119660_120283_len=624	100	2e-114			YP_809790.1	orf00138_BAA1163_contig1_group1_108434_109057_len=624	99.03	2e-113			YP_809790.1	orf00091_AWRIB418_contig279_group3_81416_80793_len=624	99.03	2E-113			YP_809790.1	orf00116_AWRIB429_contig1_group1_96531_97154_len=624	100	2e-114			YP_809790.1	orf00100_AWRIB553_contig348_group2_86014_85391_len=624	100	2.00E-114			YP_809790.1	orf00183_AWRIB576_contig689_group2_156024_156647_len=624	100	2.00E-114			YP_809790.1	orf00103_AWRIB568_contig389_group6_85879_85256_len=624	100	2.00E-114			YP_809790.1	orf00009_AWRIB304_contig799_group13_5352_5975_len=624	100	2e-114
213	OEOE_0132	YP_809791.1	hexulose-6-phosphate isomerase	orf00147_PSU1_contig1_group1_120280_120822_len=543	100	3e-96			YP_809791.1	orf00139_BAA1163_contig1_group1_109054_109596_len=543	99.44	4e-96			YP_809791.1	orf00090_AWRIB418_contig279_group3_80796_80254_len=543	99.44	4E-096			YP_809791.1	orf00117_AWRIB429_contig1_group1_97151_97693_len=543	100	3e-96			YP_809791.1	orf00099_AWRIB553_contig348_group2_85394_84852_len=543	100	3.00E-96			YP_809791.1	orf00184_AWRIB576_contig689_group2_156644_157186_len=543	100	3.00E-96			YP_809791.1	orf00102_AWRIB568_contig389_group6_85259_84717_len=543	100	3.00E-96			YP_809791.1	orf00010_AWRIB304_contig799_group13_5972_6514_len=543	100	3e-96
214				orf00148_PSU1_contig1_group1_121037_120837_len=201																	No_hit	orf00118_AWRIB429_contig1_group1_97908_97708_len=201					No_hit	orf00098_AWRIB553_contig348_group2_84637_84837_len=201					No_hit	orf00185_AWRIB576_contig689_group2_157449_157201_len=249					No_hit	orf00101_AWRIB568_contig389_group6_84502_84702_len=201					No_hit	orf00011_AWRIB304_contig799_group13_6774_6529_len=246
215	OEOE_0133	YP_809792.1	hypothetical protein
216	OEOE_0134	YP_809793.1	major facilitator superfamily permease	orf00149_PSU1_contig1_group1_122073_121075_len=999	100	0			YP_809793.1	orf00141_BAA1163_contig1_group1_110847_110617_len=231,orf00140_BAA1163_contig1_group1_110651_109611_len=1041	95.31,98.78	9e-31,9e-140		pseudo	YP_809793.1	orf00089_AWRIB418_contig279_group3_79004_80239_len=1236	98.71	2E-174			YP_809793.1	orf00119_AWRIB429_contig1_group1_98944_97946_len=999	99.7	0			YP_809793.1	orf00097_AWRIB553_contig348_group2_83601_84599_len=999	99.7				YP_809793.1	orf00186_AWRIB576_contig689_group2_158437_157439_len=999	99.7				YP_809793.1	orf00100_AWRIB568_contig389_group6_83466_84464_len=999	99.7				YP_809793.1	orf00012_AWRIB304_contig799_group13_7765_6767_len=999	99.7
217	OEOE_0135	YP_809794.1	glucose-6-phosphate 1-dehydrogenase	orf00150_PSU1_contig1_group1_123606_122134_len=1473	100	0			YP_809794.1	orf00142_BAA1163_contig1_group1_112379_110907_len=1473	99.39	0			YP_809794.1	orf00088_AWRIB418_contig279_group3_77472_78944_len=1473	99.39				YP_809794.1	orf00120_AWRIB429_contig1_group1_100477_99005_len=1473	99.8	0			YP_809794.1	orf00096_AWRIB553_contig348_group2_82068_83540_len=1473	99.59				YP_809794.1	orf00187_AWRIB576_contig689_group2_159970_158498_len=1473	99.8				YP_809794.1	orf00099_AWRIB568_contig389_group6_81933_83405_len=1473	99.8				YP_809794.1	orf00013_AWRIB304_contig799_group13_9298_7826_len=1473	99.8
218	OEOE_0136	YP_809795.1	major facilitator superfamily permease	orf00151_PSU1_contig1_group1_123683_124888_len=1206	100	0			YP_809795.1	orf00143_BAA1163_contig1_group1_112456_113661_len=1206	98.75	0			YP_809795.1	orf00087_AWRIB418_contig279_group3_77395_76190_len=1206	99				YP_809795.1	orf00121_AWRIB429_contig1_group1_100554_101759_len=1206	99.5	0			YP_809795.1	orf00095_AWRIB553_contig348_group2_81991_80786_len=1206	99.75				YP_809795.1	orf00188_AWRIB576_contig689_group2_160047_161252_len=1206	99.5				YP_809795.1	orf00098_AWRIB568_contig389_group6_81856_80651_len=1206	99.5				YP_809795.1	orf00014_AWRIB304_contig799_group13_9375_10580_len=1206	99.5
219	OEOE_0137	YP_809796.1	hemolysin-like protein	orf00152_PSU1_contig1_group1_126289_124943_len=1347	100	0			YP_809796.1	orf00144_BAA1163_contig1_group1_115104_113716_len=1389	98.09	0			YP_809796.1	orf00085_AWRIB418_contig279_group3_74813_76135_len=1323	97.77				YP_809796.1	orf00122_AWRIB429_contig1_group1_103160_101814_len=1347	99.78	0			YP_809796.1	orf00094_AWRIB553_contig348_group2_79385_80731_len=1347	100				YP_809796.1	orf00189_AWRIB576_contig689_group2_162653_161307_len=1347	99.78				YP_809796.1	orf00097_AWRIB568_contig389_group6_79250_80596_len=1347	99.78				YP_809796.1	orf00015_AWRIB304_contig799_group13_11981_10635_len=1347	99.78
220	OEOE_0138	YP_809797.1	ribonucleotide reduction protein	orf00153_PSU1_contig1_group1_126896_126429_len=468	100	3e-88			YP_809797.1	orf00145_BAA1163_contig1_group1_115645_115178_len=468	100	3e-88			YP_809797.1	orf00084_AWRIB418_contig279_group3_74206_74673_len=468	100	3E-088			YP_809797.1	orf00123_AWRIB429_contig1_group1_103767_103300_len=468	100	3e-88			YP_809797.1	orf00093_AWRIB553_contig348_group2_78778_79245_len=468	99.35	3.00E-87			YP_809797.1	orf00190_AWRIB576_contig689_group2_163260_162793_len=468	100	3.00E-88			YP_809797.1	orf00096_AWRIB568_contig389_group6_78643_79110_len=468	100	3.00E-88			YP_809797.1	orf00016_AWRIB304_contig799_group13_12588_12121_len=468	100	3e-88
221	OEOE_0139	YP_809798.1	ribonucleoside-diphosphate reductase class Ib glutaredoxin subunit	orf00154_PSU1_contig1_group1_127240_127485_len=246	100	4e-43			YP_809798.1	orf00146_BAA1163_contig1_group1_115989_116234_len=246	100	4e-43			YP_809798.1	orf00083_AWRIB418_contig279_group3_73862_73617_len=246	100	4E-043			YP_809798.1	orf00124_AWRIB429_contig1_group1_104111_104356_len=246	100	4e-43			YP_809798.1	orf00092_AWRIB553_contig348_group2_78434_78189_len=246	100	4.00E-43			YP_809798.1	orf00191_AWRIB576_contig689_group2_163604_163849_len=246	100	4.00E-43			YP_809798.1	orf00095_AWRIB568_contig389_group6_78299_78054_len=246	100	4.00E-43			YP_809798.1	orf00017_AWRIB304_contig799_group13_12932_13177_len=246	100	4e-43
222	OEOE_0140	YP_809799.1	ribonucleotide-diphosphate reductase subunit alpha	orf00155_PSU1_contig1_group1_127558_129729_len=2172	100	0			YP_809799.1	orf00147_BAA1163_contig1_group1_116307_118478_len=2172	99.17	0			YP_809799.1	orf00082_AWRIB418_contig279_group3_73544_71373_len=2172	99.31				YP_809799.1	orf00125_AWRIB429_contig1_group1_104429_106600_len=2172	99.86	0			YP_809799.1	orf00091_AWRIB553_contig348_group2_78116_75945_len=2172	99.86				YP_809799.1	orf00192_AWRIB576_contig689_group2_163922_166093_len=2172	99.86				YP_809799.1	orf00094_AWRIB568_contig389_group6_77981_75810_len=2172	99.86				YP_809799.1	orf00018_AWRIB304_contig799_group13_13250_15421_len=2172	99.86
223	OEOE_0141	YP_809800.1	ribonucleotide-diphosphate reductase subunit beta	orf00156_PSU1_contig1_group1_129757_130770_len=1014	100	0			YP_809800.1	orf00148_BAA1163_contig1_group1_118506_119519_len=1014	99.41	0			YP_809800.1	orf00081_AWRIB418_contig279_group3_71345_70332_len=1014	99.7				YP_809800.1	orf00126_AWRIB429_contig1_group1_106628_107641_len=1014	100	0			YP_809800.1	orf00090_AWRIB553_contig348_group2_75917_74904_len=1014	100				YP_809800.1	orf00193_AWRIB576_contig689_group2_166121_167134_len=1014	100				YP_809800.1	orf00093_AWRIB568_contig389_group6_75782_74769_len=1014	100				YP_809800.1	orf00019_AWRIB304_contig799_group13_15449_16462_len=1014	100
224	OEOE_0142	YP_809801.1	DNA-binding response regulator	orf00157_PSU1_contig1_group1_131127_131822_len=696	100	4e-128			YP_809801.1	orf00149_BAA1163_contig1_group1_119876_120571_len=696	100	4e-128			YP_809801.1	orf00080_AWRIB418_contig279_group3_69975_69280_len=696	100	4E-128			YP_809801.1	orf00001_AWRIB429_contig2_group1_84_779_len=696	100	4e-128			YP_809801.1	orf00089_AWRIB553_contig348_group2_74547_73852_len=696	100	4.00E-128			YP_809801.1	orf00194_AWRIB576_contig689_group2_167491_168186_len=696	100	4.00E-128			YP_809801.1	orf00092_AWRIB568_contig389_group6_74412_73717_len=696	100	4.00E-128			YP_809801.1	orf00020_AWRIB304_contig799_group13_16819_17514_len=696	100	4e-128
225	OEOE_0143	YP_809802.1	Signal transduction histidine kinase	orf00158_PSU1_contig1_group1_131878_133185_len=1308	100	0			YP_809802.1	orf00150_BAA1163_contig1_group1_120627_121934_len=1308	99.54	0			YP_809802.1	orf00079_AWRIB418_contig279_group3_69224_67917_len=1308	99.31				YP_809802.1	orf00002_AWRIB429_contig2_group1_766_2142_len=1377	100	0			YP_809802.1	orf00088_AWRIB553_contig348_group2_73796_72489_len=1308	99.77				YP_809802.1	orf00195_AWRIB576_contig689_group2_168173_169549_len=1377	100				YP_809802.1	orf00091_AWRIB568_contig389_group6_73661_72354_len=1308	100				YP_809802.1	orf00021_AWRIB304_contig799_group13_17570_18877_len=1308	100
226	OEOE_0144	YP_809803.1	N-acetylmuramoyl-L-alanine amidase	orf00159_PSU1_contig1_group1_133235_133930_len=696	100	2e-139			YP_809803.1	orf00151_BAA1163_contig1_group1_121984_122679_len=696	100	2e-139			YP_809803.1	orf00078_AWRIB418_contig279_group3_67867_67172_len=696	99.57	7E-139			YP_809803.1	orf00003_AWRIB429_contig2_group1_2192_2887_len=696	100	2e-139			YP_809803.1	orf00087_AWRIB553_contig348_group2_72439_71744_len=696	100	2.00E-139			YP_809803.1	orf00196_AWRIB576_contig689_group2_169599_170294_len=696	100	2.00E-139			YP_809803.1	orf00090_AWRIB568_contig389_group6_72304_71609_len=696	100	2.00E-139			YP_809803.1	orf00022_AWRIB304_contig799_group13_18927_19622_len=696	100	2e-139
227	OEOE_0145	YP_809804.1	membrane-associated phospholipid phosphatase	orf00161_PSU1_contig1_group1_134626_133964_len=663	100	5e-123			YP_809804.1	orf00154_BAA1163_contig1_group1_123375_122713_len=663	99.55	1e-122			YP_809804.1	orf00076_AWRIB418_contig279_group3_66476_67138_len=663	99.55	1E-122			YP_809804.1	orf00006_AWRIB429_contig2_group1_3583_2921_len=663	100	5e-123			YP_809804.1	orf00085_AWRIB553_contig348_group2_71047_71709_len=663	100	5.00E-123			YP_809804.1	orf00199_AWRIB576_contig689_group2_170990_170328_len=663	100	5.00E-123			YP_809804.1	orf00087_AWRIB568_contig389_group6_70913_71575_len=663	100	5.00E-123			YP_809804.1	orf00025_AWRIB304_contig799_group13_20318_19656_len=663	100	5e-123
228	OEOE_0146	YP_809805.1	LacI family transcription regulator	orf00162_PSU1_contig1_group1_134893_135900_len=1008	100	0			YP_809805.1	orf00155_BAA1163_contig1_group1_123641_124648_len=1008	99.1	0			YP_809805.1	orf00075_AWRIB418_contig279_group3_66210_65203_len=1008	99.1				YP_809805.1	orf00007_AWRIB429_contig2_group1_3850_4857_len=1008	100	0			YP_809805.1	orf00084_AWRIB553_contig348_group2_70780_69773_len=1008	100				YP_809805.1	orf00200_AWRIB576_contig689_group2_171257_172264_len=1008	100				YP_809805.1	orf00086_AWRIB568_contig389_group6_70646_69639_len=1008	100				YP_809805.1	orf00026_AWRIB304_contig799_group13_20585_21592_len=1008	100
229	OEOE_0147	YP_809806.1	ribokinase family sugar kinase	,orf00163_PSU1_contig1_group1_136350_136976_len=627	100	7e-113		pseudo	YP_809806.1	orf00156_BAA1163_contig1_group1_124785_125726_len=942	99.52	5e-112			YP_809806.1	orf00074_AWRIB418_contig279_group3_65066_64125_len=942	99.52	5E-112			YP_809806.1	,orf00009_AWRIB429_contig2_group1_5308_5934_len=627	100	7e-113		pseudo	YP_809806.1	,orf00082_AWRIB553_contig348_group2_69322_68696_len=627	100	7.00E-113		pseudo	YP_809806.1	,orf00202_AWRIB576_contig689_group2_172715_173341_len=627	100	7.00E-113		pseudo	YP_809806.1	,orf00084_AWRIB568_contig389_group6_69188_68562_len=627	100	7.00E-113		pseudo	YP_809806.1	,orf00028_AWRIB304_contig799_group13_22043_22669_len=627	100	7e-113
230	OEOE_0148	YP_809807.1	major facilitator superfamily permease	orf00164_PSU1_contig1_group1_137429_138646_len=1218	100	0			YP_809807.1	orf00157_BAA1163_contig1_group1_126179_126751_len=573,orf00158_BAA1163_contig1_group1_126864_127421_len=558	87.64,99.46	3e-82,2e-97		pseudo	YP_809807.1	orf00073_AWRIB418_contig279_group3_63579_62455_len=1125	98.93				YP_809807.1	orf00010_AWRIB429_contig2_group1_6387_7604_len=1218	99.24	0			YP_809807.1	orf00081_AWRIB553_contig348_group2_68243_67026_len=1218	99.24				YP_809807.1	orf00203_AWRIB576_contig689_group2_173794_175011_len=1218	99.24				YP_809807.1	orf00083_AWRIB568_contig389_group6_68109_66892_len=1218	99.24				YP_809807.1	orf00029_AWRIB304_contig799_group13_23122_24339_len=1218	99.24
231	OEOE_0149	YP_809808.1	chorismate mutase	orf00165_PSU1_contig1_group1_138633_138917_len=285	100	2e-49		pseudo	YP_809808.1	orf00159_BAA1163_contig1_group1_127408_127692_len=285	100	2e-49		pseudo	YP_809808.1	orf00072_AWRIB418_contig279_group3_62468_62184_len=285	100	2E-049		pseudo	YP_809808.1	orf00011_AWRIB429_contig2_group1_7591_7875_len=285	100	2e-49		pseudo	YP_809808.1	orf00080_AWRIB553_contig348_group2_67039_66755_len=285	100	2.00E-49		pseudo	YP_809808.1	orf00204_AWRIB576_contig689_group2_174998_175282_len=285	100	2.00E-49		pseudo	YP_809808.1	orf00082_AWRIB568_contig389_group6_66905_66621_len=285	100	2.00E-49		pseudo	YP_809808.1	orf00030_AWRIB304_contig799_group13_24326_24610_len=285	100	2e-49
232				orf00166_PSU1_contig1_group1_138919_139752_len=834,orf00167_PSU1_contig1_group1_139822_140085_len=264				pseudo	No_hit	orf00160_BAA1163_contig1_group1_127694_128860_len=1167					No_hit	orf00071_AWRIB418_contig279_group3_62182_61016_len=1167						orf00012_AWRIB429_contig2_group1_7877_8710_len=834,orf00013_AWRIB429_contig2_group1_8780_9043_len=264				pseudo		orf00079_AWRIB553_contig348_group2_66753_65920_len=834,orf00078_AWRIB553_contig348_group2_65850_65587_len=264				pseudo		orf00205_AWRIB576_contig689_group2_175284_176117_len=834,orf00206_AWRIB576_contig689_group2_176187_176450_len=264				pseudo		orf00081_AWRIB568_contig389_group6_66619_65786_len=834,orf00080_AWRIB568_contig389_group6_65716_65453_len=264				pseudo		orf00031_AWRIB304_contig799_group13_24612_25445_len=834,orf00032_AWRIB304_contig799_group13_25515_25778_len=264
233	OEOE_0151	YP_809809.1	hypothetical protein	orf00168_PSU1_contig1_group1_140087_140659_len=573	99.47	6e-108			YP_809809.1	orf00161_BAA1163_contig1_group1_128862_129434_len=573	98.95	8e-108			YP_809809.1	orf00070_AWRIB418_contig279_group3_61014_60442_len=573	98.95	8E-108			YP_809809.1	orf00014_AWRIB429_contig2_group1_9045_9617_len=573	98.42	3e-106			YP_809809.1	orf00077_AWRIB553_contig348_group2_65585_65013_len=573	98.95	5.00E-107			YP_809809.1	orf00207_AWRIB576_contig689_group2_176452_177024_len=573	98.42	3.00E-106			YP_809809.1	orf00079_AWRIB568_contig389_group6_65451_64879_len=573	98.42	3.00E-106			YP_809809.1	orf00033_AWRIB304_contig799_group13_25780_26352_len=573	98.42	3e-106
234	OEOE_0152	YP_809810.1	3-phosphoshikimate 1-carboxyvinyltransferase	orf00169_PSU1_contig1_group1_140659_141972_len=1314	100	0			YP_809810.1	orf00162_BAA1163_contig1_group1_129434_130747_len=1314	99.08	0			YP_809810.1	orf00069_AWRIB418_contig279_group3_60442_59129_len=1314	99.08				YP_809810.1	orf00015_AWRIB429_contig2_group1_9617_10432_len=816,orf00016_AWRIB429_contig2_group1_10433_10930_len=498	100.00,100.00	3e-153,3e-90		pseudo	YP_809810.1	orf00076_AWRIB553_contig348_group2_65013_63700_len=1314	100				YP_809810.1,YP_809810.1	orf00208_AWRIB576_contig689_group2_177024_177839_len=816,orf00209_AWRIB576_contig689_group2_177840_178337_len=498	100.00,100.00	3e-153,3e-90		pseudo	YP_809810.1,YP_809810.1	orf00078_AWRIB568_contig389_group6_64879_64064_len=816,orf00077_AWRIB568_contig389_group6_64063_63566_len=498	100.00,100.00	3e-153,3e-90		pseudo	YP_809810.1	orf00034_AWRIB304_contig799_group13_26352_27167_len=816,orf00035_AWRIB304_contig799_group13_27168_27665_len=498	100.00,100.00	3e-153,3e-90
235	OEOE_0153	YP_809811.1	shikimate kinase	orf00170_PSU1_contig1_group1_142059_142559_len=501	100	1e-89			YP_809811.1	orf00163_BAA1163_contig1_group1_130834_131334_len=501	98.19	2e-87			YP_809811.1	orf00068_AWRIB418_contig279_group3_59042_58542_len=501	98.19	2E-087			YP_809811.1	orf00017_AWRIB429_contig2_group1_11017_11517_len=501	99.4	2e-89			YP_809811.1	orf00075_AWRIB553_contig348_group2_63613_63113_len=501	99.4	2.00E-89			YP_809811.1	orf00210_AWRIB576_contig689_group2_178424_178924_len=501	99.4	2.00E-89			YP_809811.1	orf00076_AWRIB568_contig389_group6_63479_62979_len=501	99.4	2.00E-89			YP_809811.1	orf00036_AWRIB304_contig799_group13_27752_28252_len=501	99.4	2e-89
236	OEOE_0154	YP_809812.1	ribonucleoside hydrolase RihC	orf00171_PSU1_contig1_group1_142602_143510_len=909	100	1e-171			YP_809812.1	orf00164_BAA1163_contig1_group1_131395_132285_len=891	100	1e-171			YP_809812.1	orf00067_AWRIB418_contig279_group3_58499_57591_len=909	100	1E-171			YP_809812.1	orf00018_AWRIB429_contig2_group1_11560_12468_len=909	100	1e-171			YP_809812.1	orf00074_AWRIB553_contig348_group2_63070_62162_len=909	100	1.00E-171			YP_809812.1	orf00211_AWRIB576_contig689_group2_178967_179875_len=909	100	1.00E-171			YP_809812.1	orf00075_AWRIB568_contig389_group6_62936_62028_len=909	100	1.00E-171			YP_809812.1	orf00037_AWRIB304_contig799_group13_28295_29203_len=909	100	1e-171
237	OEOE_0155	YP_809813.1	GTPase	orf00172_PSU1_contig1_group1_143582_144895_len=1314	99.77	0			YP_809813.1	orf00165_BAA1163_contig1_group1_132357_133670_len=1314	99.08	0			YP_809813.1	orf00066_AWRIB418_contig279_group3_57519_56206_len=1314	99.08				YP_809813.1	orf00019_AWRIB429_contig2_group1_12540_13853_len=1314	99.77	0			YP_809813.1	orf00073_AWRIB553_contig348_group2_62090_60777_len=1314	99.77				YP_809813.1	orf00212_AWRIB576_contig689_group2_179947_181260_len=1314	99.77				YP_809813.1	orf00074_AWRIB568_contig389_group6_61956_60643_len=1314	99.77				YP_809813.1	orf00038_AWRIB304_contig799_group13_29275_30588_len=1314	99.77
238	OEOE_0156	YP_809814.1	hypothetical protein	orf00173_PSU1_contig1_group1_144971_145603_len=633	100	1e-115			YP_809814.1	orf00166_BAA1163_contig1_group1_133746_134378_len=633	100	1e-115			YP_809814.1	orf00065_AWRIB418_contig279_group3_56130_55498_len=633	100	1E-115			YP_809814.1	orf00020_AWRIB429_contig2_group1_13929_14561_len=633	100	1e-115			YP_809814.1	orf00072_AWRIB553_contig348_group2_60701_60069_len=633	100	1.00E-115			YP_809814.1	orf00213_AWRIB576_contig689_group2_181336_181968_len=633	100	1.00E-115			YP_809814.1	orf00073_AWRIB568_contig389_group6_60567_59935_len=633	100	1.00E-115			YP_809814.1	orf00039_AWRIB304_contig799_group13_30664_31296_len=633	100	1e-115
239	OEOE_0157	YP_809815.1	Aryl-alcohol dehydrogenase related enzyme	orf00174_PSU1_contig1_group1_145674_146690_len=1017	100	0			YP_809815.1	orf00167_BAA1163_contig1_group1_134449_135465_len=1017	99.41	0			YP_809815.1	orf00064_AWRIB418_contig279_group3_55427_54411_len=1017	99.41				YP_809815.1	orf00021_AWRIB429_contig2_group1_14632_15648_len=1017	100	0			YP_809815.1	orf00071_AWRIB553_contig348_group2_59998_58982_len=1017	100				YP_809815.1	orf00214_AWRIB576_contig689_group2_182039_183055_len=1017	100				YP_809815.1	orf00072_AWRIB568_contig389_group6_59864_58848_len=1017	100				YP_809815.1	orf00040_AWRIB304_contig799_group13_31367_32383_len=1017	100
240	OEOE_0158	YP_809816.1	adenine deaminase	orf00175_PSU1_contig1_group1_148358_146697_len=1662	100	0			YP_809816.1	orf00168_BAA1163_contig1_group1_137133_135472_len=1662	99.64	0			YP_809816.1	orf00063_AWRIB418_contig279_group3_52743_54404_len=1662	99.64				YP_809816.1	orf00022_AWRIB429_contig2_group1_17316_15655_len=1662	100	0			YP_809816.1	orf00070_AWRIB553_contig348_group2_57314_58975_len=1662	100				YP_809816.1	orf00215_AWRIB576_contig689_group2_184723_183062_len=1662	100				YP_809816.1	orf00071_AWRIB568_contig389_group6_57180_58841_len=1662	100				YP_809816.1	orf00041_AWRIB304_contig799_group13_34051_32390_len=1662	100
241	OEOE_0159	YP_809817.1	ribose-5-phosphate isomerase A	orf00176_PSU1_contig1_group1_149115_148414_len=702	100	1e-130			YP_809817.1	orf00169_BAA1163_contig1_group1_137890_137189_len=702	100	1e-130			YP_809817.1	orf00062_AWRIB418_contig279_group3_51986_52687_len=702	100	1E-130			YP_809817.1	orf00023_AWRIB429_contig2_group1_18073_17372_len=702	100	1e-130			YP_809817.1	orf00069_AWRIB553_contig348_group2_56557_57258_len=702	100	1.00E-130			YP_809817.1	orf00216_AWRIB576_contig689_group2_185480_184779_len=702	100	1.00E-130			YP_809817.1	orf00070_AWRIB568_contig389_group6_56423_57124_len=702	100	1.00E-130			YP_809817.1	orf00042_AWRIB304_contig799_group13_34808_34107_len=702	100	1e-130
242	OEOE_0160	YP_809818.1	phosphoribosylpyrophosphate synthetase	orf00177_PSU1_contig1_group1_149188_150198_len=1011	100	0			YP_809818.1	orf00170_BAA1163_contig1_group1_137963_138973_len=1011	99.7	0			YP_809818.1	orf00061_AWRIB418_contig279_group3_51913_50903_len=1011	99.7				YP_809818.1	orf00024_AWRIB429_contig2_group1_18146_19156_len=1011	100	0			YP_809818.1	orf00068_AWRIB553_contig348_group2_56484_55474_len=1011	100				YP_809818.1	orf00217_AWRIB576_contig689_group2_185553_186563_len=1011	100				YP_809818.1	orf00069_AWRIB568_contig389_group6_56350_55340_len=1011	100				YP_809818.1	orf00043_AWRIB304_contig799_group13_34881_35891_len=1011	100
243	OEOE_0161	YP_809819.1	acetyltransferase	orf00178_PSU1_contig1_group1_150658_150206_len=453	100	1e-84			YP_809819.1	orf00171_BAA1163_contig1_group1_139433_138981_len=453	100	1e-84			YP_809819.1	,orf00060_AWRIB418_contig279_group3_50647_50895_len=249	100	2E-043		pseudo	YP_809819.1	orf00025_AWRIB429_contig2_group1_19616_19164_len=453	100	1e-84			YP_809819.1	orf00067_AWRIB553_contig348_group2_55014_55466_len=453	100	1.00E-84			YP_809819.1	orf00218_AWRIB576_contig689_group2_187023_186571_len=453	100	1.00E-84			YP_809819.1	orf00068_AWRIB568_contig389_group6_54880_55332_len=453	100	1.00E-84			YP_809819.1	orf00044_AWRIB304_contig799_group13_36351_35899_len=453	100	1e-84
244	OEOE_0162	YP_809820.1	alanine racemase	orf00179_PSU1_contig1_group1_150759_151874_len=1116	100	0			YP_809820.1	orf00172_BAA1163_contig1_group1_139534_140649_len=1116	99.19	0			YP_809820.1	orf00058_AWRIB418_contig279_group3_50341_49226_len=1116	99.19				YP_809820.1	orf00026_AWRIB429_contig2_group1_19717_20832_len=1116	100	0			YP_809820.1	orf00066_AWRIB553_contig348_group2_54913_53798_len=1116	99.73				YP_809820.1	orf00219_AWRIB576_contig689_group2_187124_188239_len=1116	100				YP_809820.1	orf00067_AWRIB568_contig389_group6_54779_53664_len=1116	100				YP_809820.1	orf00045_AWRIB304_contig799_group13_36452_37567_len=1116	100
245	OEOE_0163	YP_809821.1	thioredoxin reductase	orf00180_PSU1_contig1_group1_151874_152914_len=1041	100	0			YP_809821.1	orf00173_BAA1163_contig1_group1_140649_141689_len=1041	99.71	0			YP_809821.1	orf00057_AWRIB418_contig279_group3_49226_48186_len=1041	99.71				YP_809821.1	orf00027_AWRIB429_contig2_group1_20832_21872_len=1041	99.71	0			YP_809821.1	orf00065_AWRIB553_contig348_group2_53798_52758_len=1041	99.71				YP_809821.1	orf00220_AWRIB576_contig689_group2_188239_189279_len=1041	99.71				YP_809821.1	orf00066_AWRIB568_contig389_group6_53664_52624_len=1041	99.71				YP_809821.1	orf00046_AWRIB304_contig799_group13_37567_38607_len=1041	99.71
246	OEOE_0164	YP_809822.1	GAF domain-containing protein	orf00181_PSU1_contig1_group1_152883_153347_len=465	100	5e-85			YP_809822.1	orf00174_BAA1163_contig1_group1_141658_142122_len=465	100	5e-85			YP_809822.1	orf00056_AWRIB418_contig279_group3_48217_47753_len=465	100	5E-085			YP_809822.1	orf00028_AWRIB429_contig2_group1_21841_22305_len=465	99.35	1e-84			YP_809822.1	orf00064_AWRIB553_contig348_group2_52789_52325_len=465	99.35	1.00E-84			YP_809822.1	orf00221_AWRIB576_contig689_group2_189248_189712_len=465	99.35	1.00E-84			YP_809822.1	orf00065_AWRIB568_contig389_group6_52655_52191_len=465	99.35	1.00E-84			YP_809822.1	orf00047_AWRIB304_contig799_group13_38576_39040_len=465	99.35	1e-84
247	OEOE_0165	YP_809823.1	phosphoglycerol transferase/alkaline phosphatase superfamily protein	orf00182_PSU1_contig1_group1_153375_155558_len=2184	99.86	0			YP_809823.1	orf00175_BAA1163_contig1_group1_142150_144333_len=2184	99.59	0			YP_809823.1	orf00055_AWRIB418_contig279_group3_47725_45542_len=2184	99.59				YP_809823.1	orf00029_AWRIB429_contig2_group1_22333_24516_len=2184	99.86	0			YP_809823.1	orf00063_AWRIB553_contig348_group2_52297_50114_len=2184	99.86				YP_809823.1	orf00222_AWRIB576_contig689_group2_189740_191923_len=2184	99.86				YP_809823.1	orf00064_AWRIB568_contig389_group6_52163_49980_len=2184	99.86				YP_809823.1	orf00048_AWRIB304_contig799_group13_39068_41251_len=2184	99.86
248	OEOE_0166	YP_809824.1	hypothetical protein	orf00184_PSU1_contig1_group1_155989_155672_len=318	100	2e-60			YP_809824.1	orf00179_BAA1163_contig1_group1_144765_144448_len=318	98.1	2e-58			YP_809824.1	orf00051_AWRIB418_contig279_group3_45110_45427_len=318	99.05	2E-059			YP_809824.1	orf00031_AWRIB429_contig2_group1_24947_24630_len=318	100	2e-60			YP_809824.1	orf00061_AWRIB553_contig348_group2_49683_50000_len=318	100	2.00E-60			YP_809824.1	orf00224_AWRIB576_contig689_group2_192354_192037_len=318	100	2.00E-60			YP_809824.1	orf00062_AWRIB568_contig389_group6_49549_49866_len=318	100	2.00E-60			YP_809824.1	orf00050_AWRIB304_contig799_group13_41682_41365_len=318	100	2e-60
249	OEOE_0167	YP_809825.1	hypothetical protein	orf00185_PSU1_contig1_group1_156605_156069_len=537	100	2e-103			YP_809825.1	orf00180_BAA1163_contig1_group1_145382_144846_len=537	99.44	9e-103			YP_809825.1	orf00050_AWRIB418_contig279_group3_44493_45029_len=537	98.88	1E-102			YP_809825.1	orf00032_AWRIB429_contig2_group1_25563_25027_len=537	100	2e-103			YP_809825.1	orf00060_AWRIB553_contig348_group2_49067_49603_len=537	100	2.00E-103			YP_809825.1	orf00225_AWRIB576_contig689_group2_192970_192434_len=537	100	2.00E-103			YP_809825.1	orf00061_AWRIB568_contig389_group6_48933_49469_len=537	100	2.00E-103			YP_809825.1	orf00051_AWRIB304_contig799_group13_42298_41762_len=537	100	2e-103
250	OEOE_0168	YP_809826.1	acylphosphatase	orf00186_PSU1_contig1_group1_156937_157290_len=354	100	4e-65			YP_809826.1	orf00181_BAA1163_contig1_group1_145705_146058_len=354	96.58	4e-63			YP_809826.1	orf00049_AWRIB418_contig279_group3_44170_43817_len=354	96.58	4E-063			YP_809826.1	orf00033_AWRIB429_contig2_group1_25895_26248_len=354	100	4e-65			YP_809826.1	orf00059_AWRIB553_contig348_group2_48735_48382_len=354	100	4.00E-65			YP_809826.1	orf00226_AWRIB576_contig689_group2_193302_193655_len=354	100	4.00E-65			YP_809826.1	orf00060_AWRIB568_contig389_group6_48601_48248_len=354	100	4.00E-65			YP_809826.1	orf00052_AWRIB304_contig799_group13_42630_42983_len=354	100	4e-65
251	OEOE_0169	YP_809827.1	major facilitator superfamily permease	orf00187_PSU1_contig1_group1_157497_158732_len=1236	100	0			YP_809827.1	orf00182_BAA1163_contig1_group1_146266_147501_len=1236	99.27	0			YP_809827.1	orf00048_AWRIB418_contig279_group3_43609_42374_len=1236	99.03				YP_809827.1	orf00034_AWRIB429_contig2_group1_26455_27690_len=1236	100	0			YP_809827.1	orf00058_AWRIB553_contig348_group2_48175_46940_len=1236	100				YP_809827.1	orf00227_AWRIB576_contig689_group2_193862_195097_len=1236	100				YP_809827.1	orf00059_AWRIB568_contig389_group6_48041_46806_len=1236	100				YP_809827.1	orf00053_AWRIB304_contig799_group13_43190_44425_len=1236	100
252	OEOE_0170	YP_809828.1	Mg2+ and Co2+ transporter	orf00188_PSU1_contig1_group1_159628_158714_len=915	100	4e-169			YP_809828.1	orf00183_BAA1163_contig1_group1_148397_147483_len=915	99.67	2e-168			YP_809828.1	orf00047_AWRIB418_contig279_group3_41478_42392_len=915	99.67	1E-168			YP_809828.1	orf00035_AWRIB429_contig2_group1_28586_27672_len=915	100	4e-169			YP_809828.1	orf00057_AWRIB553_contig348_group2_46044_46958_len=915	100	4.00E-169			YP_809828.1	orf00228_AWRIB576_contig689_group2_195993_195079_len=915	100	4.00E-169			YP_809828.1	orf00058_AWRIB568_contig389_group6_45910_46824_len=915	100	4.00E-169			YP_809828.1	orf00054_AWRIB304_contig799_group13_45321_44407_len=915	100	4e-169
253	OEOE_0171	YP_809829.1	hypothetical protein	orf00189_PSU1_contig1_group1_160725_159628_len=1098	99.73	0			YP_809829.1	orf00185_BAA1163_contig1_group1_149498_148983_len=516,orf00184_BAA1163_contig1_group1_148822_148397_len=426	91.30,100.00	9e-78,2e-78		pseudo	YP_809829.1	orf00046_AWRIB418_contig279_group3_40381_41478_len=1098	99.18				YP_809829.1	orf00036_AWRIB429_contig2_group1_29683_28586_len=1098	99.73	0			YP_809829.1	orf00056_AWRIB553_contig348_group2_44947_46044_len=1098	99.45				YP_809829.1	orf00229_AWRIB576_contig689_group2_197090_195993_len=1098	99.73				YP_809829.1	orf00057_AWRIB568_contig389_group6_44813_45910_len=1098	99.73				YP_809829.1	orf00055_AWRIB304_contig799_group13_46421_45321_len=1101	99.73
254	OEOE_0172	YP_809830.1	ABC-type cobalt transport system, permease component CbiQ or related transporter	orf00190_PSU1_contig1_group1_161383_160733_len=651	100	2e-123			YP_809830.1	orf00187_BAA1163_contig1_group1_150153_149503_len=651	98.15	1e-121			YP_809830.1	orf00045_AWRIB418_contig279_group3_39723_40373_len=651	97.69	3E-121			YP_809830.1	orf00037_AWRIB429_contig2_group1_30341_29691_len=651	100	2e-123			YP_809830.1	orf00055_AWRIB553_contig348_group2_44289_44939_len=651	100	2.00E-123			YP_809830.1	orf00230_AWRIB576_contig689_group2_197748_197098_len=651	100	2.00E-123			YP_809830.1	orf00056_AWRIB568_contig389_group6_44155_44805_len=651	100	2.00E-123			YP_809830.1	orf00056_AWRIB304_contig799_group13_47076_46426_len=651	100	2e-123
255	OEOE_0173	YP_809831.1	ABC-type cobalt transport system, ATPase component	orf00191_PSU1_contig1_group1_162654_161380_len=1275	99.76	0			YP_809831.1	orf00188_BAA1163_contig1_group1_151424_150150_len=1275	99.29	0			YP_809831.1	orf00044_AWRIB418_contig279_group3_38452_39726_len=1275	99.53				YP_809831.1	orf00038_AWRIB429_contig2_group1_31612_30338_len=1275	99.76	0			YP_809831.1	orf00054_AWRIB553_contig348_group2_43018_44292_len=1275	99.76				YP_809831.1	orf00231_AWRIB576_contig689_group2_199019_197745_len=1275	99.76				YP_809831.1	orf00055_AWRIB568_contig389_group6_42884_44158_len=1275	99.76				YP_809831.1	orf00057_AWRIB304_contig799_group13_48347_47073_len=1275	99.76
256	OEOE_0174	YP_809832.1	hypothetical protein	orf00192_PSU1_contig1_group1_163272_162655_len=618	100	4e-114			YP_809832.1	orf00189_BAA1163_contig1_group1_152042_151425_len=618	98.54	7e-113			YP_809832.1	orf00043_AWRIB418_contig279_group3_37834_38451_len=618	98.54	1E-112			YP_809832.1	orf00039_AWRIB429_contig2_group1_32230_31613_len=618	100	4e-114			YP_809832.1	orf00053_AWRIB553_contig348_group2_42400_43017_len=618	100	4.00E-114			YP_809832.1	orf00232_AWRIB576_contig689_group2_199637_199020_len=618	100	4.00E-114			YP_809832.1	orf00054_AWRIB568_contig389_group6_42266_42883_len=618	100	4.00E-114			YP_809832.1	orf00058_AWRIB304_contig799_group13_48965_48348_len=618	100	4e-114
257	OEOE_0175	YP_809833.1	hypothetical protein	orf00193_PSU1_contig1_group1_164060_163452_len=609	100	7e-112			YP_809833.1	orf00190_BAA1163_contig1_group1_152836_152222_len=615	100	7e-112			YP_809833.1	orf00042_AWRIB418_contig279_group3_37046_37654_len=609	100	7E-112			YP_809833.1	orf00040_AWRIB429_contig2_group1_33018_32410_len=609	100	7e-112			YP_809833.1	orf00052_AWRIB553_contig348_group2_41612_42220_len=609	100	7.00E-112			YP_809833.1	orf00233_AWRIB576_contig689_group2_200425_199817_len=609	100	7.00E-112			YP_809833.1	orf00053_AWRIB568_contig389_group6_41478_42086_len=609	100	7.00E-112			YP_809833.1	orf00059_AWRIB304_contig799_group13_49759_49145_len=615	100	7e-112
258	OEOE_0176	YP_809834.1	pseudouridylate synthase, 23S RNA-specific	orf00194_PSU1_contig1_group1_164107_165015_len=909	100	8e-175			YP_809834.1	orf00191_BAA1163_contig1_group1_152877_153785_len=909	99.01	4e-173			YP_809834.1	orf00041_AWRIB418_contig279_group3_36999_36091_len=909	98.68	2E-172			YP_809834.1	orf00041_AWRIB429_contig2_group1_33140_33973_len=834	100	9e-160			YP_809834.1	orf00051_AWRIB553_contig348_group2_41490_40657_len=834	100	9.00E-160			YP_809834.1	orf00234_AWRIB576_contig689_group2_200547_201380_len=834	100	9.00E-160			YP_809834.1	orf00052_AWRIB568_contig389_group6_41356_40523_len=834	100	9.00E-160			YP_809834.1	orf00060_AWRIB304_contig799_group13_49800_50708_len=909	100	8e-175
259	OEOE_0177	YP_809835.1	hypothetical protein	orf00195_PSU1_contig1_group1_165196_165660_len=465	100	3e-81			YP_809835.1	orf00192_BAA1163_contig1_group1_153966_154457_len=492	92.02	1e-76			YP_809835.1	orf00040_AWRIB418_contig279_group3_35910_35431_len=480	88.96	5E-072			YP_809835.1	orf00042_AWRIB429_contig2_group1_34154_34618_len=465	100	3e-81			YP_809835.1	orf00050_AWRIB553_contig348_group2_40476_40012_len=465	100	3.00E-81			YP_809835.1	orf00235_AWRIB576_contig689_group2_201561_202025_len=465	100	3.00E-81			YP_809835.1	orf00051_AWRIB568_contig389_group6_40342_39878_len=465	100	3.00E-81			YP_809835.1	orf00061_AWRIB304_contig799_group13_50889_51353_len=465	100	3e-81
260	OEOE_0178	YP_809836.1	hypothetical protein	orf00196_PSU1_contig1_group1_165660_166463_len=804	100	2e-152			YP_809836.1	orf00193_BAA1163_contig1_group1_154457_155224_len=768	96.76	8e-137			YP_809836.1	orf00039_AWRIB418_contig279_group3_35431_34628_len=804	97.75	2E-149			YP_809836.1	orf00043_AWRIB429_contig2_group1_34618_35421_len=804	99.63	4e-152			YP_809836.1	orf00049_AWRIB553_contig348_group2_40012_39209_len=804	99.63	4.00E-152			YP_809836.1	orf00236_AWRIB576_contig689_group2_202025_202828_len=804	99.63	4.00E-152			YP_809836.1	orf00050_AWRIB568_contig389_group6_39878_39075_len=804	99.63	4.00E-152			YP_809836.1	orf00062_AWRIB304_contig799_group13_51353_52156_len=804	99.63	4e-152
261	OEOE_0179	YP_809837.1	TetR family transcriptional regulator	orf00198_PSU1_contig1_group1_166534_167115_len=582	100	7e-110			YP_809837.1	orf00195_BAA1163_contig1_group1_155332_155913_len=582	100	7e-110			YP_809837.1	orf00037_AWRIB418_contig279_group3_34557_33976_len=582	100	7E-110			YP_809837.1	orf00045_AWRIB429_contig2_group1_35492_36073_len=582	100	7e-110			YP_809837.1	orf00047_AWRIB553_contig348_group2_39138_38557_len=582	100	7.00E-110			YP_809837.1	orf00238_AWRIB576_contig689_group2_202899_203480_len=582	100	7.00E-110			YP_809837.1	orf00048_AWRIB568_contig389_group6_39004_38423_len=582	100	7.00E-110			YP_809837.1	orf00064_AWRIB304_contig799_group13_52227_52808_len=582	100	7e-110
262	OEOE_0180	YP_809838.1	hypothetical protein	orf00199_PSU1_contig1_group1_167187_169451_len=2265	100	0			YP_809838.1	orf00196_BAA1163_contig1_group1_155985_157991_len=2007,orf00197_BAA1163_contig1_group1_157994_158248_len=255	99.70,100.00	0.0,2e-42		pseudo	YP_809838.1	orf00036_AWRIB418_contig279_group3_33904_31640_len=2265	99.73				YP_809838.1	orf00046_AWRIB429_contig2_group1_36145_38409_len=2265	100	0			YP_809838.1	orf00046_AWRIB553_contig348_group2_38485_36221_len=2265	100				YP_809838.1	orf00239_AWRIB576_contig689_group2_203552_205816_len=2265	100				YP_809838.1	orf00047_AWRIB568_contig389_group6_38351_36087_len=2265	100				YP_809838.1	orf00065_AWRIB304_contig799_group13_52880_55144_len=2265	100
263				orf00200_PSU1_contig1_group1_169564_169866_len=303,orf00201_PSU1_contig1_group1_169867_170952_len=1086				pseudo	No_hit	orf00198_BAA1163_contig1_group1_158361_159749_len=1389					No_hit	orf00035_AWRIB418_contig279_group3_31527_30139_len=1389					No_hit	orf00047_AWRIB429_contig2_group1_38522_39910_len=1389					No_hit	orf00045_AWRIB553_contig348_group2_36108_34720_len=1389					No_hit	orf00240_AWRIB576_contig689_group2_205929_207317_len=1389					No_hit	orf00046_AWRIB568_contig389_group6_35974_34586_len=1389					No_hit	orf00066_AWRIB304_contig799_group13_55257_56645_len=1389
264	OEOE_0182	YP_809839.1	peptidyl-tRNA hydrolase	orf00202_PSU1_contig1_group1_170970_171542_len=573	100	3e-106			YP_809839.1	orf00199_BAA1163_contig1_group1_159767_160339_len=573	98.42	2e-104			YP_809839.1	orf00034_AWRIB418_contig279_group3_30121_29549_len=573	98.95	2E-105			YP_809839.1	orf00048_AWRIB429_contig2_group1_39928_40500_len=573	99.47	4e-106			YP_809839.1	orf00044_AWRIB553_contig348_group2_34702_34130_len=573	99.47	4.00E-106			YP_809839.1	orf00241_AWRIB576_contig689_group2_207335_207907_len=573	99.47	4.00E-106			YP_809839.1	orf00045_AWRIB568_contig389_group6_34568_33996_len=573	99.47	4.00E-106			YP_809839.1	orf00067_AWRIB304_contig799_group13_56663_57235_len=573	99.47	4e-106
265	OEOE_0183	YP_809840.1	transcription-repair coupling factor	orf00203_PSU1_contig1_group1_171542_175108_len=3567	100	0			YP_809840.1	orf00200_BAA1163_contig1_group1_160342_163905_len=3564	99.49	0			YP_809840.1	orf00033_AWRIB418_contig279_group3_29546_25983_len=3564	99.24				YP_809840.1	orf00049_AWRIB429_contig2_group1_40500_44066_len=3567	99.92	0			YP_809840.1	orf00043_AWRIB553_contig348_group2_34130_30564_len=3567	99.92				YP_809840.1	orf00242_AWRIB576_contig689_group2_207907_211473_len=3567	99.92				YP_809840.1	orf00044_AWRIB568_contig389_group6_33993_30430_len=3564	99.92				YP_809840.1	orf00068_AWRIB304_contig799_group13_57238_60801_len=3564	99.92
266	OEOE_0184	YP_809841.1	ribosome-associated heat shock protein implicated in the recycling of the 50S subunit S4-like protein	orf00204_PSU1_contig1_group1_175095_175355_len=261	100	1e-43			YP_809841.1	orf00201_BAA1163_contig1_group1_163892_164152_len=261	100	1e-43			YP_809841.1	orf00032_AWRIB418_contig279_group3_25996_25736_len=261	100	1E-043			YP_809841.1	orf00050_AWRIB429_contig2_group1_44053_44313_len=261	100	1e-43			YP_809841.1	orf00042_AWRIB553_contig348_group2_30577_30317_len=261	100	1.00E-43			YP_809841.1	orf00243_AWRIB576_contig689_group2_211460_211720_len=261	100	1.00E-43			YP_809841.1	orf00043_AWRIB568_contig389_group6_30443_30183_len=261	100	1.00E-43			YP_809841.1	orf00069_AWRIB304_contig799_group13_60788_61048_len=261	100	1e-43
267	OEOE_0185	YP_809842.1	septum formation initiator	orf00205_PSU1_contig1_group1_175468_175908_len=441	100	6e-80			YP_809842.1	orf00202_BAA1163_contig1_group1_164268_164705_len=438	98.62	2e-79			YP_809842.1	orf00031_AWRIB418_contig279_group3_25620_25183_len=438	99.31	1E-079			YP_809842.1	orf00051_AWRIB429_contig2_group1_44426_44866_len=441	100	6e-80			YP_809842.1	orf00041_AWRIB553_contig348_group2_30201_29764_len=438	100	6.00E-80			YP_809842.1	orf00244_AWRIB576_contig689_group2_211836_212273_len=438	100	6.00E-80			YP_809842.1	orf00042_AWRIB568_contig389_group6_30067_29630_len=438	100	6.00E-80			YP_809842.1	orf00070_AWRIB304_contig799_group13_61164_61601_len=438	100	6e-80
268				orf00206_PSU1_contig1_group1_175936_176835_len=900					No_hit	orf00203_BAA1163_contig1_group1_164733_165632_len=900					No_hit	orf00030_AWRIB418_contig279_group3_25154_24255_len=900					No_hit	orf00052_AWRIB429_contig2_group1_44894_45793_len=900					No_hit	orf00040_AWRIB553_contig348_group2_29736_28837_len=900					No_hit	orf00245_AWRIB576_contig689_group2_212301_213200_len=900					No_hit	orf00041_AWRIB568_contig389_group6_29602_28703_len=900					No_hit	orf00071_AWRIB304_contig799_group13_61629_62528_len=900
269	OEOE_0187	YP_809843.1	hypoxanthine phosphoribosyltransferase	orf00207_PSU1_contig1_group1_176890_177435_len=546	100	1e-101			YP_809843.1	orf00204_BAA1163_contig1_group1_165687_166232_len=546	100	1e-101			YP_809843.1	orf00029_AWRIB418_contig279_group3_24200_23655_len=546	99.45	2E-101			YP_809843.1	orf00053_AWRIB429_contig2_group1_45848_46393_len=546	100	1e-101			YP_809843.1	orf00039_AWRIB553_contig348_group2_28782_28237_len=546	100	1.00E-101			YP_809843.1	orf00246_AWRIB576_contig689_group2_213255_213800_len=546	100	1.00E-101			YP_809843.1	orf00040_AWRIB568_contig389_group6_28648_28103_len=546	100	1.00E-101			YP_809843.1	orf00072_AWRIB304_contig799_group13_62583_63128_len=546	100	1e-101
270	OEOE_0188	YP_809844.1	ATP-dependent Zn protease	orf00209_PSU1_contig1_group1_177472_179676_len=2205	100	0			YP_809844.1	orf00205_BAA1163_contig1_group1_166269_166562_len=294,orf00206_BAA1163_contig1_group1_166637_166840_len=204,orf00208_BAA1163_contig1_group1_166797_167837_len=1041,orf00209_BAA1163_contig1_group1_167806_168480_len=675	98.72,98.41,99.69,99.55	2e-43,2e-33,0.0,5e-125		pseudo	YP_809844.1	orf00028_AWRIB418_contig279_group3_23618_21414_len=2205	99.46				YP_809844.1	orf00055_AWRIB429_contig2_group1_46430_48634_len=2205	99.86	0			YP_809844.1	orf00038_AWRIB553_contig348_group2_28200_25996_len=2205	100				YP_809844.1	orf00248_AWRIB576_contig689_group2_213837_216041_len=2205	99.86				YP_809844.1	orf00039_AWRIB568_contig389_group6_28066_25862_len=2205	99.86				YP_809844.1	orf00074_AWRIB304_contig799_group13_63165_65369_len=2205	99.86
271	OEOE_0189	YP_809845.1	disulfide bond chaperones of the HSP33 family	orf00211_PSU1_contig1_group1_179719_180618_len=900	100	1e-168			YP_809845.1	orf00211_BAA1163_contig1_group1_168523_169422_len=900	98.33	4e-165			YP_809845.1	orf00025_AWRIB418_contig279_group3_21371_20472_len=900	99.67	7E-168			YP_809845.1	orf00057_AWRIB429_contig2_group1_48677_49576_len=900	100	1e-168			YP_809845.1	orf00035_AWRIB553_contig348_group2_25953_25054_len=900	100	1.00E-168			YP_809845.1	orf00250_AWRIB576_contig689_group2_216084_216983_len=900	100	1.00E-168			YP_809845.1	orf00036_AWRIB568_contig389_group6_25819_24920_len=900	100	1.00E-168			YP_809845.1	orf00076_AWRIB304_contig799_group13_65412_66311_len=900	100	1e-168
272	OEOE_0190	YP_809846.1	lysyl-tRNA synthetase (class II)	orf00212_PSU1_contig1_group1_180658_182148_len=1491	100	0			YP_809846.1	orf00212_BAA1163_contig1_group1_169462_170952_len=1491	99.6	0			YP_809846.1	orf00024_AWRIB418_contig279_group3_20432_18942_len=1491	97.78				YP_809846.1	orf00058_AWRIB429_contig2_group1_49616_51106_len=1491	99.8	0			YP_809846.1	orf00034_AWRIB553_contig348_group2_25014_23524_len=1491	100				YP_809846.1	orf00251_AWRIB576_contig689_group2_217023_218513_len=1491	99.8				YP_809846.1	orf00035_AWRIB568_contig389_group6_24880_23390_len=1491	99.8				YP_809846.1	orf00077_AWRIB304_contig799_group13_66351_67841_len=1491	99.8
273	OEOE_0191	YP_809847.1	hypothetical protein	orf00213_PSU1_contig1_group1_182194_182556_len=363	100	7e-62			YP_809847.1	orf00213_BAA1163_contig1_group1_170998_171360_len=363	100	7e-62			YP_809847.1	orf00023_AWRIB418_contig279_group3_18896_18534_len=363	99.17	2E-061			YP_809847.1	orf00059_AWRIB429_contig2_group1_51152_51514_len=363	100	7e-62			YP_809847.1	orf00033_AWRIB553_contig348_group2_23478_23116_len=363	100	7.00E-62			YP_809847.1	orf00252_AWRIB576_contig689_group2_218559_218921_len=363	100	7.00E-62			YP_809847.1	orf00034_AWRIB568_contig389_group6_23344_22982_len=363	100	7.00E-62			YP_809847.1	orf00078_AWRIB304_contig799_group13_67887_68249_len=363	100	7e-62
274	OEOE_0192	YP_809848.1	major facilitator superfamily permease	orf00214_PSU1_contig1_group1_183918_182548_len=1371	100	0			YP_809848.1	orf00214_BAA1163_contig1_group1_172722_171352_len=1371	98.25	0			YP_809848.1	orf00022_AWRIB418_contig279_group3_17172_18542_len=1371	99.12				YP_809848.1	orf00060_AWRIB429_contig2_group1_52876_51506_len=1371	99.78	0			YP_809848.1	orf00032_AWRIB553_contig348_group2_21754_23124_len=1371	99.78				YP_809848.1	orf00253_AWRIB576_contig689_group2_220283_218913_len=1371	99.78				YP_809848.1	orf00033_AWRIB568_contig389_group6_21620_22990_len=1371	99.78				YP_809848.1	orf00079_AWRIB304_contig799_group13_69611_68241_len=1371	99.78
277	OEOE_0195	YP_809849.1	XRE family transcriptional regulator	orf00216_PSU1_contig1_group1_184442_185311_len=870	100	2e-164			YP_809849.1	orf00217_BAA1163_contig1_group1_173246_174115_len=870	99.31	1e-163			YP_809849.1	orf00020_AWRIB418_contig279_group3_16648_15779_len=870	98.62	6E-162			YP_809849.1	orf00063_AWRIB429_contig2_group1_53400_54269_len=870	100	2e-164			YP_809849.1	orf00030_AWRIB553_contig348_group2_21230_20361_len=870	100	2.00E-164			YP_809849.1	orf00255_AWRIB576_contig689_group2_220807_221676_len=870	100	2.00E-164			YP_809849.1	orf00030_AWRIB568_contig389_group6_21096_20227_len=870	100	2.00E-164			YP_809849.1	orf00082_AWRIB304_contig799_group13_70135_71004_len=870	100	2e-164
278	OEOE_0196	YP_809850.1	hypothetical protein	orf00217_PSU1_contig1_group1_186126_186605_len=480	100	9e-88			YP_809850.1	orf00218_BAA1163_contig1_group1_174930_175409_len=480	100	9e-88			YP_809850.1	orf00019_AWRIB418_contig279_group3_14964_14485_len=480	99.37	2E-087			YP_809850.1	orf00064_AWRIB429_contig2_group1_55084_55563_len=480	100	9e-88			YP_809850.1	orf00029_AWRIB553_contig348_group2_19546_19067_len=480	100	9.00E-88			YP_809850.1	orf00256_AWRIB576_contig689_group2_222491_222970_len=480	100	9.00E-88			YP_809850.1	orf00029_AWRIB568_contig389_group6_19412_18933_len=480	100	9.00E-88			YP_809850.1	orf00083_AWRIB304_contig799_group13_71819_72298_len=480	100	9e-88
279	OEOE_0197	YP_809851.1	hypothetical protein	orf00218_PSU1_contig1_group1_186645_187475_len=831	100	4e-152			YP_809851.1	orf00219_BAA1163_contig1_group1_175449_176279_len=831	99.64	1e-151			YP_809851.1	orf00018_AWRIB418_contig279_group3_14445_13615_len=831	99.28	3E-151			YP_809851.1	orf00065_AWRIB429_contig2_group1_55603_56433_len=831	100	4e-152			YP_809851.1	orf00028_AWRIB553_contig348_group2_19027_18197_len=831	100	4.00E-152			YP_809851.1	orf00257_AWRIB576_contig689_group2_223010_223840_len=831	100	4.00E-152			YP_809851.1	orf00028_AWRIB568_contig389_group6_18893_18063_len=831	100	4.00E-152			YP_809851.1	orf00084_AWRIB304_contig799_group13_72338_73168_len=831	100	4e-152
280	OEOE_0198	YP_809852.1	peptide ABC transporter ATPase	orf00219_PSU1_contig1_group1_187475_188188_len=714	99.58	1e-133			YP_809852.1	orf00220_BAA1163_contig1_group1_176279_176971_len=693	98.26	5e-128			YP_809852.1	orf00017_AWRIB418_contig279_group3_13615_12923_len=693	98.26	4E-128			YP_809852.1	orf00066_AWRIB429_contig2_group1_56433_57146_len=714	99.16	3e-133			YP_809852.1	orf00027_AWRIB553_contig348_group2_18197_17484_len=714	99.16	3.00E-133			YP_809852.1	orf00258_AWRIB576_contig689_group2_223840_224553_len=714	99.16	3.00E-133			YP_809852.1	orf00027_AWRIB568_contig389_group6_18063_17350_len=714	99.16	3.00E-133			YP_809852.1	orf00085_AWRIB304_contig799_group13_73168_73881_len=714	99.16	3e-133
281	OEOE_0199	YP_809853.1	peptide ABC transporter permease	orf00220_PSU1_contig1_group1_188226_189335_len=1110	100	0			YP_809853.1	orf00221_BAA1163_contig1_group1_176958_178076_len=1119	98.56	0			YP_809853.1	orf00016_AWRIB418_contig279_group3_12835_11756_len=1080	98.33				YP_809853.1	orf00067_AWRIB429_contig2_group1_57184_58293_len=1110	99.19	0			YP_809853.1	orf00026_AWRIB553_contig348_group2_17446_16337_len=1110	99.73				YP_809853.1	orf00259_AWRIB576_contig689_group2_224591_225700_len=1110	99.73				YP_809853.1	orf00026_AWRIB568_contig389_group6_17312_16203_len=1110	99.73				YP_809853.1	orf00086_AWRIB304_contig799_group13_73919_75028_len=1110	99.73
282	OEOE_0200	YP_809854.1	hypothetical protein	orf00222_PSU1_contig1_group1_189450_189698_len=249	100	3e-41			YP_809854.1	orf00223_BAA1163_contig1_group1_178253_178501_len=249	100	3e-41			YP_809854.1	orf00015_AWRIB418_contig279_group3_11640_11392_len=249	84.15	2E-035			YP_809854.1	orf00069_AWRIB429_contig2_group1_58408_58656_len=249	100	3e-41			YP_809854.1	orf00024_AWRIB553_contig348_group2_16222_15974_len=249	100	3.00E-41			YP_809854.1	orf00261_AWRIB576_contig689_group2_225815_226063_len=249	100	3.00E-41			YP_809854.1	orf00024_AWRIB568_contig389_group6_16088_15840_len=249	100	3.00E-41			YP_809854.1	orf00088_AWRIB304_contig799_group13_75143_75391_len=249	100	3e-41
283	OEOE_0201	YP_809855.1	hypothetical protein
284	OEOE_0202	YP_809856.1	hypothetical protein	orf00225_PSU1_contig1_group1_189753_191246_len=1494	100	0			YP_809856.1	orf00225_BAA1163_contig1_group1_178538_180049_len=1512	99.8	0			YP_809856.1	orf00014_AWRIB418_contig279_group3_11336_9843_len=1494	98.19				YP_809856.1	orf00071_AWRIB429_contig2_group1_58711_60204_len=1494	100	0			YP_809856.1	orf00022_AWRIB553_contig348_group2_15919_14426_len=1494	99.8				YP_809856.1	orf00263_AWRIB576_contig689_group2_226118_227611_len=1494	100				YP_809856.1	orf00022_AWRIB568_contig389_group6_15785_14292_len=1494	100				YP_809856.1	orf00091_AWRIB304_contig799_group13_75446_76939_len=1494	100
285	OEOE_0203	YP_809857.1	hypothetical protein	orf00226_PSU1_contig1_group1_191233_191760_len=528	100	1e-94			YP_809857.1	orf00226_BAA1163_contig1_group1_180036_180563_len=528	98.86	1e-93			YP_809857.1	orf00013_AWRIB418_contig279_group3_9856_9329_len=528	98.86	4E-093			YP_809857.1	orf00072_AWRIB429_contig2_group1_60191_60718_len=528	100	1e-94			YP_809857.1	orf00021_AWRIB553_contig348_group2_14439_13912_len=528	100	1.00E-94			YP_809857.1	orf00264_AWRIB576_contig689_group2_227598_228125_len=528	100	1.00E-94			YP_809857.1	orf00021_AWRIB568_contig389_group6_14305_13778_len=528	100	1.00E-94			YP_809857.1	orf00092_AWRIB304_contig799_group13_76926_77453_len=528	100	1e-94
286	OEOE_0204	YP_809858.1	hypothetical protein	orf00228_PSU1_contig1_group1_191757_192083_len=327	100	1e-57			YP_809858.1	orf00228_BAA1163_contig1_group1_180560_180886_len=327	100	1e-57			YP_809858.1	orf00011_AWRIB418_contig279_group3_9332_8754_len=579	99.05	1E-055			YP_809858.1	orf00074_AWRIB429_contig2_group1_60715_61041_len=327	100	1e-57			YP_809858.1	orf00019_AWRIB553_contig348_group2_13915_13589_len=327	100	1.00E-57			YP_809858.1	orf00266_AWRIB576_contig689_group2_228122_228448_len=327	100	1.00E-57			YP_809858.1	orf00019_AWRIB568_contig389_group6_13781_13455_len=327	100	1.00E-57			YP_809858.1	orf00094_AWRIB304_contig799_group13_77450_77776_len=327	100	1e-57
287	OEOE_0205	YP_809859.1	ABC-type multidrug transport system, ATPase component	orf00229_PSU1_contig1_group1_192334_193041_len=708	100	2e-132			YP_809859.1	orf00229_BAA1163_contig1_group1_181137_181844_len=708	98.72	2e-130			YP_809859.1	orf00010_AWRIB418_contig279_group3_8754_8047_len=708	96.17	1E-126			YP_809859.1	orf00075_AWRIB429_contig2_group1_61292_61999_len=708	100	2e-132			YP_809859.1	orf00018_AWRIB553_contig348_group2_13338_12631_len=708	100	2.00E-132			YP_809859.1	orf00267_AWRIB576_contig689_group2_228699_229406_len=708	100	2.00E-132			YP_809859.1	orf00018_AWRIB568_contig389_group6_13204_12497_len=708	100	2.00E-132			YP_809859.1	orf00095_AWRIB304_contig799_group13_78027_78734_len=708	100	2e-132
288									No_hit	orf00230_BAA1163_contig1_group1_182053_182244_len=192
289	OEOE_0206	YP_809860.1	Lyzozyme M1 (1,4-beta-N-acetylmuramidase)	orf00230_PSU1_contig1_group1_193219_195228_len=2010	99.85	0			YP_809860.1	orf00231_BAA1163_contig1_group1_182299_184155_len=1857	99.19	0			YP_809860.1,YP_809860.1	orf00009_AWRIB418_contig279_group3_7838_7326_len=513,orf00008_AWRIB418_contig279_group3_7329_5737_len=1593	94.68,98.87	6e-70,0.0		pseudo	YP_809860.1	orf00076_AWRIB429_contig2_group1_62208_63353_len=1146,orf00077_AWRIB429_contig2_group1_63404_64309_len=906	99.71,100.00	0.0,5e-178		pseudo	YP_809860.1	orf00017_AWRIB553_contig348_group2_12422_10320_len=2103	99.7				YP_809860.1,YP_809860.1	orf00268_AWRIB576_contig689_group2_229615_230760_len=1146,orf00269_AWRIB576_contig689_group2_230811_231716_len=906	99.71,100.00	0.0,5e-178		pseudo	YP_809860.1,YP_809860.1	orf00017_AWRIB568_contig389_group6_12288_11143_len=1146,orf00016_AWRIB568_contig389_group6_11092_10187_len=906	99.71,100.00	0.0,5e-178		pseudo	YP_809860.1	orf00096_AWRIB304_contig799_group13_78943_80088_len=1146,orf00097_AWRIB304_contig799_group13_80139_81044_len=906	99.71,100.00	0.0,5e-178
290
291	OEOE_0207	YP_809861.1	acetyltransferase	orf00231_PSU1_contig1_group1_195379_195942_len=564	100	1e-104			YP_809861.1	orf00232_BAA1163_contig1_group1_184306_184869_len=564	97.86	1e-102			YP_809861.1	orf00007_AWRIB418_contig279_group3_5586_5023_len=564	98.93	3E-103			YP_809861.1	orf00078_AWRIB429_contig2_group1_64460_64621_len=162,orf00079_AWRIB429_contig2_group1_64599_65024_len=426	100.00,99.28	8e-26,6e-76		pseudo	YP_809861.1,YP_809861.1	orf00016_AWRIB553_contig348_group2_10169_9951_len=219,orf00015_AWRIB553_contig348_group2_9960_9607_len=354	100.00,100.00	7e-34,2e-63		pseudo	YP_809861.1,YP_809861.1	orf00270_AWRIB576_contig689_group2_231867_232028_len=162,orf00271_AWRIB576_contig689_group2_232006_232431_len=426	100.00,99.28	8e-26,6e-76		pseudo	YP_809861.1,YP_809861.1	orf00015_AWRIB568_contig389_group6_10036_9875_len=162,orf00014_AWRIB568_contig389_group6_9897_9472_len=426	100.00,99.28	8e-26,6e-76		pseudo	YP_809861.1	orf00098_AWRIB304_contig799_group13_81195_81356_len=162,orf00099_AWRIB304_contig799_group13_81334_81759_len=426	100.00,99.28	8e-26,6e-76
292	OEOE_0208	YP_809862.1	alpha/beta fold family hydrolase	orf00232_PSU1_contig1_group1_196359_197300_len=942	100	0			YP_809862.1	orf00233_BAA1163_contig1_group1_185286_186227_len=942	98.72	0			YP_809862.1	orf00006_AWRIB418_contig279_group3_4606_3665_len=942	99.68				YP_809862.1	orf00080_AWRIB429_contig2_group1_65441_66382_len=942	100	0			YP_809862.1	orf00014_AWRIB553_contig348_group2_9190_8249_len=942	100				YP_809862.1	orf00272_AWRIB576_contig689_group2_232848_233789_len=942	100				YP_809862.1	orf00013_AWRIB568_contig389_group6_9055_8114_len=942	100				YP_809862.1	orf00100_AWRIB304_contig799_group13_82176_83117_len=942	100
293	OEOE_0209	YP_809863.1	AraC family transcriptional regulator	orf00233_PSU1_contig1_group1_198036_197377_len=660	100	7e-124			YP_809863.1	,orf00234_BAA1163_contig1_group1_186822_186304_len=519	99.42	3e-96									YP_809863.1	orf00081_AWRIB429_contig2_group1_67118_66459_len=660	99.54	2e-123			YP_809863.1	orf00013_AWRIB553_contig348_group2_7513_8172_len=660	99.54	2.00E-123			YP_809863.1	orf00273_AWRIB576_contig689_group2_234525_233866_len=660	99.54	2.00E-123			YP_809863.1	orf00012_AWRIB568_contig389_group6_7378_8037_len=660	99.54	2.00E-123			YP_809863.1	orf00101_AWRIB304_contig799_group13_83853_83194_len=660	99.54	2e-123
294	OEOE_0210	YP_809864.1	double-stranded beta-helix-like protein	orf00235_PSU1_contig1_group1_198347_198033_len=315	100	3e-60			YP_809864.1	orf00236_BAA1163_contig1_group1_187274_186948_len=327	98.08	2e-59									YP_809864.1	orf00083_AWRIB429_contig2_group1_67429_67115_len=315	98.08	3e-59			YP_809864.1	orf00011_AWRIB553_contig348_group2_7202_7516_len=315	97.12	7.00E-59			YP_809864.1	orf00275_AWRIB576_contig689_group2_234836_234522_len=315	98.08	3.00E-59			YP_809864.1	orf00010_AWRIB568_contig389_group6_7067_7381_len=315	98.08	3.00E-59			YP_809864.1	orf00103_AWRIB304_contig799_group13_84164_83850_len=315	98.08	2e-59
295				orf00236_PSU1_contig1_group1_198567_199034_len=468,orf00237_PSU1_contig1_group1_199006_199950_len=945	36.28,26.71	6e-29,4e-34		pseudo	YP_810752.1	orf00238_BAA1163_contig1_group1_187494_188642_len=1149	31.08	4e-55									YP_810752.1	orf00084_AWRIB429_contig2_group1_67649_68116_len=468,orf00085_AWRIB429_contig2_group1_68088_69032_len=945	36.28,26.71	6e-29,4e-34		pseudo	YP_810752.1,YP_810752.1	orf00010_AWRIB553_contig348_group2_6982_6515_len=468,orf00009_AWRIB553_contig348_group2_6543_5599_len=945	36.28,26.71	6e-29,4e-34		pseudo	YP_810752.1,YP_810752.1	orf00276_AWRIB576_contig689_group2_235056_235523_len=468,orf00277_AWRIB576_contig689_group2_235495_236439_len=945	36.28,26.71	6e-29,4e-34		pseudo	YP_810752.1,YP_810752.1	orf00009_AWRIB568_contig389_group6_6847_6380_len=468,orf00008_AWRIB568_contig389_group6_6408_5464_len=945	36.28,26.71	6e-29,4e-34		pseudo	YP_810752.1	orf00104_AWRIB304_contig799_group13_84384_84851_len=468,orf00105_AWRIB304_contig799_group13_84823_85767_len=945	36.28,26.71	6e-29,4e-34
296									YP_811163.1	orf00239_BAA1163_contig1_group1_189329_189760_len=432	40.29	7e-28
297									YP_811162.1	orf00240_BAA1163_contig1_group1_190011_192278_len=2268	50.76	0
298									No_hit	orf00241_BAA1163_contig1_group1_192514_192810_len=297
299									No_hit	orf00242_BAA1163_contig1_group1_193074_193931_len=858
300									YP_810366.1	orf00243_BAA1163_contig1_group1_194036_194458_len=423	48.46	5e-30		pseudo
301									No_hit	orf00244_BAA1163_contig1_group1_194469_194663_len=195
302									No_hit	orf00245_BAA1163_contig1_group1_195085_194741_len=345				pseudo
303									No_hit	orf00246_BAA1163_contig1_group1_196174_195329_len=846
304									No_hit	orf00247_BAA1163_contig1_group1_196752_196171_len=582
305	OEOE_0212	YP_809865.1	hypothetical protein	orf00238_PSU1_contig1_group1_200008_201201_len=1194,	100	0		pseudo	YP_809865.1	orf00248_BAA1163_contig1_group1_197019_198995_len=1977	99.49	0									YP_809865.1	orf00086_AWRIB429_contig2_group1_69090_70283_len=1194,	100	0		pseudo	YP_809865.1	orf00008_AWRIB553_contig348_group2_5541_4348_len=1194,	100			pseudo	YP_809865.1	orf00278_AWRIB576_contig689_group2_236497_237690_len=1194,	100			pseudo	YP_809865.1	orf00007_AWRIB568_contig389_group6_5406_4213_len=1194,	100			pseudo	YP_809865.1	orf00106_AWRIB304_contig799_group13_85825_87018_len=1194,	100
306									No_hit	orf00249_BAA1163_contig1_group1_199135_199323_len=189
307
308				orf00239_PSU1_contig1_group1_201297_201983_len=687				pseudo													No_hit	orf00087_AWRIB429_contig2_group1_70379_71065_len=687				pseudo	No_hit	orf00007_AWRIB553_contig348_group2_4252_3566_len=687				pseudo	No_hit	orf00279_AWRIB576_contig689_group2_237786_238472_len=687				pseudo	No_hit	orf00006_AWRIB568_contig389_group6_4117_3431_len=687				pseudo	No_hit	orf00107_AWRIB304_contig799_group13_87114_87800_len=687
309
310	OEOE_0214	YP_809866.1	D-alanyl-D-alanine dipeptidase	orf00240_PSU1_contig1_group1_203106_202372_len=735	100	6e-146			YP_809866.1	orf00250_BAA1163_contig1_group1_200117_199383_len=735	94.26	7e-139			YP_809866.1	orf00005_AWRIB418_contig279_group3_2795_3529_len=735	87.7	3E-130			YP_809866.1	orf00088_AWRIB429_contig2_group1_72188_71454_len=735	100	6e-146			YP_809866.1	orf00006_AWRIB553_contig348_group2_2443_3177_len=735	100	6.00E-146			YP_809866.1	orf00280_AWRIB576_contig689_group2_239595_238861_len=735	100	6.00E-146			YP_809866.1	orf00005_AWRIB568_contig389_group6_2308_3042_len=735	100	6.00E-146			YP_809866.1	orf00108_AWRIB304_contig799_group13_88923_88189_len=735	100	6e-146
311	OEOE_0215	YP_809867.1	transcriptional regulator	orf00241_PSU1_contig1_group1_203856_203281_len=576	100	2e-110			YP_809867.1	orf00251_BAA1163_contig1_group1_200867_200292_len=576	100	2e-110			YP_809867.1	orf00004_AWRIB418_contig279_group3_2045_2626_len=582	95.81	4E-106			YP_809867.1	orf00089_AWRIB429_contig2_group1_72938_72363_len=576	100	2e-110			YP_809867.1	orf00005_AWRIB553_contig348_group2_1693_2268_len=576	100	2.00E-110			YP_809867.1	orf00281_AWRIB576_contig689_group2_240345_239770_len=576	100	2.00E-110			YP_809867.1	orf00004_AWRIB568_contig389_group6_1558_2133_len=576	100	2.00E-110			YP_809867.1	orf00109_AWRIB304_contig799_group13_89673_89098_len=576	100	2e-110
312	OEOE_0216	YP_809868.1	hypothetical protein
313	OEOE_0217	YP_809869.1	threonine dehydrogenase or related Zn-dependent dehydrogenase	orf00244_PSU1_contig1_group1_204071_205090_len=1020	100	0			YP_809869.1	orf00254_BAA1163_contig1_group1_201082_202101_len=1020	99.41	0			YP_809869.1	orf00002_AWRIB418_contig279_group3_1856_837_len=1020	98.23				YP_809869.1	orf00092_AWRIB429_contig2_group1_73153_74172_len=1020	100	0			YP_809869.1	orf00002_AWRIB553_contig348_group2_1478_459_len=1020	100				YP_809869.1	orf00284_AWRIB576_contig689_group2_240560_241579_len=1020	100				YP_809869.1	orf00001_AWRIB568_contig389_group6_1343_324_len=1020	100
314															YP_810105.1	orf00001_AWRIB418_contig279_group3_606_-2_len=609	93.56	5E-108
315
317	OEOE_0218	YP_809870.1	glycosyltransferase-like protein	orf00245_PSU1_contig1_group1_205318_206310_len=993	100	0			YP_809870.1_YP_810105.1	orf00255_BAA1163_contig1_group1_202328_203176_len=849	99.61	6e-146			YP_810105.1_YP_809870.1	orf00001_AWRIB418_contig135_group1_-2_486_len=489,	99.38	3E-090	1_of_2	pseudo							YP_809870.1_YP_810105.1	orf00001_AWRIB553_contig348_group2_231_-2_len=234,	100	1.00E-40		pseudo													YP_809870.1_YP_810105.1	orf00001_AWRIB304_contig593_group1_2_994_len=993	100		1_of_2
318															YP_810106.1_YP_809871.1	orf00002_AWRIB418_contig135_group1_479_2287_len=1809	90.03		1_of_2								YP_810105.1_YP_809870.1	orf00002_AWRIB553_contig315_group1_2871_2011_len=861	100	4.00E-166	1_of_2		YP_809870.1_YP_810105.1	orf00002_AWRIB576_contig547_group1_2984_1992_len=993	100		1_of_2		YP_809870.1_YP_810105.1	orf00001_AWRIB568_contig453_group1_1_993_len=993	100		1_of_2		YP_810106.1	orf00002_AWRIB304_contig593_group1_987_2987_len=2001	95.8		1_of_2
319																											YP_810106.1	orf00001_AWRIB553_contig315_group1_2018_0_len=2019	96.29		1_of_2		YP_810106.1	orf00001_AWRIB576_contig547_group1_1999_-1_len=2001	95.8		1_of_2		YP_810106.1	orf00002_AWRIB568_contig453_group1_986_2986_len=2001	95.8		1_of_2
321
322
323	OEOE_0219	YP_809871.1	hypothetical protein	orf00246_PSU1_contig1_group1_206303_208333_len=2031	100	0			YP_809871.1	orf00256_BAA1163_contig1_group1_203206_204123_len=918	92.13	2e-163			YP_809871.1	orf00001_AWRIB418_contig125_group2_-1_322_len=324	92.45	1E-055
324
325	OEOE_0220	YP_809872.1	hypothetical protein	orf00247_PSU1_contig1_group1_208462_208728_len=267	100	6e-45			YP_809872.1	orf00257_BAA1163_contig1_group1_204252_204518_len=267	100	6e-45			YP_809872.1	orf00002_AWRIB418_contig125_group2_451_717_len=267	98.86	3E-044			YP_809872.1	orf00001_AWRIB429_contig3_group1_123_389_len=267	98.86	2e-44			YP_809872.1	orf00004_AWRIB553_contig46_group2_2113_1847_len=267	100	6.00E-45			YP_809872.1	orf00003_AWRIB576_contig396_group2_2089_1823_len=267	98.86	2.00E-44			YP_809872.1	orf00001_AWRIB568_contig362_group2_257_523_len=267	98.86	2.00E-44			YP_809872.1	orf00001_AWRIB304_contig83_group2_256_522_len=267	98.86	2e-44
326	OEOE_0221	YP_809873.1	cellobiose phosphotransferase system IIC component	orf00250_PSU1_contig1_group1_210324_208972_len=1353	100	0			YP_809873.1	orf00259_BAA1163_contig1_group1_206114_204762_len=1353	99.78	0			YP_809873.1	orf00004_AWRIB418_contig125_group2_2297_945_len=1353	99.11				YP_809873.1	orf00003_AWRIB429_contig3_group1_1985_633_len=1353	99.78	0			YP_809873.1	orf00002_AWRIB553_contig46_group2_244_1596_len=1353	99.78				YP_809873.1	orf00001_AWRIB576_contig396_group2_227_1579_len=1353	99.78				YP_809873.1	orf00003_AWRIB568_contig362_group2_2119_767_len=1353	99.78				YP_809873.1	orf00003_AWRIB304_contig83_group2_2118_766_len=1353	99.78
327	OEOE_0222	YP_809874.1	cellobiose-specific PTS system IIA component	orf00251_PSU1_contig1_group1_210822_210499_len=324	100	2e-56			YP_810765.1_YP_809874.1	orf00260_BAA1163_contig1_group1_206612_206289_len=324	98.13	6e-55									YP_810765.1_YP_809874.1	orf00004_AWRIB429_contig3_group1_2483_2160_len=324	100	2e-56
328	OEOE_0223	YP_809875.1	cellobiose-specific PTS system IIB component	orf00252_PSU1_contig1_group1_211132_210824_len=309	100	5e-53			YP_810766.1_YP_809875.1	orf00261_BAA1163_contig1_group1_206904_206614_len=291	98.96	4e-49									YP_810766.1_YP_809875.1	orf00005_AWRIB429_contig3_group1_2793_2485_len=309	100	5e-53
329															YP_810765.1_YP_809874.1	orf00001_AWRIB418_contig245_group1_369_46_len=324	98.13	6E-055	1_of_2								YP_810765.1_YP_809874.1	orf00002_AWRIB553_contig240_group1_309_632_len=324	98.13	1.00E-54	1_of_2		YP_810765.1_YP_809874.1	orf00001_AWRIB576_contig638_group1_368_45_len=324	100	2.00E-56	1_of_2		YP_810765.1_YP_809874.1	orf00001_AWRIB568_contig442_group1_368_45_len=324	100	2.00E-56	1_of_2		YP_810765.1_YP_809874.1	orf00001_AWRIB304_contig402_group1_370_47_len=324	100	2e-56	1_of_2
330															YP_810766.1_YP_809875.1	orf00002_AWRIB418_contig245_group1_640_371_len=270	98.88	6E-045	1_of_2								YP_810766.1_YP_809875.1	orf00001_AWRIB553_contig240_group1_17_307_len=291	98.96	3.00E-49	1_of_2		YP_810766.1_YP_809875.1	orf00002_AWRIB576_contig638_group1_678_370_len=309	100	5.00E-53	1_of_2		YP_810766.1_YP_809875.1	orf00002_AWRIB568_contig442_group1_678_370_len=309	100	5.00E-53	1_of_2		YP_810766.1_YP_809875.1	orf00002_AWRIB304_contig402_group1_680_372_len=309	100	5e-53	1_of_2
331	OEOE_0224	YP_809876.1	6-phospho-beta-glucosidase	orf00253_PSU1_contig1_group1_212592_211150_len=1443	99.79	0			YP_809876.1	orf00262_BAA1163_contig1_group1_208382_206940_len=1443	99.79	0			YP_809876.1	orf00238_AWRIB418_contig351_group2_216938_218380_len=1443	98.75				YP_809876.1	orf00006_AWRIB429_contig3_group1_4223_2811_len=1413	100	0			YP_809876.1	orf00016_AWRIB553_contig60_group2_14349_15791_len=1443	99.79				YP_809876.1	orf00096_AWRIB576_contig725_group2_83089_84501_len=1413	100										YP_809876.1	orf00001_AWRIB304_contig400_group2_1501_89_len=1413	100
332	OEOE_0225	YP_809877.1	transcriptional regulator	orf00254_PSU1_contig1_group1_212848_213576_len=729	100	1e-136			YP_809877.1	orf00263_BAA1163_contig1_group1_208638_209366_len=729	99.17	7e-136			YP_809877.1	orf00237_AWRIB418_contig351_group2_216682_215954_len=729	98.35	4E-135			YP_809877.1	orf00007_AWRIB429_contig3_group1_4508_5236_len=729	99.17	2e-135			YP_809877.1	orf00015_AWRIB553_contig60_group2_14093_13365_len=729	100	1.00E-136			YP_809877.1	orf00095_AWRIB576_contig725_group2_82804_82076_len=729	99.17	2.00E-135			YP_809877.1	orf00066_AWRIB568_contig964_group7_58073_57345_len=729	99.17	2.00E-135			YP_809877.1	orf00002_AWRIB304_contig400_group2_1786_2514_len=729	99.17	2e-135
333									No_hit	orf00264_BAA1163_contig1_group1_210837_209566_len=1272					No_hit	orf00236_AWRIB418_contig351_group2_214483_215754_len=1272
334										orf00266_BAA1163_contig1_group1_211824_211108_len=717,orf00265_BAA1163_contig1_group1_211130_210855_len=276				pseudo	No_hit	orf00235_AWRIB418_contig351_group2_213494_214465_len=972
335									No_hit	orf00267_BAA1163_contig1_group1_212161_213051_len=891					No_hit	orf00234_AWRIB418_contig351_group2_213157_212267_len=891
336	OEOE_0226	YP_809878.1	GntR family transcriptional regulator	orf00255_PSU1_contig1_group1_213672_214760_len=1089	100	0			YP_809878.1	orf00268_BAA1163_contig1_group1_213123_214211_len=1089	79.28	2e-172			YP_809878.1	orf00233_AWRIB418_contig351_group2_212195_211107_len=1089	79.28	2E-172			YP_809878.1	orf00008_AWRIB429_contig3_group1_5332_6420_len=1089	98.07	0			YP_809878.1	orf00014_AWRIB553_contig60_group2_13269_12181_len=1089	100				YP_809878.1	orf00094_AWRIB576_contig725_group2_81980_80892_len=1089	98.07				YP_809878.1	orf00065_AWRIB568_contig964_group7_57249_56161_len=1089	98.07				YP_809878.1	orf00003_AWRIB304_contig400_group2_2610_3698_len=1089	98.07
337	OEOE_0227	YP_809879.1	L-ribulokinase (putative)	orf00256_PSU1_contig1_group1_214985_216583_len=1599	99.81	0			YP_809879.1	orf00269_BAA1163_contig1_group1_214361_215959_len=1599	98.5	0			YP_809879.1	orf00232_AWRIB418_contig351_group2_210956_209358_len=1599	98.68				YP_809879.1	orf00009_AWRIB429_contig3_group1_6644_8242_len=1599	99.25	0			YP_809879.1,YP_809879.1	orf00013_AWRIB553_contig60_group2_11956_11261_len=696,orf00012_AWRIB553_contig60_group2_11264_10359_len=906	97.03,100.00	9e-129,4e-171		pseudo	YP_809879.1	orf00093_AWRIB576_contig725_group2_80668_79070_len=1599	99.25				YP_809879.1	orf00064_AWRIB568_contig964_group7_55937_54339_len=1599	99.25				YP_809879.1	orf00004_AWRIB304_contig400_group2_3922_5520_len=1599	99.25
338				orf00257_PSU1_contig1_group1_216583_216897_len=315,orf00258_PSU1_contig1_group1_216904_217311_len=408				pseudo	No_hit	orf00270_BAA1163_contig1_group1_215959_216687_len=729					No_hit	orf00231_AWRIB418_contig351_group2_209358_208630_len=729					No_hit	orf00010_AWRIB429_contig3_group1_8242_8970_len=729					No_hit	orf00011_AWRIB553_contig60_group2_10359_10045_len=315,orf00010_AWRIB553_contig60_group2_10038_9631_len=408				pseudo	No_hit	orf00092_AWRIB576_contig725_group2_79070_78342_len=729					No_hit	orf00063_AWRIB568_contig964_group7_54339_53611_len=729					No_hit	orf00005_AWRIB304_contig400_group2_5520_6248_len=729
339				orf00259_PSU1_contig1_group1_217344_217880_len=537,orf00260_PSU1_contig1_group1_217895_218767_len=873				pseudo	No_hit	orf00271_BAA1163_contig1_group1_216721_218145_len=1425					No_hit	orf00230_AWRIB418_contig351_group2_208596_207172_len=1425					No_hit	orf00011_AWRIB429_contig3_group1_9003_10427_len=1425					No_hit	orf00009_AWRIB553_contig60_group2_9598_8174_len=1425					No_hit	orf00091_AWRIB576_contig725_group2_78309_76885_len=1425					No_hit	orf00062_AWRIB568_contig964_group7_53578_52154_len=1425					No_hit	orf00006_AWRIB304_contig400_group2_6281_7705_len=1425
340				orf00261_PSU1_contig1_group1_218820_219032_len=213																							No_hit	orf00008_AWRIB553_contig60_group2_8121_7909_len=213																	YP_811196.1	orf00007_AWRIB304_contig400_group2_7758_9128_len=1371	36.7	4e-81
341				orf00262_PSU1_contig1_group1_218986_220062_len=1077,	34.72	1e-60		pseudo													YP_811196.1	orf00012_AWRIB429_contig3_group1_10480_11850_len=1371	36.7	4e-81			YP_811196.1	orf00007_AWRIB553_contig60_group2_7955_6753_len=1203	36.09	1.00E-68			YP_811196.1	orf00090_AWRIB576_contig725_group2_76832_75462_len=1371	36.7	4.00E-81			YP_811196.1	orf00061_AWRIB568_contig964_group7_52101_50731_len=1371	36.7	4.00E-81
342																											YP_809880.1	orf00006_AWRIB553_contig60_group2_6612_6070_len=543	100	8.00E-83		pseudo
343																											YP_809757.1	orf00005_AWRIB553_contig60_group2_5989_5192_len=798	69.05	2.00E-96
345																											No_hit	orf00004_AWRIB553_contig60_group2_4810_5064_len=255
346																											YP_809876.1	orf00003_AWRIB553_contig60_group2_3289_4728_len=1440	53.59	2.00E-142
347																											YP_810875.1	orf00002_AWRIB553_contig60_group2_1385_3274_len=1890	33.75	3.00E-71
348																											No_hit	orf00001_AWRIB553_contig60_group2_395_1237_len=843
350
351
352
353
354																											YP_811019.1	orf00001_AWRIB553_contig3_group2_96_359_len=264	100	4.00E-47
355																											YP_811018.1	orf00002_AWRIB553_contig3_group2_422_1165_len=744	99.19	7.00E-145
356																											YP_811164.1	orf00003_AWRIB553_contig3_group2_1548_2186_len=639	41.04	2.00E-44
357																											YP_811355.1	orf00004_AWRIB553_contig3_group2_2278_3132_len=855	43.27	2.00E-55
358																											No_hit	orf00005_AWRIB553_contig3_group2_3176_3592_len=417
359																											No_hit	orf00006_AWRIB553_contig3_group2_3593_3910_len=318
360																											YP_809744.1	orf00007_AWRIB553_contig3_group2_3942_4679_len=738	31.34	3.00E-25
361																											No_hit	orf00008_AWRIB553_contig3_group2_4787_5236_len=450
362																											No_hit	orf00009_AWRIB553_contig3_group2_5273_5710_len=438
363																											No_hit	orf00011_AWRIB553_contig3_group2_6446_6640_len=195,orf00012_AWRIB553_contig3_group2_6715_7026_len=312				pseudo
364																											YP_809730.1	orf00013_AWRIB553_contig3_group2_8029_7079_len=951	87.93	7.00E-25
365																											YP_809880.1	orf00014_AWRIB553_contig3_group2_8269_8457_len=189	100	7.00E-33		pseudo
366	OEOE_0231	YP_809880.1	aldose 1-epimerase	orf00263_PSU1_contig1_group1_220329_221354_len=1026	100	0			YP_809880.1	orf00272_BAA1163_contig1_group1_218389_219414_len=1026	96.48	0			YP_809880.1	orf00229_AWRIB418_contig351_group2_206927_205902_len=1026	94.72				YP_809880.1	orf00013_AWRIB429_contig3_group1_11992_13017_len=1026	99.71	0									YP_809880.1	orf00089_AWRIB576_contig725_group2_75320_74295_len=1026	99.71				YP_809880.1	orf00060_AWRIB568_contig964_group7_50589_49564_len=1026	99.71				YP_809880.1	orf00008_AWRIB304_contig400_group2_9270_10295_len=1026	99.71
367	OEOE_0232	YP_809881.1	transcriptional antiterminator	orf00264_PSU1_contig1_group1_221568_223058_len=1491	99.8	0			YP_809881.1	orf00273_BAA1163_contig1_group1_219622_221112_len=1491	98.59	0			YP_809881.1	orf00228_AWRIB418_contig351_group2_205694_204204_len=1491	97.98				YP_809881.1	orf00014_AWRIB429_contig3_group1_13222_14712_len=1491	97.58	0			YP_809881.1	orf00015_AWRIB553_contig3_group2_8929_10419_len=1491	99.19				YP_809881.1	orf00088_AWRIB576_contig725_group2_74090_72600_len=1491	97.58				YP_809881.1	orf00059_AWRIB568_contig964_group7_49359_47869_len=1491	97.58				YP_809881.1	orf00009_AWRIB304_contig400_group2_10500_11990_len=1491	97.58
368	OEOE_0233	YP_809882.1	phosphotransferase system mannitol/fructose-specific IIA domain-containing protein	orf00265_PSU1_contig1_group1_223042_223455_len=414	100	3e-72			YP_809882.1	orf00274_BAA1163_contig1_group1_221096_221509_len=414	93.43	9e-69			YP_809882.1	orf00227_AWRIB418_contig351_group2_204220_203807_len=414	94.89	1E-069			YP_809882.1	orf00015_AWRIB429_contig3_group1_14696_15109_len=414	95.62	7e-70			YP_809882.1	orf00016_AWRIB553_contig3_group2_10403_10816_len=414	99.27	7.00E-72			YP_809882.1	orf00087_AWRIB576_contig725_group2_72616_72203_len=414	95.62	7.00E-70			YP_809882.1	orf00058_AWRIB568_contig964_group7_47885_47472_len=414	95.62	7.00E-70			YP_809882.1	orf00010_AWRIB304_contig400_group2_11974_12387_len=414	95.62	7e-70
369	OEOE_0234	YP_809883.1	phosphotransferase system galacitol-specific IIA domain-containing protein	orf00266_PSU1_contig1_group1_223452_223934_len=483	100	1e-84			YP_809883.1	orf00275_BAA1163_contig1_group1_221506_221988_len=483	99.35	4e-84			YP_809883.1	orf00226_AWRIB418_contig351_group2_203781_203320_len=462	100	1E-084			YP_809883.1	orf00016_AWRIB429_contig3_group1_15132_15593_len=462	100	1e-84			YP_809883.1	orf00017_AWRIB553_contig3_group2_10834_11295_len=462	100	1.00E-84			YP_809883.1	orf00086_AWRIB576_contig725_group2_72180_71719_len=462	100	1.00E-84			YP_809883.1	orf00057_AWRIB568_contig964_group7_47449_46988_len=462	100	1.00E-84			YP_809883.1	orf00011_AWRIB304_contig400_group2_12410_12871_len=462	100	1e-84
370	OEOE_0235	YP_809884.1	galacitol PTS, EIIC	orf00267_PSU1_contig1_group1_223934_225271_len=1338	100	0			YP_809884.1	orf00276_BAA1163_contig1_group1_221988_222914_len=927,orf00277_BAA1163_contig1_group1_222911_223324_len=414	99.34,99.27	2e-170,1e-73		pseudo	YP_809884.1	orf00225_AWRIB418_contig351_group2_203320_201983_len=1338	99.55				YP_809884.1	orf00017_AWRIB429_contig3_group1_15593_16930_len=1338	99.33	0			YP_809884.1,YP_809884.1	orf00018_AWRIB553_contig3_group2_11295_11486_len=192,orf00019_AWRIB553_contig3_group2_11490_12632_len=1143	100.00,99.47	4e-31,0.0		pseudo	YP_809884.1	orf00085_AWRIB576_contig725_group2_71719_70382_len=1338	99.33				YP_809884.1	orf00056_AWRIB568_contig964_group7_46988_45651_len=1338	99.33				YP_809884.1	orf00012_AWRIB304_contig400_group2_12871_14208_len=1338	99.33
371	OEOE_0236	YP_809885.1	phosphotransferase system, galactitol-specific IIB component	orf00268_PSU1_contig1_group1_225287_225571_len=285	100	1e-49			YP_809885.1	orf00278_BAA1163_contig1_group1_223340_223624_len=285	100	1e-49			YP_809885.1	orf00224_AWRIB418_contig351_group2_201967_201683_len=285	100	1E-049			YP_809885.1	orf00018_AWRIB429_contig3_group1_16946_17230_len=285	100	1e-49			YP_809885.1	orf00020_AWRIB553_contig3_group2_12648_12932_len=285	100	1.00E-49			YP_809885.1	orf00084_AWRIB576_contig725_group2_70366_70082_len=285	100	1.00E-49			YP_809885.1	orf00055_AWRIB568_contig964_group7_45635_45351_len=285	100	1.00E-49			YP_809885.1	orf00013_AWRIB304_contig400_group2_14224_14508_len=285	100	1e-49
372	OEOE_0237	YP_809886.1	nucleoside-diphosphate-sugar epimerase	orf00269_PSU1_contig1_group1_226356_225724_len=633	100	2e-119			YP_809886.1	orf00279_BAA1163_contig1_group1_224409_223777_len=633	99.52	4e-119			YP_809886.1	orf00223_AWRIB418_contig351_group2_200898_201530_len=633	99.05	1E-118			YP_809886.1	orf00019_AWRIB429_contig3_group1_18015_17383_len=633	99.52	4e-119			YP_809886.1	orf00021_AWRIB553_contig3_group2_13741_13109_len=633	100	2.00E-119			YP_809886.1	orf00083_AWRIB576_contig725_group2_69297_69929_len=633	99.52	4.00E-119			YP_809886.1	orf00054_AWRIB568_contig964_group7_44566_45198_len=633	99.52	4.00E-119			YP_809886.1	orf00014_AWRIB304_contig400_group2_15293_14661_len=633	99.52	4e-119
373	OEOE_0238	YP_809887.1	carbonic anhydrase	orf00270_PSU1_contig1_group1_227031_226390_len=642	100	2e-125			YP_809887.1	orf00280_BAA1163_contig1_group1_225084_224443_len=642	99.06	4e-124			YP_809887.1	orf00222_AWRIB418_contig351_group2_200223_200864_len=642	98.12	3E-123			YP_809887.1	orf00020_AWRIB429_contig3_group1_18690_18049_len=642	99.53	8e-125			YP_809887.1	orf00022_AWRIB553_contig3_group2_14416_13775_len=642	99.53	1.00E-124			YP_809887.1	orf00082_AWRIB576_contig725_group2_68622_69263_len=642	99.53	8.00E-125			YP_809887.1	orf00053_AWRIB568_contig964_group7_43891_44532_len=642	99.53	8.00E-125			YP_809887.1	orf00015_AWRIB304_contig400_group2_15968_15327_len=642	99.53	8e-125
374	OEOE_0239	YP_809888.1	O-acetylhomoserine sulfhydrylase	orf00271_PSU1_contig1_group1_227437_228717_len=1281	99.77	0			YP_809888.1	orf00281_BAA1163_contig1_group1_225490_226770_len=1281	97.65	0			YP_809888.1	orf00221_AWRIB418_contig351_group2_199807_198527_len=1281	97.65				YP_809888.1	orf00021_AWRIB429_contig3_group1_19096_20376_len=1281	99.53	0			YP_809888.1	orf00023_AWRIB553_contig3_group2_14822_16102_len=1281	99.3				YP_809888.1	orf00081_AWRIB576_contig725_group2_68216_66936_len=1281	99.53				YP_809888.1	orf00052_AWRIB568_contig964_group7_43485_42205_len=1281	99.53				YP_809888.1	orf00016_AWRIB304_contig400_group2_16374_17654_len=1281	99.53
375	OEOE_0240	YP_809889.1	hypothetical protein	orf00272_PSU1_contig1_group1_228811_229098_len=288	100	5e-50			YP_809889.1	orf00282_BAA1163_contig1_group1_226864_227151_len=288	98.95	1e-49			YP_809889.1	orf00220_AWRIB418_contig351_group2_198433_198146_len=288	97.89	4E-049			YP_809889.1	orf00022_AWRIB429_contig3_group1_20470_20757_len=288	100	5e-50			YP_809889.1	orf00024_AWRIB553_contig3_group2_16196_16483_len=288	100	5.00E-50			YP_809889.1	orf00080_AWRIB576_contig725_group2_66842_66555_len=288	100	5.00E-50			YP_809889.1	orf00051_AWRIB568_contig964_group7_42111_41824_len=288	100	5.00E-50			YP_809889.1	orf00017_AWRIB304_contig400_group2_17748_18035_len=288	100	5e-50
376	OEOE_0241	YP_809890.1	alpha/beta fold family hydrolase	orf00274_PSU1_contig1_group1_229190_230068_len=879	100	4e-173			YP_809890.1	orf00284_BAA1163_contig1_group1_227243_228121_len=879	99.66	4e-172			YP_809890.1	orf00219_AWRIB418_contig351_group2_198054_197176_len=879	98.97	1E-171			YP_809890.1	orf00023_AWRIB429_contig3_group1_20849_21727_len=879	100	4e-173			YP_809890.1	orf00025_AWRIB553_contig3_group2_16575_17453_len=879	100	4.00E-173			YP_809890.1	orf00079_AWRIB576_contig725_group2_66463_65585_len=879	100	4.00E-173			YP_809890.1	orf00050_AWRIB568_contig964_group7_41732_40854_len=879	100	4.00E-173			YP_809890.1	orf00018_AWRIB304_contig400_group2_18127_19005_len=879	100	4e-173
377	OEOE_0242	YP_809891.1	Short-chain alcohol dehydrogenase	orf00276_PSU1_contig1_group1_230440_231201_len=762	100	9e-148			YP_809891.1	orf00285_BAA1163_contig1_group1_228493_229254_len=762	99.6	2e-147			YP_809891.1	orf00217_AWRIB418_contig351_group2_196805_196044_len=762	99.6	2E-147			YP_809891.1	orf00025_AWRIB429_contig3_group1_22099_22860_len=762	99.6	2e-147			YP_809891.1	orf00026_AWRIB553_contig3_group2_17825_18586_len=762	99.6	2.00E-147			YP_809891.1	orf00077_AWRIB576_contig725_group2_65213_64452_len=762	99.6	2.00E-147			YP_809891.1	orf00048_AWRIB568_contig964_group7_40482_39721_len=762	99.6	2.00E-147			YP_809891.1	orf00020_AWRIB304_contig400_group2_19377_20138_len=762	99.6	2e-147
378	OEOE_0243	YP_809892.1	Aryl-alcohol dehydrogenase related enzyme	orf00277_PSU1_contig1_group1_232179_231262_len=918	100	7e-174			YP_809892.1	orf00286_BAA1163_contig1_group1_230232_229315_len=918	100	7e-174			YP_809892.1	orf00216_AWRIB418_contig351_group2_195066_195983_len=918	99.67	3E-173			YP_809892.1	orf00026_AWRIB429_contig3_group1_23838_22921_len=918	100	7e-174			YP_809892.1	orf00027_AWRIB553_contig3_group2_19564_18647_len=918	99.67	4.00E-173			YP_809892.1	orf00076_AWRIB576_contig725_group2_63474_64391_len=918	100	7.00E-174			YP_809892.1	orf00047_AWRIB568_contig964_group7_38743_39660_len=918	100	7.00E-174			YP_809892.1	orf00021_AWRIB304_contig400_group2_21116_20199_len=918	100	7e-174
379	OEOE_0244	YP_809893.1	dinucleotide-binding protein	orf00279_PSU1_contig1_group1_232892_232269_len=624	100	7e-115			YP_809893.1	orf00288_BAA1163_contig1_group1_230945_230322_len=624	100	7e-115			YP_809893.1	orf00214_AWRIB418_contig351_group2_194353_194976_len=624	99.52	2E-114			YP_809893.1	orf00028_AWRIB429_contig3_group1_24551_23928_len=624	100	7e-115			YP_809893.1	orf00029_AWRIB553_contig3_group2_20277_19654_len=624	100	7.00E-115			YP_809893.1	orf00074_AWRIB576_contig725_group2_62761_63384_len=624	100	7.00E-115			YP_809893.1	orf00045_AWRIB568_contig964_group7_38030_38653_len=624	100	7.00E-115			YP_809893.1	orf00023_AWRIB304_contig400_group2_21829_21206_len=624	100	7e-115
380	OEOE_0245	YP_809894.1	transcriptional regulator	orf00280_PSU1_contig1_group1_232991_233617_len=627	100	2e-117			YP_809894.1	orf00289_BAA1163_contig1_group1_231044_231637_len=594	100	2e-106			YP_809894.1	orf00213_AWRIB418_contig351_group2_194254_193628_len=627	98.08	3E-115			YP_809894.1	orf00029_AWRIB429_contig3_group1_24650_25276_len=627	100	2e-117			YP_809894.1	orf00030_AWRIB553_contig3_group2_20376_21002_len=627	99.52	2.00E-116			YP_809894.1	orf00073_AWRIB576_contig725_group2_62662_62036_len=627	100	2.00E-117			YP_809894.1	orf00044_AWRIB568_contig964_group7_37931_37305_len=627	100	2.00E-117			YP_809894.1	orf00024_AWRIB304_contig400_group2_21928_22554_len=627	100	2e-117
381	OEOE_0246	YP_809895.1	manganese transporter NRAMP	orf00281_PSU1_contig1_group1_233677_235011_len=1335	100	0			YP_809895.1	orf00290_BAA1163_contig1_group1_231729_233066_len=1338	99.52	0			YP_809895.1	orf00212_AWRIB418_contig351_group2_193569_192235_len=1335	99.32				YP_809895.1	orf00030_AWRIB429_contig3_group1_25336_26670_len=1335	99.77	0			YP_809895.1	orf00032_AWRIB553_contig3_group2_21064_22398_len=1335	99.77				YP_809895.1	orf00072_AWRIB576_contig725_group2_61976_60642_len=1335	99.77				YP_809895.1	orf00043_AWRIB568_contig964_group7_37245_35911_len=1335	99.77				YP_809895.1	orf00025_AWRIB304_contig400_group2_22614_23948_len=1335	99.77
382	OEOE_0247	YP_809896.1	GTPase	orf00282_PSU1_contig1_group1_235121_235717_len=597	100	6e-111			YP_809896.1	orf00291_BAA1163_contig1_group1_233235_233765_len=531	100	3e-98			YP_809896.1	orf00211_AWRIB418_contig351_group2_192125_191529_len=597	97.98	1E-108			YP_809896.1	orf00031_AWRIB429_contig3_group1_26780_27376_len=597	100	6e-111			YP_809896.1	orf00033_AWRIB553_contig3_group2_22508_23104_len=597	99.49	3.00E-110			YP_809896.1	orf00071_AWRIB576_contig725_group2_60532_59936_len=597	100	6.00E-111			YP_809896.1	orf00042_AWRIB568_contig964_group7_35801_35205_len=597	100	6.00E-111			YP_809896.1	orf00026_AWRIB304_contig400_group2_24058_24654_len=597	100	6e-111
383	OEOE_0248	YP_809897.1	hypothetical protein	orf00283_PSU1_contig1_group1_235714_236037_len=324	100	5e-57			YP_809897.1	orf00292_BAA1163_contig1_group1_233762_234085_len=324	100	5e-57			YP_809897.1	orf00210_AWRIB418_contig351_group2_191532_191209_len=324	97.2	1E-055			YP_809897.1	orf00032_AWRIB429_contig3_group1_27373_27696_len=324	99.07	2e-56			YP_809897.1	orf00034_AWRIB553_contig3_group2_23101_23424_len=324	100	5.00E-57			YP_809897.1	orf00070_AWRIB576_contig725_group2_59939_59616_len=324	99.07	2.00E-56			YP_809897.1	orf00041_AWRIB568_contig964_group7_35208_34885_len=324	99.07	2.00E-56			YP_809897.1	orf00027_AWRIB304_contig400_group2_24651_24974_len=324	99.07	2e-56
384	OEOE_0249	YP_809898.1	phosphomannose isomerase	orf00284_PSU1_contig1_group1_236166_237134_len=969	100	0			YP_809898.1	orf00293_BAA1163_contig1_group1_234214_235182_len=969	100	0			YP_809898.1	orf00209_AWRIB418_contig351_group2_191080_190112_len=969	97.52				YP_809898.1	orf00033_AWRIB429_contig3_group1_27825_28793_len=969	99.69	0			YP_809898.1	orf00035_AWRIB553_contig3_group2_23553_24521_len=969	100				YP_809898.1	orf00069_AWRIB576_contig725_group2_59487_58519_len=969	99.69				YP_809898.1	orf00040_AWRIB568_contig964_group7_34756_33788_len=969	99.69				YP_809898.1	orf00028_AWRIB304_contig400_group2_25103_26071_len=969	100
385	OEOE_0250	YP_809899.1	hypothetical protein	orf00285_PSU1_contig1_group1_237271_237702_len=432	100	6e-77			YP_809899.1	orf00294_BAA1163_contig1_group1_235319_235609_len=291,	98.95	1e-49		pseudo	YP_809899.1	orf00208_AWRIB418_contig351_group2_189975_189544_len=432	97.2	9E-075			YP_809899.1	orf00034_AWRIB429_contig3_group1_28930_29361_len=432	100	6e-77			YP_809899.1	orf00036_AWRIB553_contig3_group2_24831_25088_len=258,	100	1.00E-44		pseudo	YP_809899.1	orf00068_AWRIB576_contig725_group2_58382_57951_len=432	100	6.00E-77			YP_809899.1	orf00039_AWRIB568_contig964_group7_33651_33220_len=432	100	6.00E-77			YP_809899.1	orf00029_AWRIB304_contig400_group2_26208_26639_len=432	100	6e-77
386	OEOE_0251	YP_809900.1	hypothetical protein	orf00286_PSU1_contig1_group1_237695_237976_len=282	100	2e-51			YP_809900.1	orf00295_BAA1163_contig1_group1_235680_236024_len=345	100	4e-51			YP_809900.1	orf00207_AWRIB418_contig351_group2_189551_189270_len=282	97.85	5E-050			YP_809900.1	orf00035_AWRIB429_contig3_group1_29354_29635_len=282	100	2e-51			YP_809900.1	orf00037_AWRIB553_contig3_group2_25081_25362_len=282	100	2.00E-51			YP_809900.1	orf00067_AWRIB576_contig725_group2_57958_57677_len=282	100	2.00E-51			YP_809900.1	orf00038_AWRIB568_contig964_group7_33227_32946_len=282	100	2.00E-51			YP_809900.1	orf00030_AWRIB304_contig400_group2_26632_26913_len=282	100	2e-51
387				orf00287_PSU1_contig1_group1_238031_239767_len=1737,orf00288_PSU1_contig1_group1_239758_240369_len=612				pseudo	No_hit	orf00296_BAA1163_contig1_group1_236079_238418_len=2340					No_hit	orf00206_AWRIB418_contig351_group2_189215_186876_len=2340					No_hit	orf00036_AWRIB429_contig3_group1_29690_31426_len=1737,orf00037_AWRIB429_contig3_group1_31417_32028_len=612				pseudo	No_hit	orf00038_AWRIB553_contig3_group2_25417_27153_len=1737,orf00039_AWRIB553_contig3_group2_27144_27755_len=612				pseudo	No_hit	orf00066_AWRIB576_contig725_group2_57622_55886_len=1737,orf00065_AWRIB576_contig725_group2_55895_55284_len=612				pseudo	No_hit	orf00037_AWRIB568_contig964_group7_32891_31155_len=1737,orf00036_AWRIB568_contig964_group7_31164_30553_len=612				pseudo	No_hit	orf00031_AWRIB304_contig400_group2_26968_28704_len=1737,orf00032_AWRIB304_contig400_group2_28695_29306_len=612
388	OEOE_0253	YP_809901.1	ABC-type sugar transport system, periplasmic component	orf00289_PSU1_contig1_group1_240389_241663_len=1275	100	0			YP_809901.1	orf00297_BAA1163_contig1_group1_238438_239712_len=1275	99.76	0			YP_809901.1	orf00205_AWRIB418_contig351_group2_186856_185582_len=1275	99.76				YP_809901.1	orf00038_AWRIB429_contig3_group1_32048_33322_len=1275	100	0			YP_809901.1	orf00040_AWRIB553_contig3_group2_27775_29049_len=1275	99.76				YP_809901.1	orf00064_AWRIB576_contig725_group2_55264_53990_len=1275	100				YP_809901.1	orf00035_AWRIB568_contig964_group7_30533_29259_len=1275	100				YP_809901.1	orf00033_AWRIB304_contig400_group2_29326_30600_len=1275	100
389	OEOE_0254	YP_809902.1	ABC-type sugar transport system, permease component	orf00290_PSU1_contig1_group1_241751_242683_len=933	100	1e-175			YP_809902.1	orf00298_BAA1163_contig1_group1_239800_240012_len=213,orf00299_BAA1163_contig1_group1_240212_240730_len=519	100.00,99.42	6e-32,4e-97		pseudo	YP_809902.1	orf00204_AWRIB418_contig351_group2_185494_184562_len=933	99.68	3E-175			YP_809902.1	orf00039_AWRIB429_contig3_group1_33410_33733_len=324,orf00040_AWRIB429_contig3_group1_33823_34341_len=519	100.00,100.00	3e-55,1e-97		pseudo	YP_809902.1	orf00041_AWRIB553_contig3_group2_29137_30069_len=933	99.03	9.00E-174			YP_809902.1,YP_809902.1	orf00063_AWRIB576_contig725_group2_53902_53579_len=324,orf00062_AWRIB576_contig725_group2_53498_52971_len=528	100.00,100.00	3e-55,3e-99		pseudo	YP_809902.1,YP_809902.1	orf00034_AWRIB568_contig964_group7_29171_28848_len=324,orf00033_AWRIB568_contig964_group7_28767_28240_len=528	100.00,100.00	3e-55,3e-99		pseudo	YP_809902.1	orf00034_AWRIB304_contig400_group2_30688_31011_len=324,orf00035_AWRIB304_contig400_group2_31101_31619_len=519	100.00,100.00	3e-55,1e-97
390	OEOE_0255	YP_809903.1	ABC-type maltose transport system, permease component	orf00291_PSU1_contig1_group1_242697_243527_len=831	100	4e-156			YP_809903.1	orf00300_BAA1163_contig1_group1_240745_241575_len=831	100	4e-156			YP_809903.1	orf00203_AWRIB418_contig351_group2_184548_183718_len=831	99.64	1E-155			YP_809903.1	orf00041_AWRIB429_contig3_group1_34355_35185_len=831	100	4e-156			YP_809903.1	orf00042_AWRIB553_contig3_group2_30083_30913_len=831	99.64	2.00E-155			YP_809903.1	orf00061_AWRIB576_contig725_group2_52957_52127_len=831	100	4.00E-156			YP_809903.1	orf00032_AWRIB568_contig964_group7_28226_27396_len=831	100	4.00E-156			YP_809903.1	orf00036_AWRIB304_contig400_group2_31633_32463_len=831	100	4e-156
391				orf00292_PSU1_contig1_group1_243640_243852_len=213,orf00294_PSU1_contig1_group1_243895_244674_len=780				pseudo	No_hit	orf00301_BAA1163_contig1_group1_241688_242005_len=318,orf00303_BAA1163_contig1_group1_242199_242720_len=522				pseudo	YP_809711.1	orf00202_AWRIB418_contig351_group2_183605_182571_len=1035	31.29	3E-035			No_hit	orf00042_AWRIB429_contig3_group1_35298_35615_len=318,orf00043_AWRIB429_contig3_group1_35687_36331_len=645				pseudo	No_hit	orf00043_AWRIB553_contig3_group2_31026_31343_len=318,orf00044_AWRIB553_contig3_group2_31415_32059_len=645				pseudo	No_hit	orf00060_AWRIB576_contig725_group2_52014_51697_len=318,orf00059_AWRIB576_contig725_group2_51625_50981_len=645				pseudo	No_hit	orf00031_AWRIB568_contig964_group7_27283_26966_len=318,orf00030_AWRIB568_contig964_group7_26894_26250_len=645				pseudo	No_hit	orf00037_AWRIB304_contig400_group2_32576_32893_len=318,orf00038_AWRIB304_contig400_group2_32965_33609_len=645
392	OEOE_0257	YP_809904.1	hypothetical protein	orf00295_PSU1_contig1_group1_244823_245056_len=234	100	9e-38			YP_809904.1	orf00304_BAA1163_contig1_group1_242868_243101_len=234	100	9e-38			YP_809904.1	orf00201_AWRIB418_contig351_group2_182422_182189_len=234	100	9E-038			YP_809904.1	orf00044_AWRIB429_contig3_group1_36480_36713_len=234	100	9e-38			YP_809904.1	orf00045_AWRIB553_contig3_group2_32208_32441_len=234	100	9.00E-38			YP_809904.1	orf00058_AWRIB576_contig725_group2_50832_50599_len=234	100	9.00E-38			YP_809904.1	orf00029_AWRIB568_contig964_group7_26101_25868_len=234	100	9.00E-38			YP_809904.1	orf00039_AWRIB304_contig400_group2_33758_33991_len=234	100	9e-38
393	OEOE_0258	YP_809905.1	aspartate carbamoyltransferase catalytic subunit	orf00296_PSU1_contig1_group1_245189_246115_len=927	100	8e-176			YP_809905.1	orf00305_BAA1163_contig1_group1_243234_243956_len=723,orf00306_BAA1163_contig1_group1_243998_244159_len=162	98.33,98.11	5e-135,9e-25		pseudo	YP_809905.1	orf00200_AWRIB418_contig351_group2_182056_181130_len=927	96.75	2E-170			YP_809905.1	orf00045_AWRIB429_contig3_group1_36846_37772_len=927	99.68	5e-175			YP_809905.1	orf00046_AWRIB553_contig3_group2_32574_33500_len=927	99.35	1.00E-174			YP_809905.1	orf00057_AWRIB576_contig725_group2_50466_49540_len=927	99.68	5.00E-175			YP_809905.1	orf00028_AWRIB568_contig964_group7_25735_24809_len=927	99.68	5.00E-175			YP_809905.1	orf00040_AWRIB304_contig400_group2_34124_35050_len=927	99.68	5e-175
394	OEOE_0259	YP_809906.1	dihydroorotase	orf00297_PSU1_contig1_group1_246112_247404_len=1293	100	0			YP_809906.1	orf00307_BAA1163_contig1_group1_244156_245448_len=1293	94.19	0			YP_809906.1	orf00199_AWRIB418_contig351_group2_181133_179841_len=1293	94.19				YP_809906.1	orf00046_AWRIB429_contig3_group1_37769_39061_len=1293	99.77	0			YP_809906.1	orf00048_AWRIB553_contig3_group2_33497_34789_len=1293	98.84				YP_809906.1	orf00056_AWRIB576_contig725_group2_49543_48251_len=1293	99.77				YP_809906.1	orf00027_AWRIB568_contig964_group7_24812_23520_len=1293	99.77				YP_809906.1	orf00041_AWRIB304_contig400_group2_35047_36339_len=1293	99.77
395	OEOE_0260	YP_809907.1	carbamoyl-phosphate synthase small subunit	orf00299_PSU1_contig1_group1_247404_248495_len=1092	100	0			YP_809907.1	orf00309_BAA1163_contig1_group1_245448_246539_len=1092	98.07	0			YP_809907.1	orf00198_AWRIB418_contig351_group2_179841_178750_len=1092	98.62				YP_809907.1	orf00048_AWRIB429_contig3_group1_39061_40152_len=1092	99.17	0			YP_809907.1	orf00050_AWRIB553_contig3_group2_34789_35880_len=1092	99.17				YP_809907.1	orf00054_AWRIB576_contig725_group2_48251_47160_len=1092	99.17				YP_809907.1	orf00025_AWRIB568_contig964_group7_23520_22429_len=1092	99.17				YP_809907.1	orf00043_AWRIB304_contig400_group2_36339_37430_len=1092	99.17
396	OEOE_0261	YP_809908.1	carbamoyl-phosphate synthase large subunit	orf00301_PSU1_contig1_group1_248479_251673_len=3195	100	0			YP_809908.1	orf00310_BAA1163_contig1_group1_246523_249363_len=2841,orf00311_BAA1163_contig1_group1_249549_249716_len=168	99.05,98.18	0.0,2e-25		pseudo	YP_809908.1	orf00197_AWRIB418_contig351_group2_178766_175572_len=3195	99.44				YP_809908.1	orf00049_AWRIB429_contig3_group1_40136_43330_len=3195	99.72	0			YP_809908.1	orf00051_AWRIB553_contig3_group2_35864_39058_len=3195	99.81				YP_809908.1	orf00053_AWRIB576_contig725_group2_47176_43982_len=3195	99.72				YP_809908.1	orf00024_AWRIB568_contig964_group7_22445_19251_len=3195	99.72				YP_809908.1	orf00045_AWRIB304_contig400_group2_37414_40608_len=3195	99.72
397	OEOE_0262	YP_809909.1	orotidine-5'-phosphate decarboxylase	orf00302_PSU1_contig1_group1_251670_252356_len=687	100	8e-126			YP_809909.1	orf00313_BAA1163_contig1_group1_249713_250399_len=687	97.81	2e-123			YP_809909.1	orf00196_AWRIB418_contig351_group2_175575_174889_len=687	100	8E-126			YP_809909.1	orf00050_AWRIB429_contig3_group1_43327_44013_len=687	100	8e-126			YP_809909.1	orf00052_AWRIB553_contig3_group2_39055_39741_len=687	100	8.00E-126			YP_809909.1	orf00052_AWRIB576_contig725_group2_43985_43299_len=687	100	8.00E-126			YP_809909.1	orf00023_AWRIB568_contig964_group7_19254_18568_len=687	100	8.00E-126			YP_809909.1	orf00046_AWRIB304_contig400_group2_40605_41291_len=687	100	8e-126
398	OEOE_0263	YP_809910.1	orotate phosphoribosyltransferase	orf00303_PSU1_contig1_group1_252356_252991_len=636	100	3e-117			YP_809910.1	orf00314_BAA1163_contig1_group1_250399_250662_len=264,orf00315_BAA1163_contig1_group1_250643_250903_len=261,orf00316_BAA1163_contig1_group1_250864_251028_len=165	97.65,66.67,94.44	1e-44,5e-24,2e-24		pseudo	YP_809910.1	orf00195_AWRIB418_contig351_group2_174889_174254_len=636	98.58	3E-115			YP_809910.1	orf00051_AWRIB429_contig3_group1_44013_44648_len=636	99.53	6e-117			YP_809910.1	orf00053_AWRIB553_contig3_group2_39741_40376_len=636	99.53	6.00E-117			YP_809910.1	orf00051_AWRIB576_contig725_group2_43299_42664_len=636	99.53	6.00E-117			YP_809910.1	orf00022_AWRIB568_contig964_group7_18568_17933_len=636	99.53	6.00E-117			YP_809910.1	orf00047_AWRIB304_contig400_group2_41291_41926_len=636	99.53	6e-117
399	OEOE_0264	YP_809911.1	dihydroorotate dehydrogenase 1A	orf00304_PSU1_contig1_group1_252993_253931_len=939	100	3e-180			YP_809911.1	orf00317_BAA1163_contig1_group1_251030_251968_len=939	94.55	8e-170			YP_809911.1	orf00194_AWRIB418_contig351_group2_174252_173314_len=939	99.04	4E-178			YP_809911.1	orf00052_AWRIB429_contig3_group1_44650_45588_len=939	99.04	2e-178			YP_809911.1	orf00054_AWRIB553_contig3_group2_40378_41316_len=939	99.36	1.00E-178			YP_809911.1	orf00050_AWRIB576_contig725_group2_42662_41724_len=939	99.04	2.00E-178			YP_809911.1	orf00021_AWRIB568_contig964_group7_17931_16993_len=939	99.04	2.00E-178			YP_809911.1	orf00048_AWRIB304_contig400_group2_41928_42866_len=939	99.36	1e-178
400	OEOE_0265	YP_809912.1	major facilitator superfamily permease	orf00306_PSU1_contig1_group1_254172_255428_len=1257	99.76	0			YP_809912.1	orf00318_BAA1163_contig1_group1_252022_252279_len=258,orf00319_BAA1163_contig1_group1_252276_252686_len=411,orf00320_BAA1163_contig1_group1_252729_253244_len=516	98.77,99.26,97.66	5e-42,1e-75,1e-92		pseudo	YP_809912.1	orf00193_AWRIB418_contig351_group2_173073_171817_len=1257	99.04				YP_809912.1	orf00053_AWRIB429_contig3_group1_45829_47085_len=1257	99.28	0			YP_809912.1	orf00055_AWRIB553_contig3_group2_41557_42813_len=1257	99.28				YP_809912.1	orf00049_AWRIB576_contig725_group2_41483_40227_len=1257	99.28				YP_809912.1	orf00020_AWRIB568_contig964_group7_16752_15496_len=1257	99.28				YP_809912.1	orf00050_AWRIB304_contig400_group2_43107_44363_len=1257	99.28
401	OEOE_0266	YP_809913.1	3-hydroxyisobutyrate dehydrogenase or related beta-hydroxyacid dehydrogenase	orf00307_PSU1_contig1_group1_256322_255453_len=870	100	2e-167			YP_809913.1	orf00321_BAA1163_contig1_group1_254138_253269_len=870	100	2e-167			YP_809913.1	orf00191_AWRIB418_contig351_group2_170923_171792_len=870	100	2E-167			YP_809913.1	orf00054_AWRIB429_contig3_group1_47979_47110_len=870	100	2e-167			YP_809913.1	orf00056_AWRIB553_contig3_group2_43707_42838_len=870	100	2.00E-167			YP_809913.1	orf00047_AWRIB576_contig725_group2_39333_40202_len=870	100	2.00E-167			YP_809913.1	orf00018_AWRIB568_contig964_group7_14602_15471_len=870	100	2.00E-167			YP_809913.1	orf00051_AWRIB304_contig400_group2_45257_44388_len=870	100	2e-167
402	OEOE_0267	YP_809914.1	ABC-type uncharacterized transport system, periplasmic component	orf00308_PSU1_contig1_group1_256527_257606_len=1080	100	0			YP_809914.1	orf00322_BAA1163_contig1_group1_254325_254555_len=231,orf00323_BAA1163_contig1_group1_254552_254779_len=228,orf00324_BAA1163_contig1_group1_254792_255430_len=639	81.54,85.94,99.06	2e-23,2e-27,3e-115		pseudo	YP_809914.1	orf00190_AWRIB418_contig351_group2_170718_169639_len=1080	98.61				YP_809914.1	orf00055_AWRIB429_contig3_group1_48184_49263_len=1080	100	0			YP_809914.1	orf00057_AWRIB553_contig3_group2_43912_44991_len=1080	99.72				YP_809914.1	orf00046_AWRIB576_contig725_group2_39128_38049_len=1080	100				YP_809914.1	orf00017_AWRIB568_contig964_group7_14397_13318_len=1080	100				YP_809914.1	orf00052_AWRIB304_contig400_group2_45444_46541_len=1098	100
403	OEOE_0268	YP_809915.1	ribose/xylose/arabinose/galactoside ABC-type transporter permease	orf00309_PSU1_contig1_group1_257603_258496_len=894	100	1e-162			YP_809915.1	orf00325_BAA1163_contig1_group1_255427_256320_len=894	99.66	8e-162			YP_809915.1	orf00189_AWRIB418_contig351_group2_169642_168749_len=894	98.65	5E-161			YP_809915.1	orf00056_AWRIB429_contig3_group1_49260_50153_len=894	99.33	2e-161			YP_809915.1	orf00058_AWRIB553_contig3_group2_44988_45881_len=894	100	1.00E-162			YP_809915.1	orf00045_AWRIB576_contig725_group2_38052_37159_len=894	99.33	2.00E-161			YP_809915.1	orf00016_AWRIB568_contig964_group7_13321_12428_len=894	99.33	2.00E-161			YP_809915.1	orf00053_AWRIB304_contig400_group2_46538_47431_len=894	99.33	2e-161
404	OEOE_0269	YP_809916.1	ABC-type uncharacterized transport system, ATPase component	orf00311_PSU1_contig1_group1_258483_259259_len=777	100	5e-144			YP_809916.1	orf00326_BAA1163_contig1_group1_256313_257083_len=771	100	5e-144			YP_809916.1	orf00187_AWRIB418_contig351_group2_168756_167986_len=771	99.22	3E-142			YP_809916.1	orf00058_AWRIB429_contig3_group1_50146_50916_len=771	100	5e-144			YP_809916.1	orf00059_AWRIB553_contig3_group2_45874_46644_len=771	100	5.00E-144			YP_809916.1	orf00043_AWRIB576_contig725_group2_37166_36396_len=771	100	5.00E-144			YP_809916.1	orf00014_AWRIB568_contig964_group7_12435_11665_len=771	100	5.00E-144			YP_809916.1	orf00055_AWRIB304_contig400_group2_47424_48194_len=771	100	5e-144
405	OEOE_0270	YP_809917.1	peptide ABC transporter ATPase	orf00312_PSU1_contig1_group1_260085_259387_len=699	100	2e-130			YP_809917.1	orf00329_BAA1163_contig1_group1_257531_257211_len=321,	100	1e-57		pseudo	YP_809917.1	orf00184_AWRIB418_contig351_group2_167392_167802_len=411,	96.95	5E-068		pseudo	YP_809917.1	orf00060_AWRIB429_contig3_group1_51742_51044_len=699	100	2e-130			YP_809917.1	orf00061_AWRIB553_contig3_group2_47471_46809_len=663	99.52	2.00E-117			YP_809917.1	orf00040_AWRIB576_contig725_group2_35570_36268_len=699	100	2.00E-130			YP_809917.1	orf00012_AWRIB568_contig964_group7_10839_11537_len=699	100	2.00E-130			YP_809917.1	orf00057_AWRIB304_contig400_group2_49020_48322_len=699	100	2e-130
406	OEOE_0271	YP_809918.1	hypothetical protein	orf00313_PSU1_contig1_group1_260441_260106_len=336	100	1e-61															YP_809918.1	orf00061_AWRIB429_contig3_group1_52090_51755_len=336	100	1e-61			YP_809918.1	orf00062_AWRIB553_contig3_group2_47827_47492_len=336	99.1	2.00E-61			YP_809918.1	orf00039_AWRIB576_contig725_group2_35222_35557_len=336	100	1.00E-61			YP_809918.1	orf00011_AWRIB568_contig964_group7_10491_10826_len=336	100	1.00E-61			YP_809918.1	orf00058_AWRIB304_contig400_group2_49368_49033_len=336	100	1e-61
407				orf00316_PSU1_contig1_group1_262422_261133_len=1290,orf00314_PSU1_contig1_group1_261155_260493_len=663				pseudo													No_hit	orf00062_AWRIB429_contig3_group1_54070_52142_len=1929					No_hit	orf00063_AWRIB553_contig3_group2_49807_47879_len=1929					No_hit	orf00038_AWRIB576_contig725_group2_33242_35170_len=1929					No_hit	orf00010_AWRIB568_contig964_group7_8511_10439_len=1929					No_hit	orf00059_AWRIB304_contig400_group2_51348_49420_len=1929
408				orf00319_PSU1_contig1_group1_263491_262970_len=522,orf00318_PSU1_contig1_group1_262977_262621_len=357	40.72,45.30	5e-29,9e-22		pseudo													YP_809849.1	orf00064_AWRIB429_contig3_group1_55138_54269_len=870	43.71	3e-61			YP_809849.1	orf00065_AWRIB553_contig3_group2_50875_50006_len=870	43.71	3.00E-61			YP_809849.1	orf00036_AWRIB576_contig725_group2_32174_33043_len=870	43.71	3.00E-61			YP_809849.1	orf00008_AWRIB568_contig964_group7_7443_8312_len=870	43.71	3.00E-61			YP_809849.1	orf00061_AWRIB304_contig400_group2_52416_51547_len=870	43.71	3e-61
409	OEOE_0274	YP_809919.1	hypothetical protein	orf00320_PSU1_contig1_group1_263689_263958_len=270	97.83	1e-22																					YP_809919.1	orf00066_AWRIB553_contig3_group2_51073_51342_len=270	97.83	1.00E-22			YP_809919.1	orf00035_AWRIB576_contig725_group2_31976_31707_len=270	97.83	1.00E-22			YP_809919.1	orf00007_AWRIB568_contig964_group7_7245_6976_len=270	97.83	1.00E-22
410	OEOE_0275	YP_809920.1	hypothetical protein	orf00321_PSU1_contig1_group1_264017_264382_len=366	100	2e-65
411	OEOE_0276	YP_809921.1	hypothetical protein	orf00322_PSU1_contig1_group1_264379_266133_len=1755,	100	0		pseudo	YP_809921.1	orf00330_BAA1163_contig1_group1_257697_258899_len=1203,orf00331_BAA1163_contig1_group1_259035_259673_len=639	98.47,95.26	0.0,2e-109		pseudo	YP_809921.1,YP_809921.1	orf00183_AWRIB418_contig351_group2_167373_166171_len=1203,orf00182_AWRIB418_contig351_group2_166035_165397_len=639	96.32,95.26	8e-178,2e-109		pseudo	YP_809921.1	orf00066_AWRIB429_contig3_group1_55664_57781_len=2118	99.83	0			YP_809921.1	orf00067_AWRIB553_contig3_group2_51353_53518_len=2166	100				YP_809921.1	orf00034_AWRIB576_contig725_group2_31696_29531_len=2166	99.83				YP_809921.1	orf00006_AWRIB568_contig964_group7_6965_4800_len=2166	99.83				YP_809921.1	orf00063_AWRIB304_contig400_group2_52894_55059_len=2166	99.83
412	OEOE_0277	YP_809922.1	peptide ABC transporter ATPase	orf00323_PSU1_contig1_group1_266130_266765_len=636	100	2e-115			YP_809922.1	orf00332_BAA1163_contig1_group1_259670_260296_len=627	93.75	2e-107			YP_809922.1,YP_809922.1	orf00181_AWRIB418_contig351_group2_165400_165170_len=231,orf00180_AWRIB418_contig351_group2_165173_164766_len=408	93.85,93.33	2e-31,9e-67		pseudo	YP_809922.1	orf00067_AWRIB429_contig3_group1_57778_58413_len=636	99.53	1e-114			YP_809922.1	orf00068_AWRIB553_contig3_group2_53515_54150_len=636	100	2.00E-115			YP_809922.1	orf00033_AWRIB576_contig725_group2_29534_28899_len=636	99.53	1.00E-114			YP_809922.1	orf00005_AWRIB568_contig964_group7_4803_4168_len=636	99.53	1.00E-114			YP_809922.1	orf00064_AWRIB304_contig400_group2_55056_55691_len=636	99.53	1e-114
413	OEOE_0278	YP_809923.1	aromatic compounds catabolism protein	orf00324_PSU1_contig1_group1_267103_266840_len=264	98.85	3e-45									YP_809923.1	orf00178_AWRIB418_contig351_group2_164395_164691_len=297	83.91	2E-037			YP_809923.1	orf00068_AWRIB429_contig3_group1_58784_58488_len=297	98.85	3e-45			YP_809923.1	orf00069_AWRIB553_contig3_group2_54521_54225_len=297	98.85	3.00E-45			YP_809923.1	orf00032_AWRIB576_contig725_group2_28528_28824_len=297	98.85	3.00E-45			YP_809923.1	orf00004_AWRIB568_contig964_group7_3797_4093_len=297	98.85	3.00E-45			YP_809923.1	orf00065_AWRIB304_contig400_group2_56062_55766_len=297	98.85	3e-45
414									YP_809923.1	orf00333_BAA1163_contig1_group1_260384_260536_len=153				pseudo
415	OEOE_0279	YP_809924.1	naphthoate synthase	orf00325_PSU1_contig1_group1_267261_268082_len=822	100	1e-159			YP_809924.1	orf00335_BAA1163_contig1_group1_260800_261621_len=822	99.27	9e-159			YP_809924.1	orf00177_AWRIB418_contig351_group2_164270_163449_len=822	99.63	3E-159			YP_809924.1	orf00069_AWRIB429_contig3_group1_58909_59730_len=822	99.63	2e-159			YP_809924.1	orf00070_AWRIB553_contig3_group2_54646_55467_len=822	100	1.00E-159			YP_809924.1	orf00031_AWRIB576_contig725_group2_28403_27582_len=822	99.63	2.00E-159			YP_809924.1	orf00003_AWRIB568_contig964_group7_3672_2851_len=822	99.63	2.00E-159			YP_809924.1	orf00066_AWRIB304_contig400_group2_56187_57008_len=822	99.63	2e-159
416	OEOE_0280	YP_809925.1	Acyl-CoA synthetase (AMP-forming)/AMP-acid ligase II	orf00326_PSU1_contig1_group1_268128_269570_len=1443	100	0			YP_809925.1	orf00336_BAA1163_contig1_group1_261655_263109_len=1455	97.31	0			YP_809925.1	orf00176_AWRIB418_contig351_group2_163415_161961_len=1455	96.28				YP_809925.1	orf00070_AWRIB429_contig3_group1_59764_61218_len=1455	99.79	0			YP_809925.1	orf00071_AWRIB553_contig3_group2_55501_56985_len=1485	99.59				YP_809925.1	orf00030_AWRIB576_contig725_group2_27548_26094_len=1455	99.79				YP_809925.1	orf00002_AWRIB568_contig964_group7_2817_1363_len=1455	99.79				YP_809925.1	orf00067_AWRIB304_contig400_group2_57042_58496_len=1455	99.79
418	OEOE_0281	YP_809926.1	oligoendopeptidase F	orf00327_PSU1_contig1_group1_271446_269644_len=1803	100	0			YP_809926.1	orf00337_BAA1163_contig1_group1_264985_263183_len=1803	99.17	0			YP_809926.1	orf00175_AWRIB418_contig351_group2_160085_161887_len=1803	99.17				YP_809926.1	orf00071_AWRIB429_contig3_group1_63094_61292_len=1803	99.83	0			YP_809926.1	orf00072_AWRIB553_contig3_group2_58757_56955_len=1803	99.67				YP_809926.1	orf00029_AWRIB576_contig725_group2_24218_26020_len=1803	99.83				YP_809926.1,YP_809926.1	orf00029_AWRIB568_contig749_group7_24208_24483_len=276,orf00001_AWRIB568_contig964_group7_0_1289_len=1290	100.00,99.53	5e-49,0.0		pseudo	YP_809926.1	orf00068_AWRIB304_contig400_group2_60372_58570_len=1803	99.83
419	OEOE_0282	YP_809927.1	cellobiose-specific PTS system IIC component	orf00329_PSU1_contig1_group1_271580_272785_len=1206	99.75	0			YP_809927.1	orf00339_BAA1163_contig1_group1_265119_266027_len=909,orf00340_BAA1163_contig1_group1_266020_266325_len=306	98.99,96.04	6e-167,2e-51		pseudo	YP_809927.1,YP_809927.1	orf00173_AWRIB418_contig351_group2_159951_159064_len=888,orf00172_AWRIB418_contig351_group2_159067_158747_len=321	98.97,96.23	5e-163,4e-54		pseudo	YP_809927.1	orf00073_AWRIB429_contig3_group1_63228_64433_len=1206	99	0			YP_809927.1	orf00074_AWRIB553_contig3_group2_58891_60096_len=1206	99.25				YP_809927.1	orf00027_AWRIB576_contig725_group2_24084_22879_len=1206	99				YP_809927.1	orf00027_AWRIB568_contig749_group7_24074_22869_len=1206	99				YP_809927.1	orf00070_AWRIB304_contig400_group2_60506_61711_len=1206	99
420	OEOE_0283	YP_809928.1	alpha/beta hydrolase superfamily protein	orf00330_PSU1_contig1_group1_272772_273629_len=858	100	4e-165			YP_809928.1	orf00341_BAA1163_contig1_group1_266312_267055_len=744	96.58	2e-134			YP_809928.1	orf00171_AWRIB418_contig351_group2_158760_157903_len=858	97.89	7E-162			YP_809928.1	orf00074_AWRIB429_contig3_group1_64420_65277_len=858	99.3	8e-164			YP_809928.1	orf00075_AWRIB553_contig3_group2_60083_60940_len=858	99.3	8.00E-164			YP_809928.1	orf00026_AWRIB576_contig725_group2_22892_22035_len=858	99.3	8.00E-164			YP_809928.1	orf00026_AWRIB568_contig749_group7_22882_22025_len=858	99.3	8.00E-164			YP_809928.1	orf00071_AWRIB304_contig400_group2_61698_62555_len=858	99.3	8e-164
421				orf00332_PSU1_contig1_group1_273887_275011_len=1125,orf00333_PSU1_contig1_group1_275040_275414_len=375				pseudo	No_hit	orf00343_BAA1163_contig1_group1_267209_267057_len=153,orf00344_BAA1163_contig1_group1_267596_268954_len=1359				pseudo	No_hit	orf00169_AWRIB418_contig351_group2_157645_156434_len=1212,orf00168_AWRIB418_contig351_group2_156410_156120_len=291				pseudo	No_hit	orf00076_AWRIB429_contig3_group1_65496_67061_len=1566					No_hit	orf00077_AWRIB553_contig3_group2_61177_62724_len=1548					No_hit	orf00024_AWRIB576_contig725_group2_21798_20251_len=1548					No_hit	orf00024_AWRIB568_contig749_group7_21788_20241_len=1548					No_hit	orf00073_AWRIB304_contig400_group2_62792_64339_len=1548
422	OEOE_0284	YP_809929.1	D-Ala-teichoic acid biosynthesis protein (putative)
423	OEOE_0286	YP_809930.1	D-alanyl carrier protein	orf00334_PSU1_contig1_group1_275407_276636_len=1230	100	0			YP_809930.1	orf00345_BAA1163_contig1_group1_268947_269111_len=165,orf00346_BAA1163_contig1_group1_269171_270175_len=1005	97.67,99.40	4e-23,0.0		pseudo	YP_809930.1	orf00167_AWRIB418_contig351_group2_156127_154898_len=1230	99.27				YP_809930.1	orf00077_AWRIB429_contig3_group1_67054_68283_len=1230	99.02	0			YP_809930.1	orf00078_AWRIB553_contig3_group2_62717_63946_len=1230	99.51				YP_809930.1	orf00023_AWRIB576_contig725_group2_20258_19029_len=1230	99.02				YP_809930.1	orf00023_AWRIB568_contig749_group7_20248_19019_len=1230	99.02				YP_809930.1	orf00074_AWRIB304_contig400_group2_64332_65561_len=1230	99.02
424	OEOE_0287	YP_809931.1	D-alanyl transfer protein	orf00335_PSU1_contig1_group1_276648_276881_len=234	100	2e-40			YP_809931.1	orf00347_BAA1163_contig1_group1_270187_270420_len=234	100	2e-40			YP_809931.1	orf00166_AWRIB418_contig351_group2_154886_154653_len=234	100	2E-040			YP_809931.1	orf00078_AWRIB429_contig3_group1_68295_68528_len=234	98.7	1e-39			YP_809931.1	orf00079_AWRIB553_contig3_group2_63958_64191_len=234	100	2.00E-40			YP_809931.1	orf00022_AWRIB576_contig725_group2_19017_18784_len=234	98.7	1.00E-39			YP_809931.1	orf00022_AWRIB568_contig749_group7_19007_18774_len=234	98.7	1.00E-39			YP_809931.1	orf00075_AWRIB304_contig400_group2_65573_65806_len=234	98.7	1e-39
425	OEOE_0288	YP_809932.1	D-alanine-activating enzyme	orf00336_PSU1_contig1_group1_276881_278164_len=1284	100	0			YP_809932.1	orf00348_BAA1163_contig1_group1_270548_271576_len=1029	99.12	0			YP_809932.1	orf00165_AWRIB418_contig351_group2_154653_153370_len=1284	99.77				YP_809932.1	orf00079_AWRIB429_contig3_group1_68528_69811_len=1284	98.59	0			YP_809932.1	orf00080_AWRIB553_contig3_group2_64191_65474_len=1284	98.59				YP_809932.1	orf00021_AWRIB576_contig725_group2_18784_17501_len=1284	98.59				YP_809932.1	orf00021_AWRIB568_contig749_group7_18774_17491_len=1284	98.59				YP_809932.1	orf00076_AWRIB304_contig400_group2_65806_67089_len=1284	98.59
426	OEOE_0289	YP_809933.1	heat shock protein Hsp20	orf00338_PSU1_contig1_group1_278673_278227_len=447	100	3e-84			YP_809933.1	orf00349_BAA1163_contig1_group1_272212_271766_len=447	100	3e-84			YP_809933.1	orf00163_AWRIB418_contig351_group2_152861_153307_len=447	100	3E-084			YP_809933.1	orf00080_AWRIB429_contig3_group1_70320_69874_len=447	99.32	2e-83			YP_809933.1	orf00082_AWRIB553_contig3_group2_65983_65537_len=447	100	3.00E-84			YP_809933.1	orf00019_AWRIB576_contig725_group2_16992_17438_len=447	99.32	2.00E-83			YP_809933.1	orf00019_AWRIB568_contig749_group7_16982_17428_len=447	99.32	2.00E-83			YP_809933.1	orf00077_AWRIB304_contig400_group2_67598_67152_len=447	99.32	2e-83
427	OEOE_0290	YP_809934.1	major facilitator superfamily permease	orf00339_PSU1_contig1_group1_280192_278801_len=1392	100	0			YP_809934.1	orf00351_BAA1163_contig1_group1_273731_273516_len=216,orf00350_BAA1163_contig1_group1_273314_272340_len=975	98.53,99.38	2e-33,5e-180		pseudo	YP_809934.1	orf00162_AWRIB418_contig351_group2_151342_152733_len=1392	99.57				YP_809934.1	orf00081_AWRIB429_contig3_group1_71839_70448_len=1392	99.14	0			YP_809934.1	orf00083_AWRIB553_contig3_group2_67502_66111_len=1392	99.78				YP_809934.1,YP_809934.1	orf00017_AWRIB576_contig725_group2_15457_15708_len=252,orf00018_AWRIB576_contig725_group2_15890_16864_len=975	97.59,99.07	2e-41,4e-178		pseudo	YP_809934.1,YP_809934.1	orf00017_AWRIB568_contig749_group7_15447_15698_len=252,orf00018_AWRIB568_contig749_group7_15880_16854_len=975	97.59,99.07	2e-41,4e-178		pseudo	YP_809934.1	orf00079_AWRIB304_contig400_group2_69133_68882_len=252,orf00078_AWRIB304_contig400_group2_68700_67726_len=975	97.59,99.07	2e-41,4e-178
428				orf00341_PSU1_contig1_group1_281312_280857_len=456,orf00340_PSU1_contig1_group1_280826_280449_len=378				pseudo	No_hit	orf00352_BAA1163_contig1_group1_274713_273988_len=726					YP_810735.1	orf00161_AWRIB418_contig351_group2_150222_151085_len=864	25	3E-023			YP_810735.1	orf00082_AWRIB429_contig3_group1_72959_72096_len=864	25	3e-23			YP_810735.1	orf00084_AWRIB553_contig3_group2_68622_67759_len=864	25	3.00E-23			YP_810735.1	orf00016_AWRIB576_contig725_group2_14337_15200_len=864	25	3.00E-23			YP_810735.1	orf00016_AWRIB568_contig749_group7_14327_15190_len=864	25	3.00E-23			YP_810735.1	orf00080_AWRIB304_contig400_group2_70253_69390_len=864	25	3e-23
429	OEOE_0292	YP_809935.1	metal-dependent hydrolase of the TIM-barrel fold	orf00342_PSU1_contig1_group1_281549_282574_len=1026	99.71	0			YP_809935.1	orf00353_BAA1163_contig1_group1_275087_275491_len=405,orf00354_BAA1163_contig1_group1_275740_276111_len=372	96.06,100.00	2e-69,1e-71		pseudo	YP_809935.1	orf00160_AWRIB418_contig351_group2_149985_148960_len=1026	99.71				YP_809935.1	orf00083_AWRIB429_contig3_group1_73196_74221_len=1026	99.12	0			YP_809935.1	orf00085_AWRIB553_contig3_group2_68858_69883_len=1026	99.71				YP_809935.1	orf00015_AWRIB576_contig725_group2_14100_13075_len=1026	99.12				YP_809935.1	orf00015_AWRIB568_contig749_group7_14090_13065_len=1026	99.12				YP_809935.1	orf00081_AWRIB304_contig400_group2_70490_71515_len=1026	99.12
430	OEOE_0293	YP_809936.1	hypothetical protein	orf00343_PSU1_contig1_group1_282597_283616_len=1020,	100	0		pseudo	YP_809936.1	orf00355_BAA1163_contig1_group1_276134_277390_len=1257	99.39	0			YP_809936.1	orf00159_AWRIB418_contig351_group2_148937_147681_len=1257	99.69				YP_809936.1	orf00084_AWRIB429_contig3_group1_74244_75500_len=1257	99.69	0			YP_809936.1	orf00086_AWRIB553_contig3_group2_69906_71162_len=1257	99.08				YP_809936.1	orf00014_AWRIB576_contig725_group2_13052_11796_len=1257	99.69				YP_809936.1	orf00014_AWRIB568_contig749_group7_13042_11786_len=1257	99.69				YP_809936.1	orf00082_AWRIB304_contig400_group2_71538_72794_len=1257	99.39
431				orf00344_PSU1_contig1_group1_283613_283852_len=240
432	OEOE_0295	YP_809937.1	hypothetical protein	orf00345_PSU1_contig1_group1_283902_285134_len=1233	100	0			YP_809937.1	orf00356_BAA1163_contig1_group1_277567_278673_len=1107	99.46	0			YP_809937.1	orf00158_AWRIB418_contig351_group2_147631_146399_len=1233	99.27				YP_809937.1	orf00085_AWRIB429_contig3_group1_75550_76782_len=1233	99.76	0			YP_809937.1	orf00087_AWRIB553_contig3_group2_71212_72444_len=1233	99.76				YP_809937.1	orf00013_AWRIB576_contig725_group2_11746_10514_len=1233	99.76				YP_809937.1	orf00013_AWRIB568_contig749_group7_11736_10504_len=1233	99.76				YP_809937.1	orf00083_AWRIB304_contig400_group2_72844_74076_len=1233	99.76
433	OEOE_0296	YP_809938.1	phosphotransferase system IIA component	orf00346_PSU1_contig1_group1_285208_285717_len=510	100	2e-93			YP_809938.1	orf00357_BAA1163_contig1_group1_278747_279256_len=510	98.82	5e-92			YP_809938.1	orf00157_AWRIB418_contig351_group2_146325_145816_len=510	99.41	1E-092			YP_809938.1	orf00086_AWRIB429_contig3_group1_76856_77365_len=510	99.41	1e-92			YP_809938.1	orf00088_AWRIB553_contig3_group2_72518_73027_len=510	99.41	1.00E-92			YP_809938.1	orf00012_AWRIB576_contig725_group2_10440_9931_len=510	99.41	1.00E-92			YP_809938.1	orf00012_AWRIB568_contig749_group7_10430_9921_len=510	99.41	1.00E-92			YP_809938.1	orf00084_AWRIB304_contig400_group2_74150_74659_len=510	99.41	1e-92
434	OEOE_0297	YP_809939.1	phosphotransferase system IIBC component	orf00347_PSU1_contig1_group1_285707_286417_len=711	100	9e-134			YP_809939.1	orf00358_BAA1163_contig1_group1_279246_280694_len=1449	98.31	5e-130			YP_809939.1	orf00156_AWRIB418_contig351_group2_145826_144378_len=1449	99.15	3E-131			YP_809939.1	orf00087_AWRIB429_contig3_group1_77355_78065_len=711	99.58	4e-133			YP_809939.1	orf00089_AWRIB553_contig3_group2_73017_73727_len=711	99.58	4.00E-133			YP_809939.1	orf00011_AWRIB576_contig725_group2_9941_9231_len=711	99.58	4.00E-133			YP_809939.1	orf00011_AWRIB568_contig749_group7_9931_9221_len=711	99.58	4.00E-133			YP_809939.1	orf00085_AWRIB304_contig400_group2_74649_75359_len=711	99.58	4e-133
435				orf00348_PSU1_contig1_group1_286424_287155_len=732	33.61	3e-37		pseudo	YP_809940.1	orf00360_BAA1163_contig1_group1_282006_281419_len=588,orf00359_BAA1163_contig1_group1_281358_280798_len=561	98.97,98.92	1e-104,2e-102		pseudo							YP_810875.1	orf00088_AWRIB429_contig3_group1_78072_78803_len=732	33.61	5e-37		pseudo	YP_810875.1	orf00090_AWRIB553_contig3_group2_73734_74465_len=732	33.61	3.00E-37		pseudo	YP_810875.1	orf00010_AWRIB576_contig725_group2_9224_8493_len=732	33.61	5.00E-37		pseudo	YP_810875.1	orf00010_AWRIB568_contig749_group7_9214_8483_len=732	33.61	5.00E-37		pseudo	YP_810875.1	orf00086_AWRIB304_contig400_group2_75366_76097_len=732	33.61	5e-37
436	OEOE_0299	YP_809940.1	major facilitator superfamily permease	orf00349_PSU1_contig1_group1_288467_287259_len=1209	100	0			YP_809941.1	orf00361_BAA1163_contig1_group1_282128_282295_len=168	100	9e-27			YP_809940.1	orf00155_AWRIB418_contig351_group2_143066_144274_len=1209	99				YP_809940.1	orf00089_AWRIB429_contig3_group1_80115_78907_len=1209	99.5	0			YP_809940.1	orf00091_AWRIB553_contig3_group2_75777_74569_len=1209	98.51				YP_809940.1	orf00009_AWRIB576_contig725_group2_7181_8389_len=1209	99.5				YP_809940.1	orf00009_AWRIB568_contig749_group7_7171_8379_len=1209	99.5				YP_809940.1	orf00087_AWRIB304_contig400_group2_77409_76201_len=1209	99.5
437	OEOE_0300	YP_809941.1	hypothetical protein																		YP_809941.1	orf00090_AWRIB429_contig3_group1_80237_80404_len=168	100	9e-27									YP_809941.1	orf00008_AWRIB576_contig725_group2_7059_6892_len=168	100	9.00E-27			YP_809941.1	orf00008_AWRIB568_contig749_group7_7049_6882_len=168	100	9.00E-27
438	OEOE_0301	YP_809942.1	aldose 1-epimerase	orf00350_PSU1_contig1_group1_289874_288852_len=1023	99.71	0			YP_809942.1	orf00362_BAA1163_contig1_group1_283413_282391_len=1023	99.41	0			YP_809942.1	orf00153_AWRIB418_contig351_group2_141659_142681_len=1023	99.71				YP_809942.1	orf00091_AWRIB429_contig3_group1_81522_80500_len=1023	98.82	0			YP_809942.1	orf00092_AWRIB553_contig3_group2_77184_76162_len=1023	99.71				YP_809942.1	orf00007_AWRIB576_contig725_group2_5774_6796_len=1023	98.82				YP_809942.1	orf00007_AWRIB568_contig749_group7_5764_6786_len=1023	98.82				YP_809942.1	orf00089_AWRIB304_contig400_group2_78816_77794_len=1023	98.82
439	OEOE_0302	YP_809943.1	LacI family transcription regulator	orf00351_PSU1_contig1_group1_290906_289905_len=1002	100	0			YP_809943.1	orf00364_BAA1163_contig1_group1_284446_283628_len=819	95.8	4e-142			YP_809943.1	orf00152_AWRIB418_contig351_group2_140627_141628_len=1002	99.4				YP_809943.1	orf00092_AWRIB429_contig3_group1_82554_81553_len=1002	100	0			YP_809943.1	orf00093_AWRIB553_contig3_group2_78216_77215_len=1002	99.7				YP_809943.1	orf00006_AWRIB576_contig725_group2_4742_5743_len=1002	100				YP_809943.1	orf00006_AWRIB568_contig749_group7_4732_5733_len=1002	100				YP_809943.1	orf00090_AWRIB304_contig400_group2_79848_78847_len=1002	100
440	OEOE_0303	YP_809944.1	galactose-1-phosphate uridylyltransferase	orf00352_PSU1_contig1_group1_292439_290970_len=1470	100	0			YP_809944.1	orf00365_BAA1163_contig1_group1_285979_284510_len=1470	99.8	0			YP_809944.1	orf00151_AWRIB418_contig351_group2_139094_140563_len=1470	99.8				YP_809944.1	orf00093_AWRIB429_contig3_group1_84087_82618_len=1470	99.59	0			YP_809944.1	orf00094_AWRIB553_contig3_group2_79749_78280_len=1470	100				YP_809944.1	orf00005_AWRIB576_contig725_group2_3209_4678_len=1470	99.59				YP_809944.1	orf00005_AWRIB568_contig749_group7_3199_4668_len=1470	99.59				YP_809944.1	orf00091_AWRIB304_contig400_group2_81381_79912_len=1470	99.59
441	OEOE_0304	YP_809945.1	galactokinase	orf00353_PSU1_contig1_group1_293648_292470_len=1179	99.74	0			YP_809945.1	orf00366_BAA1163_contig1_group1_287188_286010_len=1179	96.68	0			YP_809945.1	orf00150_AWRIB418_contig351_group2_137885_139063_len=1179	99.74				YP_809945.1	orf00094_AWRIB429_contig3_group1_85296_84118_len=1179	99.49	0			YP_809945.1	orf00095_AWRIB553_contig3_group2_80957_79779_len=1179	99.49				YP_809945.1	orf00004_AWRIB576_contig725_group2_2000_3178_len=1179	99.49				YP_809945.1	orf00004_AWRIB568_contig749_group7_1990_3168_len=1179	99.49				YP_809945.1	orf00092_AWRIB304_contig400_group2_82590_81412_len=1179	99.49
442	OEOE_0305	YP_809946.1	Na+/xyloside symporter or related transporter	orf00354_PSU1_contig1_group1_295114_293675_len=1440	100	0			YP_809946.1	orf00367_BAA1163_contig1_group1_288654_287215_len=1440	99.37	0			YP_809946.1	orf00149_AWRIB418_contig351_group2_136419_137858_len=1440	99.37				YP_809946.1	orf00095_AWRIB429_contig3_group1_86762_85323_len=1440	100	0			YP_809946.1	orf00096_AWRIB553_contig3_group2_82423_80984_len=1440	100				YP_809946.1	orf00003_AWRIB576_contig725_group2_534_1973_len=1440	100				YP_809946.1	orf00003_AWRIB568_contig749_group7_524_1963_len=1440	100				YP_809946.1	orf00093_AWRIB304_contig400_group2_84056_82617_len=1440	100
443	OEOE_0306	YP_809947.1	hypothetical protein	orf00355_PSU1_contig1_group1_295387_295142_len=246	100	7e-43			YP_809947.1	orf00368_BAA1163_contig1_group1_288927_288682_len=246	97.53	2e-41			YP_809947.1	orf00148_AWRIB418_contig351_group2_136146_136391_len=246	97.53	2E-041			YP_809947.1	orf00096_AWRIB429_contig3_group1_87035_86790_len=246	100	7e-43			YP_809947.1	orf00097_AWRIB553_contig3_group2_82696_82451_len=246	100	7.00E-43			YP_809947.1	orf00002_AWRIB576_contig725_group2_261_506_len=246	100	7.00E-43			YP_809947.1	orf00002_AWRIB568_contig749_group7_251_496_len=246	100	7.00E-43			YP_809947.1	orf00094_AWRIB304_contig400_group2_84329_84084_len=246	100	7e-43
444																																	YP_811313.1_YP_809993.1	orf00001_AWRIB576_contig725_group2_-2_201_len=204	95.45	8.00E-34		pseudo	YP_811313.1_YP_809993.1	orf00001_AWRIB568_contig749_group7_0_191_len=192	95.08	8.00E-31		pseudo
445	OEOE_0307	YP_809948.1	IS30 family transposase	orf00356_PSU1_contig1_group1_296376_295447_len=930	99.68	0															YP_811313.1_YP_809948.1	orf00097_AWRIB429_contig3_group1_87952_87095_len=858	98.25	9e-165									YP_809948.1	orf00001_AWRIB576_contig785_group1_100_924_len=825	99.27	1.00E-159	1_of_4		YP_809948.1	orf00001_AWRIB568_contig953_group1_99_923_len=825	98.91	7.00E-159	1_of_4		YP_811313.1_YP_809948.1	orf00001_AWRIB304_contig348_group1_100_1029_len=930	97.41	3e-177	1_of_4
446	OEOE_0308	YP_809949.1	DNA helicase/exodeoxyribonuclease V, subunit B	orf00357_PSU1_contig1_group1_296671_300156_len=3486	100	0			YP_809949.1	orf00369_BAA1163_contig1_group1_289163_292648_len=3486	92.76	0			YP_809949.1	orf00147_AWRIB418_contig351_group2_135910_132425_len=3486	92.76				YP_809949.1	orf00001_AWRIB429_contig4_group1_155_3640_len=3486	99.91	0			YP_809949.1	orf00098_AWRIB553_contig3_group2_82933_86418_len=3486	99.91				YP_809949.1	orf00001_AWRIB576_contig13_group2_294_3779_len=3486	99.91				YP_809949.1	orf00001_AWRIB568_contig576_group2_294_3779_len=3486	99.91				YP_809949.1	orf00147_AWRIB304_contig324_group2_136907_133422_len=3486	99.91
447	OEOE_0309	YP_809950.1	DNA helicase/exodeoxyribonuclease V, subunit A	orf00359_PSU1_contig1_group1_300156_303716_len=3561	100	0			YP_809950.1	orf00370_BAA1163_contig1_group1_292648_293997_len=1350,orf00371_BAA1163_contig1_group1_294069_296207_len=2139	94.80,95.22	0.0,0.0		pseudo	YP_809950.1	orf00146_AWRIB418_contig351_group2_132425_128865_len=3561	95.7				YP_809950.1	orf00003_AWRIB429_contig4_group1_3640_7200_len=3561	99.75	0			YP_809950.1	orf00100_AWRIB553_contig3_group2_86418_89975_len=3558	99.66				YP_809950.1	orf00003_AWRIB576_contig13_group2_3779_7339_len=3561	99.75				YP_809950.1	orf00003_AWRIB568_contig576_group2_3779_7339_len=3561	99.75				YP_809950.1	orf00146_AWRIB304_contig324_group2_133422_129862_len=3561	99.75
448	OEOE_0310	YP_809951.1	phosphoglycerate mutase	orf00360_PSU1_contig1_group1_303793_304461_len=669	100	8e-128			YP_809951.1	orf00372_BAA1163_contig1_group1_296284_296952_len=669	97.75	4e-125			YP_809951.1	orf00144_AWRIB418_contig351_group2_128788_128120_len=669	98.2	1E-125			YP_809951.1	orf00004_AWRIB429_contig4_group1_7277_7945_len=669	100	8e-128			YP_809951.1	orf00101_AWRIB553_contig3_group2_90052_90720_len=669	100	8.00E-128			YP_809951.1	orf00004_AWRIB576_contig13_group2_7416_8084_len=669	100	8.00E-128			YP_809951.1	orf00004_AWRIB568_contig576_group2_7416_8084_len=669	100	8.00E-128			YP_809951.1	orf00144_AWRIB304_contig324_group2_129785_129117_len=669	100	8e-128
449	OEOE_0311	YP_809952.1	hypothetical protein	orf00361_PSU1_contig1_group1_304636_304914_len=279	100	2e-50			YP_809952.1	orf00373_BAA1163_contig1_group1_297127_297405_len=279	100	2e-50			YP_809952.1	orf00143_AWRIB418_contig351_group2_127945_127667_len=279	100	2E-050			YP_809952.1	orf00005_AWRIB429_contig4_group1_8120_8398_len=279	100	2e-50			YP_809952.1	orf00102_AWRIB553_contig3_group2_90895_91173_len=279	100	2.00E-50			YP_809952.1	orf00005_AWRIB576_contig13_group2_8259_8537_len=279	100	2.00E-50			YP_809952.1	orf00005_AWRIB568_contig576_group2_8259_8537_len=279	100	2.00E-50			YP_809952.1	orf00143_AWRIB304_contig324_group2_128942_128664_len=279	100	2e-50
450	OEOE_0312	YP_809953.1	DNA-3-methyladenine glycosylase I	orf00362_PSU1_contig1_group1_304920_305525_len=606	100	7e-118			YP_809953.1	orf00375_BAA1163_contig1_group1_297411_298016_len=606	97.51	1e-114			YP_809953.1	orf00142_AWRIB418_contig351_group2_127661_127056_len=606	97.51	1E-114			YP_809953.1	orf00006_AWRIB429_contig4_group1_8404_9009_len=606	100	7e-118			YP_809953.1	orf00103_AWRIB553_contig3_group2_91179_91784_len=606	100	7.00E-118			YP_809953.1	orf00006_AWRIB576_contig13_group2_8543_9148_len=606	100	7.00E-118			YP_809953.1	orf00006_AWRIB568_contig576_group2_8543_9148_len=606	100	7.00E-118			YP_809953.1	orf00142_AWRIB304_contig324_group2_128658_128053_len=606	100	7e-118
451	OEOE_0313	YP_809954.1	permease	orf00363_PSU1_contig1_group1_306572_305529_len=1044	100	0			YP_809954.1	orf00377_BAA1163_contig1_group1_299059_298736_len=324,orf00376_BAA1163_contig1_group1_298720_298013_len=708	95.28,98.71	1e-51,3e-126		pseudo	YP_809954.1	orf00141_AWRIB418_contig351_group2_126010_127059_len=1050	99.14				YP_809954.1	orf00007_AWRIB429_contig4_group1_10056_9013_len=1044	98.85	0			YP_809954.1	orf00104_AWRIB553_contig3_group2_92831_91788_len=1044	98.85				YP_809954.1	orf00007_AWRIB576_contig13_group2_10195_9152_len=1044	98.85				YP_809954.1	orf00007_AWRIB568_contig576_group2_10195_9152_len=1044	98.85				YP_809954.1	orf00141_AWRIB304_contig324_group2_127006_128049_len=1044	98.85
452	OEOE_0314	YP_809955.1	acetyltransferase	orf00364_PSU1_contig1_group1_306956_306663_len=294	100	6e-53			YP_809955.1	orf00379_BAA1163_contig1_group1_299446_299207_len=240	100	4e-41			YP_809955.1	orf00140_AWRIB418_contig351_group2_125626_125919_len=294	100	6E-053			YP_809955.1	orf00008_AWRIB429_contig4_group1_10440_10147_len=294	98.97	3e-52			YP_809955.1	orf00105_AWRIB553_contig3_group2_93215_92922_len=294	97.94	9.00E-52			YP_809955.1	orf00008_AWRIB576_contig13_group2_10579_10286_len=294	98.97	3.00E-52			YP_809955.1	orf00008_AWRIB568_contig576_group2_10579_10286_len=294	98.97	3.00E-52			YP_809955.1	orf00140_AWRIB304_contig324_group2_126622_126915_len=294	98.97	3e-52
453	OEOE_0315	YP_809956.1	hypothetical protein	orf00365_PSU1_contig1_group1_307060_307251_len=192	100	3e-35			YP_809956.1	orf00380_BAA1163_contig1_group1_299550_299741_len=192	98.41	9e-35			YP_809956.1	orf00139_AWRIB418_contig351_group2_125522_125331_len=192	98.41	9E-035			YP_809956.1	orf00009_AWRIB429_contig4_group1_10544_10735_len=192	100	3e-35			YP_809956.1	orf00106_AWRIB553_contig3_group2_93319_93510_len=192	100	3.00E-35			YP_809956.1	orf00009_AWRIB576_contig13_group2_10683_10874_len=192	100	3.00E-35			YP_809956.1	orf00009_AWRIB568_contig576_group2_10683_10874_len=192	100	3.00E-35			YP_809956.1	orf00139_AWRIB304_contig324_group2_126518_126327_len=192	100	3e-35
454	OEOE_0316	YP_809957.1	deoxyuridine 5'-triphosphate nucleotidohydrolase	orf00366_PSU1_contig1_group1_307325_307780_len=456	100	2e-85			YP_809957.1	orf00382_BAA1163_contig1_group1_299814_300269_len=456	98.68	5e-85			YP_809957.1	orf00137_AWRIB418_contig351_group2_125258_124803_len=456	98.68	5E-085			YP_809957.1	orf00010_AWRIB429_contig4_group1_10809_11264_len=456	99.34	5e-85			YP_809957.1	orf00107_AWRIB553_contig3_group2_93584_94039_len=456	99.34	5.00E-85			YP_809957.1	orf00010_AWRIB576_contig13_group2_10948_11403_len=456	99.34	5.00E-85			YP_809957.1	orf00010_AWRIB568_contig576_group2_10948_11403_len=456	99.34	5.00E-85			YP_809957.1	orf00138_AWRIB304_contig324_group2_126253_125798_len=456	99.34	5e-85
455	OEOE_0317	YP_809958.1	ADP-ribose pyrophosphatase	orf00368_PSU1_contig1_group1_307780_308250_len=471	100	5e-89			YP_809958.1	orf00385_BAA1163_contig1_group1_300478_300738_len=261,	98.84	1e-47		pseudo	YP_809958.1	orf00134_AWRIB418_contig351_group2_124803_124333_len=471	100	5E-089			YP_809958.1	orf00012_AWRIB429_contig4_group1_11264_11734_len=471	100	5e-89			YP_809958.1	orf00109_AWRIB553_contig3_group2_94039_94509_len=471	100	5.00E-89			YP_809958.1	orf00012_AWRIB576_contig13_group2_11403_11873_len=471	100	5.00E-89			YP_809958.1	orf00012_AWRIB568_contig576_group2_11403_11873_len=471	100	5.00E-89			YP_809958.1	orf00136_AWRIB304_contig324_group2_125798_125328_len=471	100	5e-89
456	OEOE_0318	YP_809959.1	DNA repair protein RadA	orf00369_PSU1_contig1_group1_308286_309698_len=1413	100	0			YP_809959.1	orf00386_BAA1163_contig1_group1_300774_302186_len=1413	99.36	0			YP_809959.1	orf00133_AWRIB418_contig351_group2_124297_122885_len=1413	99.36				YP_809959.1	orf00013_AWRIB429_contig4_group1_11770_13182_len=1413	99.36	0			YP_809959.1	orf00110_AWRIB553_contig3_group2_94545_95957_len=1413	99.36				YP_809959.1	orf00013_AWRIB576_contig13_group2_11909_13321_len=1413	99.36				YP_809959.1	orf00013_AWRIB568_contig576_group2_11909_13321_len=1413	99.36				YP_809959.1	orf00135_AWRIB304_contig324_group2_125292_123880_len=1413	99.36
457	OEOE_0319	YP_809960.1	HAD family sugar phosphatase	orf00370_PSU1_contig1_group1_309717_310388_len=672	100	2e-125			YP_809960.1	orf00387_BAA1163_contig1_group1_302205_302876_len=672	98.21	3e-123			YP_809960.1	orf00132_AWRIB418_contig351_group2_122866_122195_len=672	98.65	3E-124			YP_809960.1	orf00014_AWRIB429_contig4_group1_13201_13872_len=672	99.55	5e-125			YP_809960.1	orf00111_AWRIB553_contig3_group2_95976_96647_len=672	99.55	5.00E-125			YP_809960.1	orf00014_AWRIB576_contig13_group2_13340_14011_len=672	99.55	5.00E-125			YP_809960.1	orf00014_AWRIB568_contig576_group2_13340_14011_len=672	99.55	5.00E-125			YP_809960.1	orf00134_AWRIB304_contig324_group2_123861_123190_len=672	99.55	5e-125
458	OEOE_0320	YP_809961.1	xanthosine triphosphate pyrophosphatase	orf00371_PSU1_contig1_group1_310484_311098_len=615	99.51	7e-115			YP_809961.1	orf00388_BAA1163_contig1_group1_302973_303587_len=615	98.04	3e-113			YP_809961.1	orf00131_AWRIB418_contig351_group2_122098_121484_len=615	98.04	3E-113			YP_809961.1	orf00015_AWRIB429_contig4_group1_13968_14582_len=615	99.51	7e-115			YP_809961.1	orf00112_AWRIB553_contig3_group2_96743_97357_len=615	99.51	7.00E-115			YP_809961.1	orf00015_AWRIB576_contig13_group2_14107_14721_len=615	99.51	7.00E-115			YP_809961.1	orf00015_AWRIB568_contig576_group2_14107_14721_len=615	99.51	7.00E-115			YP_809961.1	orf00133_AWRIB304_contig324_group2_123094_122480_len=615	99.51	7e-115
459	OEOE_0321	YP_809962.1	glutamyl-tRNA synthetase	orf00372_PSU1_contig1_group1_311121_312617_len=1497	100	0			YP_809962.1	orf00389_BAA1163_contig1_group1_303610_305106_len=1497	97.99	0			YP_809962.1	orf00130_AWRIB418_contig351_group2_121461_119965_len=1497	98.19				YP_809962.1	orf00016_AWRIB429_contig4_group1_14605_16101_len=1497	99.4	0			YP_809962.1	orf00113_AWRIB553_contig3_group2_97380_98876_len=1497	99.4				YP_809962.1	orf00016_AWRIB576_contig13_group2_14744_16240_len=1497	99.4				YP_809962.1	orf00016_AWRIB568_contig576_group2_14744_16240_len=1497	99.4				YP_809962.1	orf00132_AWRIB304_contig324_group2_122457_120961_len=1497	99.4
460	OEOE_0322	YP_809963.1	phosphoribosyltransferse	orf00373_PSU1_contig1_group1_312739_313557_len=819	100	5e-154			YP_809963.1	orf00390_BAA1163_contig1_group1_305228_306046_len=819	100	5e-154			YP_809963.1	orf00129_AWRIB418_contig351_group2_119843_119025_len=819	100	5E-154			YP_809963.1	orf00017_AWRIB429_contig4_group1_16223_17041_len=819	100	5e-154			YP_809963.1	orf00114_AWRIB553_contig3_group2_98998_99816_len=819	100	5.00E-154			YP_809963.1	orf00017_AWRIB576_contig13_group2_16362_17180_len=819	100	5.00E-154			YP_809963.1	orf00017_AWRIB568_contig576_group2_16362_17180_len=819	100	5.00E-154			YP_809963.1	orf00131_AWRIB304_contig324_group2_120839_120021_len=819	100	5e-154
461	OEOE_0323	YP_809964.1	hypothetical protein	orf00374_PSU1_contig1_group1_313598_314155_len=558	100	5e-101			YP_809964.1	orf00391_BAA1163_contig1_group1_306087_306644_len=558	97.84	1e-99			YP_809964.1	orf00128_AWRIB418_contig351_group2_118984_118427_len=558	98.38	7E-100			YP_809964.1	orf00018_AWRIB429_contig4_group1_17082_17639_len=558	100	5e-101			YP_809964.1	orf00115_AWRIB553_contig3_group2_99857_100414_len=558	100	5.00E-101			YP_809964.1	orf00018_AWRIB576_contig13_group2_17221_17778_len=558	100	5.00E-101			YP_809964.1	orf00018_AWRIB568_contig576_group2_17221_17778_len=558	100	5.00E-101			YP_809964.1	orf00130_AWRIB304_contig324_group2_119980_119423_len=558	100	5e-101
462	OEOE_0324	YP_809965.1	lactaldehyde dehydrogenase	orf00375_PSU1_contig1_group1_315700_314246_len=1455	100	0			YP_809965.1	orf00392_BAA1163_contig1_group1_308188_306734_len=1455	98.76	0			YP_809965.1	orf00127_AWRIB418_contig351_group2_116883_118337_len=1455	98.76				YP_809965.1	orf00019_AWRIB429_contig4_group1_19184_17730_len=1455	99.59	0			YP_809965.1	orf00116_AWRIB553_contig3_group2_101959_100505_len=1455	99.59				YP_809965.1	orf00019_AWRIB576_contig13_group2_19323_17869_len=1455	99.59				YP_809965.1	orf00019_AWRIB568_contig576_group2_19323_17869_len=1455	99.59				YP_809965.1	orf00129_AWRIB304_contig324_group2_117878_119332_len=1455	99.59
463				orf00377_PSU1_contig1_group1_316881_316414_len=468,orf00376_PSU1_contig1_group1_316349_315759_len=591				pseudo	YP_810342.1	orf00393_BAA1163_contig1_group1_309368_308247_len=1122	30.3	3e-23			YP_810342.1	orf00126_AWRIB418_contig351_group2_115703_116824_len=1122	30.3	3E-023			YP_810342.1	orf00020_AWRIB429_contig4_group1_20364_19243_len=1122	30.3	3e-23			YP_810342.1	orf00117_AWRIB553_contig3_group2_103139_102018_len=1122	30.3	3.00E-23			YP_810342.1	orf00020_AWRIB576_contig13_group2_20503_19382_len=1122	30.3	3.00E-23			YP_810342.1	orf00020_AWRIB568_contig576_group2_20503_19382_len=1122	30.3	3.00E-23			YP_810342.1	orf00128_AWRIB304_contig324_group2_116698_117819_len=1122	30.3	3e-23
464	OEOE_0326	YP_809966.1	alpha/beta fold family hydrolase	orf00378_PSU1_contig1_group1_317831_317028_len=804	100	4e-157			YP_809966.1	orf00394_BAA1163_contig1_group1_310317_309358_len=960	98.11	4e-152			YP_809966.1	orf00125_AWRIB418_contig351_group2_114753_115556_len=804	99.25	7E-156			YP_809966.1	orf00021_AWRIB429_contig4_group1_21314_20511_len=804	100	4e-157			YP_809966.1	orf00118_AWRIB553_contig3_group2_104089_103286_len=804	100	4.00E-157			YP_809966.1	orf00021_AWRIB576_contig13_group2_21453_20650_len=804	100	4.00E-157			YP_809966.1	orf00021_AWRIB568_contig576_group2_21453_20650_len=804	100	4.00E-157			YP_809966.1	orf00127_AWRIB304_contig324_group2_115748_116551_len=804	100	4e-157
465	OEOE_0327	YP_809967.1	lipoate-protein ligase	orf00379_PSU1_contig1_group1_318074_319078_len=1005	100	0			YP_809967.1	orf00395_BAA1163_contig1_group1_310561_311565_len=1005	97.9	0			YP_809967.1	orf00124_AWRIB418_contig351_group2_114509_113505_len=1005	97.9				YP_809967.1	orf00022_AWRIB429_contig4_group1_21557_22561_len=1005	98.8	0			YP_809967.1	orf00119_AWRIB553_contig3_group2_104332_105336_len=1005	99.1				YP_809967.1	orf00022_AWRIB576_contig13_group2_21696_22700_len=1005	98.8				YP_809967.1	orf00022_AWRIB568_contig576_group2_21696_22700_len=1005	98.8				YP_809967.1	orf00126_AWRIB304_contig324_group2_115505_114501_len=1005	98.8
466	OEOE_0328	YP_809968.1	acetoin dehydrogenase complex, E1 component, alpha subunit	orf00380_PSU1_contig1_group1_319089_320225_len=1137	100	0			YP_809968.1	orf00396_BAA1163_contig1_group1_311576_312712_len=1137	99.47	0			YP_809968.1	orf00123_AWRIB418_contig351_group2_113494_112358_len=1137	99.21				YP_809968.1	orf00023_AWRIB429_contig4_group1_22572_23708_len=1137	100	0			YP_809968.1	orf00120_AWRIB553_contig3_group2_105347_106483_len=1137	100				YP_809968.1	orf00023_AWRIB576_contig13_group2_22711_23847_len=1137	100				YP_809968.1	orf00023_AWRIB568_contig576_group2_22711_23847_len=1137	100				YP_809968.1	orf00125_AWRIB304_contig324_group2_114490_113354_len=1137	100
467	OEOE_0329	YP_809969.1	acetoin dehydrogenase complex, E1 component, beta subunit	orf00383_PSU1_contig1_group1_320228_321208_len=981	100	0			YP_809969.1	orf00399_BAA1163_contig1_group1_312715_313563_len=849	97.83	2e-153			YP_809969.1	orf00120_AWRIB418_contig351_group2_112355_111375_len=981	98.77				YP_809969.1	orf00026_AWRIB429_contig4_group1_23711_24691_len=981	99.69	0			YP_809969.1,YP_809969.1	orf00122_AWRIB553_contig3_group2_106486_106815_len=330,orf00124_AWRIB553_contig3_group2_106816_107466_len=651	100.00,99.54	1e-59,2e-119		pseudo	YP_809969.1	orf00026_AWRIB576_contig13_group2_23850_24830_len=981	99.69				YP_809969.1	orf00026_AWRIB568_contig576_group2_23850_24830_len=981	99.69				YP_809969.1	orf00122_AWRIB304_contig324_group2_113351_112371_len=981	99.69
468	OEOE_0330	YP_809970.1	acetoin/pyruvate dehydrogenase complex, E2 component, dihydrolipoamide succinyltransferase	orf00384_PSU1_contig1_group1_321201_322547_len=1347	100	0			YP_809970.1	orf00400_BAA1163_contig1_group1_313686_315032_len=1347	97.32	0			YP_809970.1	orf00119_AWRIB418_contig351_group2_111382_110036_len=1347	97.32				YP_809970.1	orf00027_AWRIB429_contig4_group1_24684_25349_len=666,orf00028_AWRIB429_contig4_group1_25346_26029_len=684	96.27,100.00	2e-119,2e-125		pseudo	YP_809970.1	orf00125_AWRIB553_contig3_group2_107459_108805_len=1347	99.78				YP_809970.1,YP_809970.1	orf00027_AWRIB576_contig13_group2_24823_25488_len=666,orf00028_AWRIB576_contig13_group2_25485_26168_len=684	96.27,100.00	2e-119,2e-125		pseudo	YP_809970.1,YP_809970.1	orf00027_AWRIB568_contig576_group2_24823_25488_len=666,orf00028_AWRIB568_contig576_group2_25485_26168_len=684	96.27,100.00	2e-119,2e-125		pseudo	YP_809970.1	orf00121_AWRIB304_contig324_group2_112378_111713_len=666,orf00120_AWRIB304_contig324_group2_111716_111033_len=684	96.27,100.00	2e-119,2e-125
469	OEOE_0331	YP_809971.1	dihydrolipoamide dehydrogenase	orf00386_PSU1_contig1_group1_322550_323971_len=1422	100	0			YP_809971.1	orf00402_BAA1163_contig1_group1_315035_316456_len=1422	99.15	0			YP_809971.1	orf00118_AWRIB418_contig351_group2_110033_108612_len=1422	99.15				YP_809971.1	orf00030_AWRIB429_contig4_group1_26032_27453_len=1422	99.79	0			YP_809971.1	orf00127_AWRIB553_contig3_group2_108808_110229_len=1422	99.79				YP_809971.1	orf00030_AWRIB576_contig13_group2_26171_27592_len=1422	99.79				YP_809971.1	orf00030_AWRIB568_contig576_group2_26171_27592_len=1422	99.79				YP_809971.1	orf00119_AWRIB304_contig324_group2_111030_109609_len=1422	99.79
470	OEOE_0332	YP_809972.1	protein tyrosine/serine phosphatase	orf00387_PSU1_contig1_group1_324035_324826_len=792	100	6e-152			YP_809972.1	orf00403_BAA1163_contig1_group1_316520_317311_len=792	97.34	4e-148			YP_809972.1	orf00116_AWRIB418_contig351_group2_108548_107757_len=792	97.72	8E-149			YP_809972.1	orf00031_AWRIB429_contig4_group1_27517_27855_len=339,orf00032_AWRIB429_contig4_group1_27858_28307_len=450	99.07,99.33	3e-59,6e-83		pseudo	YP_809972.1,YP_809972.1	orf00128_AWRIB553_contig3_group2_110293_110631_len=339,orf00129_AWRIB553_contig3_group2_110634_111083_len=450	99.07,99.33	3e-59,6e-83		pseudo	YP_809972.1,YP_809972.1	orf00031_AWRIB576_contig13_group2_27656_27994_len=339,orf00032_AWRIB576_contig13_group2_27997_28446_len=450	99.07,99.33	3e-59,6e-83		pseudo	YP_809972.1,YP_809972.1	orf00031_AWRIB568_contig576_group2_27656_27994_len=339,orf00032_AWRIB568_contig576_group2_27997_28446_len=450	99.07,99.33	3e-59,6e-83		pseudo	YP_809972.1	orf00117_AWRIB304_contig324_group2_109545_109207_len=339,orf00116_AWRIB304_contig324_group2_109204_108755_len=450	99.07,99.33	3e-59,6e-83
471	OEOE_0333	YP_809973.1	aminotransferase	orf00389_PSU1_contig1_group1_325107_326321_len=1215	100	0			YP_809973.1	orf00405_BAA1163_contig1_group1_317592_318806_len=1215	98.51	0			YP_809973.1	orf00114_AWRIB418_contig351_group2_107476_106262_len=1215	98.76				YP_809973.1	orf00034_AWRIB429_contig4_group1_28588_29802_len=1215	99.26	0			YP_809973.1	orf00131_AWRIB553_contig3_group2_111364_112578_len=1215	99.26				YP_809973.1	orf00034_AWRIB576_contig13_group2_28727_29941_len=1215	99.26				YP_809973.1	orf00034_AWRIB568_contig576_group2_28727_29941_len=1215	99.26				YP_809973.1	orf00114_AWRIB304_contig324_group2_108474_107260_len=1215	99.26
472	OEOE_0334	YP_809974.1	transposase
473	OEOE_0335	YP_809975.1	transposase	orf00390_PSU1_contig1_group1_326786_327256_len=471	99.36	1e-86
474																																	No_hit	orf00052_AWRIB576_contig689_group2_47155_46967_len=189					No_hit	orf00050_AWRIB568_contig915_group6_47156_46968_len=189					No_hit	orf00051_AWRIB304_contig41_group13_47195_46965_len=231
475	OEOE_0336	YP_809976.1	hypothetical protein	orf00391_PSU1_contig1_group1_328091_327495_len=597	99.49	1e-115
476				orf00392_PSU1_contig1_group1_328558_328788_len=231
477	OEOE_0338	YP_809977.1	cellobiose-specific PTS system IIB component	orf00393_PSU1_contig1_group1_329032_329340_len=309	100	2e-53																											YP_809977.1	orf00051_AWRIB576_contig689_group2_46723_46415_len=309	99.02	4.00E-53			YP_809977.1	orf00049_AWRIB568_contig915_group6_46724_46416_len=309	99.02	4.00E-53			YP_809977.1	orf00050_AWRIB304_contig41_group13_46721_46413_len=309	99.02	4e-53
478	OEOE_0339	YP_809978.1	cellobiose-specific PTS system IIA component	orf00394_PSU1_contig1_group1_329456_329791_len=336	100	7e-60																											YP_809978.1	orf00050_AWRIB576_contig689_group2_46299_45964_len=336	100	7.00E-60			YP_809978.1	orf00048_AWRIB568_contig915_group6_46300_45965_len=336	100	7.00E-60			YP_809978.1	orf00049_AWRIB304_contig41_group13_46297_45962_len=336	100	7e-60
479	OEOE_0340	YP_809979.1	Beta-glucosidase/6-phospho-beta- glucosidase/beta-galactosidase	orf00395_PSU1_contig1_group1_329798_331243_len=1446	100	0																											YP_809979.1	orf00049_AWRIB576_contig689_group2_45957_44512_len=1446	99.58				YP_809979.1	orf00047_AWRIB568_contig915_group6_45958_44513_len=1446	99.58				YP_809979.1	orf00048_AWRIB304_contig41_group13_45955_44510_len=1446	99.58
480	OEOE_0341	YP_809980.1	Beta-glucosidase/6-phospho-beta- glucosidase/beta-galactosidase	orf00396_PSU1_contig1_group1_331260_332717_len=1458	100	0																											YP_809980.1	orf00048_AWRIB576_contig689_group2_44495_43038_len=1458	99.59				YP_809980.1	orf00046_AWRIB568_contig915_group6_44496_43039_len=1458	99.59				YP_809980.1	orf00047_AWRIB304_contig41_group13_44493_43036_len=1458	99.59
481				orf00397_PSU1_contig1_group1_332858_333181_len=324																													No_hit	orf00047_AWRIB576_contig689_group2_42896_42501_len=396					No_hit	orf00045_AWRIB568_contig915_group6_42897_42502_len=396					No_hit	orf00046_AWRIB304_contig41_group13_42894_42499_len=396
482				orf00399_PSU1_contig1_group1_333426_333274_len=153																													No_hit	orf00046_AWRIB576_contig689_group2_42327_42479_len=153					No_hit	orf00044_AWRIB568_contig915_group6_42328_42480_len=153
483	OEOE_0343	YP_809981.1	cellobiose-specific PTS system IIC component	orf00400_PSU1_contig1_group1_333774_335075_len=1302	100	0																											YP_809981.1	orf00045_AWRIB576_contig689_group2_41979_40678_len=1302	99.77				YP_809981.1	orf00043_AWRIB568_contig915_group6_41980_40679_len=1302	99.77				YP_809981.1	orf00044_AWRIB304_contig41_group13_41977_40676_len=1302	99.77
484	OEOE_0344	YP_809982.1	hypothetical protein	orf00401_PSU1_contig1_group1_335100_336185_len=1086	99.72	0																											YP_809982.1	orf00044_AWRIB576_contig689_group2_40653_39568_len=1086	99.45				YP_809982.1	orf00042_AWRIB568_contig915_group6_40654_39569_len=1086	99.45				YP_809982.1	orf00043_AWRIB304_contig41_group13_40651_39566_len=1086	99.45
485	OEOE_0345	YP_809983.1	acetyltransferase	orf00402_PSU1_contig1_group1_336239_337402_len=1164	100	0																											YP_809983.1	orf00043_AWRIB576_contig689_group2_39514_38351_len=1164	99.48				YP_809983.1	orf00041_AWRIB568_contig915_group6_39515_38352_len=1164	99.48				YP_809983.1	orf00042_AWRIB304_contig41_group13_39512_38349_len=1164	99.48
486	OEOE_0347	YP_809984.1	transposase	orf00403_PSU1_contig1_group1_338756_337764_len=993	99.7	0
487
488	OEOE_0348	YP_809985.1	cation transport ATPase	orf00404_PSU1_contig1_group1_339094_340998_len=1905	100	0
489	OEOE_0349	YP_809986.1	glycerol uptake facilitator or related permease (major Intrinsic protein family)	orf00405_PSU1_contig1_group1_341904_341152_len=753	100	5e-148
490	OEOE_0350	YP_809987.1	Thiol-disulfide isomerase and thioredoxin	orf00406_PSU1_contig1_group1_342289_342609_len=321	100	2e-59
491	OEOE_0351	YP_809988.1	nickel resistance determinant	orf00407_PSU1_contig1_group1_342633_342902_len=270	100	2e-46
492	OEOE_0352	YP_809989.1	hypothetical protein	orf00409_PSU1_contig1_group1_343205_343002_len=204	100	7e-38
493	OEOE_0353	YP_809990.1	DNA-binding ferritin-like protein (oxidative damage protectant)	orf00410_PSU1_contig1_group1_343888_343334_len=555	100	2e-102
494	OEOE_0354	YP_809991.1	copper chaperone	orf00411_PSU1_contig1_group1_344074_343901_len=174	100	5e-28
495	OEOE_0355	YP_809992.1	Crp-like transcriptional regulator	orf00412_PSU1_contig1_group1_344323_344988_len=666	100	1e-122
496	OEOE_0356	YP_809993.1	IS30 family transposase	orf00413_PSU1_contig1_group1_346139_345210_len=930	99.68	0
497	OEOE_0357	YP_809994.1	Mg2+ and Co2+ transporter	orf00415_PSU1_contig1_group1_346461_347411_len=951	100	0
498	OEOE_0359	YP_809995.1	hypothetical protein	orf00417_PSU1_contig1_group1_348006_348518_len=513	99.41	3e-96
499				orf00418_PSU1_contig1_group1_348886_348515_len=372	74.19	4e-37		pseudo
500				orf00419_PSU1_contig1_group1_349875_348868_len=1008	61.28	2e-85		pseudo
501	OEOE_0363	YP_809996.1	membrane protein, putative toxin regulator	orf00420_PSU1_contig1_group1_350929_351894_len=966	99.69	4e-175			YP_809996.1	orf00406_BAA1163_contig1_group1_318844_319878_len=1035	98.75	2e-172			YP_809996.1	orf00113_AWRIB418_contig351_group2_106224_105190_len=1035	98.75	2E-172			YP_809996.1	orf00035_AWRIB429_contig4_group1_29840_30874_len=1035	99.07	9e-173			YP_809996.1	orf00132_AWRIB553_contig3_group2_112616_113650_len=1035	99.07	9.00E-173			YP_809996.1	orf00035_AWRIB576_contig13_group2_29979_31013_len=1035	99.07	9.00E-173			YP_809996.1	orf00035_AWRIB568_contig576_group2_29979_31013_len=1035	99.07	9.00E-173			YP_809996.1	orf00113_AWRIB304_contig324_group2_107222_106188_len=1035	98.75	3e-172
502	OEOE_0364	YP_809997.1	multitransmembrane protein	orf00421_PSU1_contig1_group1_351936_353033_len=1098	100	0			YP_809997.1	orf00407_BAA1163_contig1_group1_319920_321017_len=1098	98.9	0			YP_809997.1	orf00112_AWRIB418_contig351_group2_105148_104051_len=1098	98.9				YP_809997.1	orf00036_AWRIB429_contig4_group1_30916_32013_len=1098	100	0			YP_809997.1	orf00133_AWRIB553_contig3_group2_113692_114789_len=1098	100				YP_809997.1	orf00036_AWRIB576_contig13_group2_31055_32152_len=1098	100				YP_809997.1	orf00036_AWRIB568_contig576_group2_31055_32152_len=1098	100				YP_809997.1	orf00112_AWRIB304_contig324_group2_106146_105049_len=1098	100
503	OEOE_0365	YP_809998.1	multitransmembrane protein	orf00422_PSU1_contig1_group1_353030_353806_len=777	100	4e-138			YP_809998.1	orf00408_BAA1163_contig1_group1_321014_321790_len=777	99.61	8e-138			YP_809998.1	orf00111_AWRIB418_contig351_group2_104054_103278_len=777	99.61	8E-138			YP_809998.1	orf00037_AWRIB429_contig4_group1_32010_32786_len=777	99.61	4e-137			YP_809998.1	orf00134_AWRIB553_contig3_group2_114786_115562_len=777	100	4.00E-138			YP_809998.1	orf00037_AWRIB576_contig13_group2_32149_32925_len=777	99.61	4.00E-137			YP_809998.1	orf00037_AWRIB568_contig576_group2_32149_32925_len=777	99.61	4.00E-137			YP_809998.1	orf00111_AWRIB304_contig324_group2_105052_104276_len=777	99.61	4e-137
504	OEOE_0366	YP_809999.1	HAD superfamily hydrolase	orf00423_PSU1_contig1_group1_354633_353818_len=816	100	4e-152			YP_809999.1	orf00409_BAA1163_contig1_group1_322617_321802_len=816	98.52	2e-150			YP_809999.1	orf00110_AWRIB418_contig351_group2_102451_103266_len=816	99.63	1E-151			YP_809999.1	orf00038_AWRIB429_contig4_group1_33613_32798_len=816	100	4e-152			YP_809999.1	orf00135_AWRIB553_contig3_group2_116389_115574_len=816	100	4.00E-152			YP_809999.1	orf00038_AWRIB576_contig13_group2_33752_32937_len=816	100	4.00E-152			YP_809999.1	orf00038_AWRIB568_contig576_group2_33752_32937_len=816	100	4.00E-152			YP_809999.1	orf00110_AWRIB304_contig324_group2_103449_104264_len=816	100	4e-152
505	OEOE_0367	YP_810000.1	alpha-phosphoglucomutase	orf00424_PSU1_contig1_group1_354671_356371_len=1701	100	0			YP_810000.1	orf00410_BAA1163_contig1_group1_322655_324355_len=1701	99.82	0			YP_810000.1	orf00109_AWRIB418_contig351_group2_102413_100713_len=1701	99.82				YP_810000.1	orf00039_AWRIB429_contig4_group1_33651_35351_len=1701	100	0			YP_810000.1	orf00136_AWRIB553_contig3_group2_116427_118127_len=1701	100				YP_810000.1	orf00039_AWRIB576_contig13_group2_33790_35490_len=1701	100				YP_810000.1	orf00039_AWRIB568_contig576_group2_33790_35490_len=1701	100				YP_810000.1	orf00109_AWRIB304_contig324_group2_103411_101711_len=1701	100
506	OEOE_0368	YP_810001.1	amidase	orf00425_PSU1_contig1_group1_356593_357150_len=558	100	1e-109			YP_810001.1	orf00411_BAA1163_contig1_group1_324583_325140_len=558	98.38	1e-107			YP_810001.1	orf00108_AWRIB418_contig351_group2_100485_99928_len=558	98.38	1E-107			YP_810001.1	orf00040_AWRIB429_contig4_group1_35573_36130_len=558	100	1e-109			YP_810001.1	orf00137_AWRIB553_contig3_group2_118349_118906_len=558	100	1.00E-109			YP_810001.1	orf00040_AWRIB576_contig13_group2_35712_36269_len=558	100	1.00E-109			YP_810001.1	orf00040_AWRIB568_contig576_group2_35712_36269_len=558	100	1.00E-109			YP_810001.1	orf00108_AWRIB304_contig324_group2_101489_100932_len=558	100	1e-109
507									No_hit	orf00412_BAA1163_contig1_group1_325406_325600_len=195
508	OEOE_0369	YP_810002.1	NAD/NADP transhydrogenase alpha subunit	orf00426_PSU1_contig1_group1_357416_358594_len=1179	100	0			YP_810002.1	orf00413_BAA1163_contig1_group1_325576_326175_len=600,orf00414_BAA1163_contig1_group1_326200_326583_len=384	97.99,99.21	1e-103,7e-66		pseudo	YP_810002.1	orf00107_AWRIB418_contig351_group2_99662_98484_len=1179	99.74				YP_810002.1	orf00041_AWRIB429_contig4_group1_36396_37574_len=1179	100	0			YP_810002.1	orf00138_AWRIB553_contig3_group2_119172_120350_len=1179	100				YP_810002.1	orf00041_AWRIB576_contig13_group2_36535_37713_len=1179	100				YP_810002.1	orf00041_AWRIB568_contig576_group2_36535_37713_len=1179	100				YP_810002.1	orf00107_AWRIB304_contig324_group2_100666_99488_len=1179	100
509				orf00427_PSU1_contig1_group1_358594_358902_len=309					No_hit	orf00415_BAA1163_contig1_group1_326583_326891_len=309					No_hit	orf00106_AWRIB418_contig351_group2_98484_98176_len=309					No_hit	orf00042_AWRIB429_contig4_group1_37574_37882_len=309					No_hit	orf00139_AWRIB553_contig3_group2_120350_120658_len=309					No_hit	orf00042_AWRIB576_contig13_group2_37713_38021_len=309					No_hit	orf00042_AWRIB568_contig576_group2_37713_38021_len=309					No_hit	orf00106_AWRIB304_contig324_group2_99488_99180_len=309
510	OEOE_0371	YP_810003.1	NAD/NADP transhydrogenase beta subunit	orf00428_PSU1_contig1_group1_358899_360311_len=1413	100	0			YP_810003.1	orf00416_BAA1163_contig1_group1_326888_328300_len=1413	99.36	0			YP_810003.1	orf00105_AWRIB418_contig351_group2_98179_96767_len=1413	99.36				YP_810003.1	orf00043_AWRIB429_contig4_group1_37879_39291_len=1413	99.57	0			YP_810003.1	orf00140_AWRIB553_contig3_group2_120655_122067_len=1413	99.79				YP_810003.1	orf00043_AWRIB576_contig13_group2_38018_39430_len=1413	99.57				YP_810003.1	orf00043_AWRIB568_contig576_group2_38018_39430_len=1413	99.57				YP_810003.1	orf00105_AWRIB304_contig324_group2_99183_97771_len=1413	99.57
511	OEOE_0372	YP_810004.1	excinuclease ABC subunit B	orf00429_PSU1_contig1_group1_360424_362445_len=2022	100	0			YP_810004.1	orf00417_BAA1163_contig1_group1_328413_330434_len=2022	99.7	0			YP_810004.1	orf00104_AWRIB418_contig351_group2_96654_94633_len=2022	99.7				YP_810004.1	orf00044_AWRIB429_contig4_group1_39404_41425_len=2022	99.85	0			YP_810004.1	orf00141_AWRIB553_contig3_group2_122180_124201_len=2022	100				YP_810004.1	orf00044_AWRIB576_contig13_group2_39543_41564_len=2022	99.85				YP_810004.1	orf00044_AWRIB568_contig576_group2_39543_41564_len=2022	99.85				YP_810004.1	orf00104_AWRIB304_contig324_group2_97658_95637_len=2022	99.85
512	OEOE_0373	YP_810005.1	Short-chain alcohol dehydrogenase	orf00430_PSU1_contig1_group1_362530_363261_len=732	100	1e-136			YP_810005.1	orf00418_BAA1163_contig1_group1_330519_331250_len=732	100	1e-136			YP_810005.1	orf00103_AWRIB418_contig351_group2_94548_93817_len=732	99.18	1E-135			YP_810005.1	orf00045_AWRIB429_contig4_group1_41510_42241_len=732	99.59	6e-136			YP_810005.1	orf00142_AWRIB553_contig3_group2_124286_125017_len=732	100	1.00E-136			YP_810005.1	orf00045_AWRIB576_contig13_group2_41649_42380_len=732	99.59	6.00E-136			YP_810005.1	orf00045_AWRIB568_contig576_group2_41649_42380_len=732	99.59	6.00E-136			YP_810005.1	orf00103_AWRIB304_contig324_group2_95552_94821_len=732	99.59	6e-136
513	OEOE_0374	YP_810006.1	excinuclease ABC subunit A	orf00431_PSU1_contig1_group1_363356_366214_len=2859	100	0			YP_810006.1	orf00419_BAA1163_contig1_group1_331345_334203_len=2859	99.89	0			YP_810006.1	orf00102_AWRIB418_contig351_group2_93722_90864_len=2859	99.68				YP_810006.1	orf00046_AWRIB429_contig4_group1_42336_45194_len=2859	99.79	0			YP_810006.1	orf00143_AWRIB553_contig3_group2_125112_127970_len=2859	100				YP_810006.1	orf00046_AWRIB576_contig13_group2_42475_45333_len=2859	99.79				YP_810006.1	orf00046_AWRIB568_contig576_group2_42475_45333_len=2859	99.79				YP_810006.1	orf00102_AWRIB304_contig324_group2_94726_91868_len=2859	99.79
514				orf00432_PSU1_contig1_group1_366352_366774_len=423,				pseudo	YP_810345.1	orf00420_BAA1163_contig1_group1_334341_334976_len=636	35.65	2e-29			YP_810345.1	orf00101_AWRIB418_contig351_group2_90726_90091_len=636	36.57	3E-030			No_hit	orf00047_AWRIB429_contig4_group1_45332_45754_len=423,				pseudo	No_hit	orf00144_AWRIB553_contig3_group2_128108_128530_len=423,				pseudo	No_hit	orf00047_AWRIB576_contig13_group2_45471_45893_len=423,				pseudo	No_hit	orf00047_AWRIB568_contig576_group2_45471_45893_len=423,				pseudo	No_hit	orf00101_AWRIB304_contig324_group2_91730_91308_len=423,
515	OEOE_0376	YP_810007.1	xanthine/uracil permease	orf00433_PSU1_contig1_group1_367146_368417_len=1272	100	0			YP_810007.1	orf00421_BAA1163_contig1_group1_335135_336406_len=1272	100	0			YP_810007.1	orf00100_AWRIB418_contig351_group2_89932_88661_len=1272	100				YP_810007.1	orf00048_AWRIB429_contig4_group1_46126_47397_len=1272	100	0			YP_810007.1	orf00145_AWRIB553_contig3_group2_128902_130173_len=1272	100				YP_810007.1	orf00048_AWRIB576_contig13_group2_46265_47536_len=1272	100				YP_810007.1	orf00048_AWRIB568_contig576_group2_46265_47536_len=1272	100				YP_810007.1	orf00100_AWRIB304_contig324_group2_90936_89665_len=1272	100
516	OEOE_0377	YP_810008.1	hypothetical protein	orf00434_PSU1_contig1_group1_368820_368440_len=381	99.21	3e-72			YP_810008.1	orf00422_BAA1163_contig1_group1_336809_336429_len=381	98.41	1e-71			YP_810008.1	orf00099_AWRIB418_contig351_group2_88258_88638_len=381	98.41	1E-071			YP_810008.1	orf00049_AWRIB429_contig4_group1_47800_47420_len=381	98.41	1e-71			YP_810008.1	orf00146_AWRIB553_contig3_group2_130576_130196_len=381	98.41	1.00E-71			YP_810008.1	orf00049_AWRIB576_contig13_group2_47939_47559_len=381	98.41	1.00E-71			YP_810008.1	orf00049_AWRIB568_contig576_group2_47939_47559_len=381	98.41	1.00E-71			YP_810008.1	orf00099_AWRIB304_contig324_group2_89262_89642_len=381	98.41	1e-71
517	OEOE_0378	YP_810009.1	N-acetylmuramoyl-L-alanine amidase	orf00435_PSU1_contig1_group1_369784_368924_len=861	100	9e-165			YP_810009.1	orf00423_BAA1163_contig1_group1_337773_336913_len=861	98.95	7e-163			YP_810009.1	orf00098_AWRIB418_contig351_group2_87294_88154_len=861	99.3	1E-163			YP_810009.1	orf00050_AWRIB429_contig4_group1_48764_47904_len=861	99.65	3e-164			YP_810009.1	orf00147_AWRIB553_contig3_group2_131540_130680_len=861	100	9.00E-165			YP_810009.1	orf00050_AWRIB576_contig13_group2_48903_48043_len=861	99.65	3.00E-164			YP_810009.1	orf00050_AWRIB568_contig576_group2_48903_48043_len=861	99.65	3.00E-164			YP_810009.1	orf00098_AWRIB304_contig324_group2_88298_89158_len=861	99.65	3e-164
518				orf00436_PSU1_contig1_group1_369902_370108_len=207					No_hit	orf00424_BAA1163_contig1_group1_337891_338097_len=207					No_hit	orf00097_AWRIB418_contig351_group2_87176_86970_len=207					No_hit	orf00051_AWRIB429_contig4_group1_48882_49088_len=207											No_hit	orf00051_AWRIB576_contig13_group2_49021_49227_len=207					No_hit	orf00051_AWRIB568_contig576_group2_49021_49227_len=207
519	OEOE_0379	YP_810010.1	phosphotransferase system, mannose/fructose/N-acetylgalactosamine-specific component IIB	orf00437_PSU1_contig1_group1_370260_370751_len=492	100	3e-88			YP_810010.1	orf00425_BAA1163_contig1_group1_338249_338530_len=282,orf00426_BAA1163_contig1_group1_338523_338741_len=219	100.00,100.00	3e-45,2e-36		pseudo	YP_810010.1	orf00096_AWRIB418_contig351_group2_86818_86327_len=492	100	3E-088			YP_810010.1	orf00052_AWRIB429_contig4_group1_49240_49731_len=492	100	3e-88			YP_810010.1	orf00149_AWRIB553_contig3_group2_132016_132507_len=492	100	3.00E-88			YP_810010.1	orf00052_AWRIB576_contig13_group2_49379_49870_len=492	100	3.00E-88			YP_810010.1	orf00052_AWRIB568_contig576_group2_49379_49870_len=492	100	3.00E-88			YP_810010.1	orf00096_AWRIB304_contig324_group2_87822_87331_len=492	100	3e-88
520	OEOE_0380	YP_810011.1	phosphotransferase system, mannose/fructose/N-acetylgalactosamine-specific component IIC	orf00438_PSU1_contig1_group1_370773_371708_len=936	100	8e-176			YP_810011.1	orf00427_BAA1163_contig1_group1_338763_339698_len=936	99.36	3e-174			YP_810011.1	orf00095_AWRIB418_contig351_group2_86305_85370_len=936	99.36	5E-175			YP_810011.1	orf00053_AWRIB429_contig4_group1_49753_50688_len=936	99.36	8e-175			YP_810011.1	orf00150_AWRIB553_contig3_group2_132529_133464_len=936	99.36	1.00E-174			YP_810011.1	orf00053_AWRIB576_contig13_group2_49892_50827_len=936	99.36	8.00E-175			YP_810011.1	orf00053_AWRIB568_contig576_group2_49892_50827_len=936	99.36	8.00E-175			YP_810011.1	orf00095_AWRIB304_contig324_group2_87309_86374_len=936	99.36	8e-175
521	OEOE_0381	YP_810012.1	phosphotransferase system, mannose/fructose/N-acetylgalactosamine-specific component IID	orf00439_PSU1_contig1_group1_371692_372510_len=819	100	9e-154			YP_810012.1	orf00428_BAA1163_contig1_group1_339682_340500_len=819	99.26	4e-153			YP_810012.1	orf00094_AWRIB418_contig351_group2_85386_84568_len=819	99.26	4E-153			YP_810012.1	orf00054_AWRIB429_contig4_group1_50672_51490_len=819	99.63	3e-153			YP_810012.1	orf00151_AWRIB553_contig3_group2_133448_134266_len=819	100	9.00E-154			YP_810012.1	orf00054_AWRIB576_contig13_group2_50811_51629_len=819	99.63	3.00E-153			YP_810012.1	orf00054_AWRIB568_contig576_group2_50811_51629_len=819	99.63	3.00E-153			YP_810012.1	orf00094_AWRIB304_contig324_group2_86390_85572_len=819	99.63	3e-153
522	OEOE_0382	YP_810013.1	phosphotransferase system, mannose/fructose-specific component IIA	orf00440_PSU1_contig1_group1_372537_372956_len=420	100	4e-73			YP_810013.1	orf00429_BAA1163_contig1_group1_340527_340946_len=420	98.56	1e-71			YP_810013.1	orf00093_AWRIB418_contig351_group2_84541_84122_len=420	99.28	1E-072			YP_810013.1	orf00055_AWRIB429_contig4_group1_51517_51936_len=420	100	4e-73			YP_810013.1	orf00152_AWRIB553_contig3_group2_134293_134712_len=420	100	4.00E-73			YP_810013.1	orf00055_AWRIB576_contig13_group2_51656_52075_len=420	100	4.00E-73			YP_810013.1	orf00055_AWRIB568_contig576_group2_51656_52075_len=420	100	4.00E-73			YP_810013.1	orf00093_AWRIB304_contig324_group2_85545_85126_len=420	100	4e-73
523	OEOE_0383	YP_810014.1	Beta-lactamase class C related penicillin binding protein	orf00441_PSU1_contig1_group1_374015_373002_len=1014	100	0			YP_810014.1	orf00430_BAA1163_contig1_group1_342005_340992_len=1014	100	0			YP_810014.1	orf00092_AWRIB418_contig351_group2_83063_84076_len=1014	100				YP_810014.1	orf00056_AWRIB429_contig4_group1_52994_51981_len=1014	100	0			YP_810014.1	orf00153_AWRIB553_contig3_group2_135771_134758_len=1014	100				YP_810014.1	orf00056_AWRIB576_contig13_group2_53133_52120_len=1014	100				YP_810014.1	orf00056_AWRIB568_contig576_group2_53133_52120_len=1014	100				YP_810014.1	orf00092_AWRIB304_contig324_group2_84068_85081_len=1014	100
524	OEOE_0384	YP_810015.1	major facilitator superfamily permease	orf00442_PSU1_contig1_group1_374295_375527_len=1233	99.76	0			YP_810015.1	orf00431_BAA1163_contig1_group1_342285_343517_len=1233	99.27	0			YP_810015.1	orf00091_AWRIB418_contig351_group2_82783_81551_len=1233	99.27				YP_810015.1	orf00057_AWRIB429_contig4_group1_53274_54506_len=1233	99.51	0			YP_810015.1	orf00154_AWRIB553_contig3_group2_136051_137283_len=1233	99.51				YP_810015.1	orf00057_AWRIB576_contig13_group2_53413_54645_len=1233	99.51				YP_810015.1	orf00057_AWRIB568_contig576_group2_53413_54645_len=1233	99.51				YP_810015.1	orf00091_AWRIB304_contig324_group2_83800_82556_len=1245	99.51
525				orf00443_PSU1_contig1_group1_375662_376048_len=387					No_hit	orf00432_BAA1163_contig1_group1_343652_344038_len=387					No_hit	orf00090_AWRIB418_contig351_group2_81416_81030_len=387					No_hit	orf00058_AWRIB429_contig4_group1_54641_55027_len=387					No_hit	orf00155_AWRIB553_contig3_group2_137418_137804_len=387					No_hit	orf00058_AWRIB576_contig13_group2_54780_55166_len=387					No_hit	orf00058_AWRIB568_contig576_group2_54780_55166_len=387					No_hit	orf00090_AWRIB304_contig324_group2_82421_82035_len=387
526	OEOE_0386	YP_810016.1	hypothetical protein	orf00444_PSU1_contig1_group1_376072_376416_len=345	100	2e-63			YP_810016.1	orf00433_BAA1163_contig1_group1_344062_344406_len=345	100	2e-63			YP_810016.1	orf00089_AWRIB418_contig351_group2_81006_80662_len=345	100	2E-063			YP_810016.1	orf00059_AWRIB429_contig4_group1_55051_55395_len=345	100	2e-63			YP_810016.1	orf00156_AWRIB553_contig3_group2_137828_138172_len=345	99.12	7.00E-63			YP_810016.1	orf00059_AWRIB576_contig13_group2_55190_55534_len=345	100	2.00E-63			YP_810016.1	orf00059_AWRIB568_contig576_group2_55190_55534_len=345	100	2.00E-63			YP_810016.1	orf00089_AWRIB304_contig324_group2_82011_81667_len=345	100	2e-63
527	OEOE_0387	YP_810017.1	4-aminobutyrate aminotransferase	orf00445_PSU1_contig1_group1_377875_376523_len=1353	100	0			YP_810017.1	orf00434_BAA1163_contig1_group1_345865_344513_len=1353	99.56	0			YP_810017.1,YP_810017.1	orf00087_AWRIB418_contig351_group2_79203_80210_len=1008,orf00088_AWRIB418_contig351_group2_80286_80555_len=270	99.10,100.00	0.0,2e-48		pseudo	YP_810017.1	orf00060_AWRIB429_contig4_group1_56854_55502_len=1353	99.56	0			YP_810017.1	orf00157_AWRIB553_contig3_group2_139631_138279_len=1353	98.89				YP_810017.1	orf00060_AWRIB576_contig13_group2_56993_55641_len=1353	99.56				YP_810017.1	orf00060_AWRIB568_contig576_group2_56993_55641_len=1353	99.56				YP_810017.1	orf00088_AWRIB304_contig324_group2_80208_81560_len=1353	99.56
528	OEOE_0388	YP_810018.1	amino acid transporter	orf00446_PSU1_contig1_group1_379490_378039_len=1452	100	0			YP_810018.1	orf00437_BAA1163_contig1_group1_347479_346940_len=540,orf00435_BAA1163_contig1_group1_346909_346175_len=735	99.44,98.36	2e-97,2e-134		pseudo	YP_810018.1	orf00086_AWRIB418_contig351_group2_77588_79039_len=1452	99.59				YP_810018.1	orf00061_AWRIB429_contig4_group1_58469_57018_len=1452	99.17	0			YP_810018.1	orf00158_AWRIB553_contig3_group2_141245_139779_len=1467	99.58				YP_810018.1	orf00061_AWRIB576_contig13_group2_58608_57157_len=1452	99.17				YP_810018.1	orf00061_AWRIB568_contig576_group2_58608_57157_len=1452	98.96				YP_810018.1	orf00087_AWRIB304_contig324_group2_78593_80044_len=1452	98.96
529	OEOE_0389	YP_810019.1	hypothetical protein	orf00447_PSU1_contig1_group1_379868_380083_len=216,	100	7e-38		pseudo	YP_810019.1	orf00438_BAA1163_contig1_group1_347857_348423_len=567	97.87	6e-34			YP_810019.1	orf00085_AWRIB418_contig351_group2_77210_76641_len=570	97.87	6E-034			YP_810019.1	orf00062_AWRIB429_contig4_group1_58847_59062_len=216,	98.59	2e-37		pseudo	YP_810019.1	orf00159_AWRIB553_contig3_group2_141622_142191_len=570	93.62	1.00E-32			YP_810019.1	orf00062_AWRIB576_contig13_group2_58986_59201_len=216,	98.59	2.00E-37		pseudo	YP_810019.1	orf00062_AWRIB568_contig576_group2_58986_59201_len=216,	98.59	2.00E-37		pseudo	YP_810019.1	orf00086_AWRIB304_contig324_group2_78215_78000_len=216,	98.59	2e-37
530				orf00448_PSU1_contig1_group1_380091_380438_len=348				pseudo													No_hit	orf00063_AWRIB429_contig4_group1_59070_59417_len=348				pseudo							No_hit	orf00063_AWRIB576_contig13_group2_59209_59556_len=348				pseudo	No_hit	orf00063_AWRIB568_contig576_group2_59209_59556_len=348				pseudo	No_hit	orf00085_AWRIB304_contig324_group2_78016_77645_len=372
531				orf00449_PSU1_contig1_group1_381144_380782_len=363					No_hit	orf00439_BAA1163_contig1_group1_349129_348767_len=363					No_hit	orf00084_AWRIB418_contig351_group2_75935_76297_len=363					No_hit	orf00064_AWRIB429_contig4_group1_60123_59761_len=363											No_hit	orf00064_AWRIB576_contig13_group2_60262_59900_len=363					No_hit	orf00064_AWRIB568_contig576_group2_60262_59900_len=363					No_hit	orf00084_AWRIB304_contig324_group2_76939_77301_len=363
532	OEOE_0392	YP_810020.1	hypothetical protein	orf00450_PSU1_contig1_group1_381523_381122_len=402	100	5e-73			YP_810020.1	orf00440_BAA1163_contig1_group1_349529_349107_len=423	98.46	2e-70			YP_810020.1	orf00083_AWRIB418_contig351_group2_75556_75957_len=402	100	5E-073			YP_810020.1	orf00065_AWRIB429_contig4_group1_60502_60101_len=402	100	5e-73			YP_810020.1	orf00160_AWRIB553_contig3_group2_143274_142534_len=741	96.03	2.00E-65			YP_810020.1	orf00065_AWRIB576_contig13_group2_60641_60240_len=402	100	5.00E-73			YP_810020.1	orf00065_AWRIB568_contig576_group2_60641_60240_len=402	100	5.00E-73			YP_810020.1	orf00083_AWRIB304_contig324_group2_76560_76961_len=402	100	5e-73
533																											YP_810906.1	orf00161_AWRIB553_contig3_group2_143892_145466_len=1575	21.82	1.00E-23
534				orf00451_PSU1_contig1_group1_382141_382488_len=348					No_hit	orf00441_BAA1163_contig1_group1_350150_350473_len=324											No_hit	orf00066_AWRIB429_contig4_group1_61120_61467_len=348											No_hit	orf00066_AWRIB576_contig13_group2_61259_61606_len=348					No_hit	orf00066_AWRIB568_contig576_group2_61259_61606_len=348					No_hit	orf00082_AWRIB304_contig324_group2_75942_75595_len=348
535																											No_hit	orf00162_AWRIB553_contig3_group2_145744_145959_len=216
536																											No_hit	orf00163_AWRIB553_contig3_group2_146122_146577_len=456
537																											No_hit	orf00164_AWRIB553_contig3_group2_146741_148639_len=1899
538															No_hit	orf00082_AWRIB418_contig351_group2_74759_74592_len=168
539	OEOE_0394	YP_810021.1	threonine dehydrogenase or related Zn-dependent dehydrogenase	orf00452_PSU1_contig1_group1_382660_383706_len=1047	100	0			YP_810021.1	orf00442_BAA1163_contig1_group1_350645_351691_len=1047	100	0			YP_810021.1	orf00081_AWRIB418_contig351_group2_74411_73374_len=1038	100				YP_810021.1	orf00067_AWRIB429_contig4_group1_61648_62685_len=1038	100	0			YP_810021.1	orf00166_AWRIB553_contig3_group2_149009_150046_len=1038	98.55				YP_810021.1	orf00067_AWRIB576_contig13_group2_61778_62824_len=1047	100				YP_810021.1	orf00067_AWRIB568_contig576_group2_61778_62824_len=1047	100				YP_810021.1	orf00081_AWRIB304_contig324_group2_75423_74377_len=1047	100
540	OEOE_0395	YP_810022.1	transcriptional regulator	orf00453_PSU1_contig1_group1_384476_383949_len=528	100	2e-98			YP_810022.1	orf00443_BAA1163_contig1_group1_352461_351934_len=528	99.43	2e-97			YP_810022.1	orf00080_AWRIB418_contig351_group2_72604_73131_len=528	99.43	3E-097			YP_810022.1	orf00068_AWRIB429_contig4_group1_63455_62928_len=528	100	2e-98			YP_810022.1	orf00167_AWRIB553_contig3_group2_150814_150287_len=528	98.29	2.00E-96			YP_810022.1	orf00068_AWRIB576_contig13_group2_63594_63067_len=528	100	2.00E-98			YP_810022.1	orf00068_AWRIB568_contig576_group2_63594_63067_len=528	100	2.00E-98			YP_810022.1	orf00080_AWRIB304_contig324_group2_73607_74134_len=528	100	2e-98
541	OEOE_0396	YP_810023.1	carbonyl reductase	orf00454_PSU1_contig1_group1_384599_385330_len=732	100	1e-138			YP_810023.1	orf00444_BAA1163_contig1_group1_352584_353315_len=732	100	1e-138			YP_810023.1	orf00079_AWRIB418_contig351_group2_72481_71750_len=732	100	1E-138			YP_810023.1	orf00069_AWRIB429_contig4_group1_63578_64309_len=732	100	1e-138			YP_810023.1	orf00168_AWRIB553_contig3_group2_150937_151668_len=732	96.71	7.00E-134			YP_810023.1	orf00069_AWRIB576_contig13_group2_63717_64448_len=732	100	1.00E-138			YP_810023.1	orf00069_AWRIB568_contig576_group2_63717_64448_len=732	100	1.00E-138			YP_810023.1	orf00079_AWRIB304_contig324_group2_73484_72753_len=732	100	1e-138
542	OEOE_0397	YP_810024.1	hypothetical protein																								YP_810024.1	orf00169_AWRIB553_contig3_group2_152085_151816_len=270	93.62	8.00E-21
543	OEOE_0398	YP_810025.1	hypothetical protein
544	OEOE_0399	YP_810026.1	hypothetical protein	orf00456_PSU1_contig1_group1_386200_386925_len=726	100	2e-144									YP_810026.1	orf00077_AWRIB418_contig351_group2_70873_70148_len=726	99.59	7E-144			YP_810026.1	orf00071_AWRIB429_contig4_group1_65179_65904_len=726	99.59	7e-144			YP_810026.1	orf00171_AWRIB553_contig3_group2_152423_153274_len=852	95.26	3.00E-145			YP_810026.1	orf00071_AWRIB576_contig13_group2_65318_66043_len=726	99.59	7.00E-144			YP_810026.1	orf00071_AWRIB568_contig576_group2_65318_66043_len=726	99.59	7.00E-144			YP_810026.1	orf00077_AWRIB304_contig324_group2_71883_71158_len=726	99.59	7e-144
545									YP_810026.1	orf00446_BAA1163_contig1_group1_354191_354916_len=726	99.59	7e-144		pseudo													YP_810132.1	orf00172_AWRIB553_contig3_group2_154059_153406_len=654	45.45	1.00E-37		pseudo
546																											No_hit	orf00173_AWRIB553_contig3_group2_154412_154080_len=333
547				orf00458_PSU1_contig1_group1_387792_387391_len=402,orf00457_PSU1_contig1_group1_387260_387057_len=204				pseudo	No_hit	orf00448_BAA1163_contig1_group1_355783_355382_len=402,orf00447_BAA1163_contig1_group1_355251_355048_len=204				pseudo	No_hit	orf00075_AWRIB418_contig351_group2_69281_69682_len=402,orf00076_AWRIB418_contig351_group2_69813_70016_len=204				pseudo	No_hit	orf00073_AWRIB429_contig4_group1_66771_66370_len=402,orf00072_AWRIB429_contig4_group1_66326_66036_len=291				pseudo	No_hit	,orf00175_AWRIB553_contig3_group2_154912_154451_len=462				pseudo	No_hit	orf00073_AWRIB576_contig13_group2_66910_66509_len=402,orf00072_AWRIB576_contig13_group2_66378_66175_len=204				pseudo	No_hit	orf00073_AWRIB568_contig576_group2_66910_66509_len=402,orf00072_AWRIB568_contig576_group2_66378_66175_len=204				pseudo	No_hit	orf00075_AWRIB304_contig324_group2_70291_70692_len=402,orf00076_AWRIB304_contig324_group2_70736_71026_len=291
548																											No_hit	orf00176_AWRIB553_contig3_group2_155264_156139_len=876
549																											No_hit	orf00177_AWRIB553_contig3_group2_156405_156205_len=201
550	OEOE_0401	YP_810027.1	hypothetical protein	orf00459_PSU1_contig1_group1_387991_387803_len=189	100	2e-32			YP_810027.1	orf00449_BAA1163_contig1_group1_355985_355794_len=192	100	2e-32			YP_810027.1	orf00074_AWRIB418_contig351_group2_69082_69270_len=189	100	2E-032			YP_810027.1	orf00074_AWRIB429_contig4_group1_66970_66782_len=189	100	2e-32									YP_810027.1	orf00074_AWRIB576_contig13_group2_67109_66921_len=189	100	2.00E-32			YP_810027.1	orf00074_AWRIB568_contig576_group2_67109_66921_len=189	100	2.00E-32			YP_810027.1	orf00074_AWRIB304_contig324_group2_70092_70280_len=189	100	2e-32
551	OEOE_0402	YP_810028.1	hypothetical protein
553	OEOE_0404	YP_810029.1	glyceraldehyde-3-phosphate dehydrogenase	orf00461_PSU1_contig1_group1_389352_390377_len=1026	100	0			YP_810029.1	orf00450_BAA1163_contig1_group1_357505_358401_len=897	99.33	3e-171			YP_810029.1	orf00073_AWRIB418_contig351_group2_67686_66661_len=1026	100				YP_810029.1	orf00076_AWRIB429_contig4_group1_68366_69391_len=1026	100	0			YP_810029.1	orf00178_AWRIB553_contig3_group2_157422_158447_len=1026	99.71				YP_810029.1	orf00075_AWRIB576_contig13_group2_68505_69530_len=1026	100				YP_810029.1	orf00075_AWRIB568_contig576_group2_68505_69530_len=1026	100				YP_810029.1	orf00073_AWRIB304_contig324_group2_68696_67671_len=1026	100
554	OEOE_0405	YP_810030.1	preprotein translocase subunit SecG	orf00462_PSU1_contig1_group1_390480_390716_len=237	100	7e-38			YP_810030.1	orf00451_BAA1163_contig1_group1_358504_358740_len=237	100	7e-38			YP_810030.1	orf00072_AWRIB418_contig351_group2_66558_66322_len=237	100	7E-038			YP_810030.1	orf00077_AWRIB429_contig4_group1_69494_69730_len=237	100	7e-38			YP_810030.1	orf00179_AWRIB553_contig3_group2_158550_158786_len=237	100	7.00E-38			YP_810030.1	orf00076_AWRIB576_contig13_group2_69633_69869_len=237	100	7.00E-38			YP_810030.1	orf00076_AWRIB568_contig576_group2_69633_69869_len=237	100	7.00E-38			YP_810030.1	orf00072_AWRIB304_contig324_group2_67568_67332_len=237	100	7e-38
555	OEOE_0406	YP_810031.1	GtcA family membrane protein	orf00463_PSU1_contig1_group1_391247_390792_len=456	100	2e-82			YP_810031.1	orf00452_BAA1163_contig1_group1_359271_358816_len=456	98.68	9e-82			YP_810031.1	orf00071_AWRIB418_contig351_group2_65791_66246_len=456	98.68	9E-082			YP_810031.1	orf00078_AWRIB429_contig4_group1_70261_69806_len=456	100	2e-82			YP_810031.1	orf00180_AWRIB553_contig3_group2_159317_158862_len=456	99.34	3.00E-82			YP_810031.1	orf00077_AWRIB576_contig13_group2_70400_69945_len=456	100	2.00E-82			YP_810031.1	orf00077_AWRIB568_contig576_group2_70400_69945_len=456	100	2.00E-82			YP_810031.1	orf00071_AWRIB304_contig324_group2_66801_67256_len=456	100	2e-82
556	OEOE_0407	YP_810032.1	Lyzozyme M1 (1,4-beta-N-acetylmuramidase)	orf00464_PSU1_contig1_group1_391293_392186_len=894	99.66	1e-167			YP_810032.1	orf00453_BAA1163_contig1_group1_359317_359721_len=405,orf00454_BAA1163_contig1_group1_359929_360192_len=264	94.44,96.51	6e-65,2e-45		pseudo	YP_810032.1	orf00070_AWRIB418_contig351_group2_65745_64852_len=894	98.32	7E-166			YP_810032.1	orf00079_AWRIB429_contig4_group1_70307_71200_len=894	99.66	1e-167			YP_810032.1	orf00181_AWRIB553_contig3_group2_159363_160256_len=894	98.99	1.00E-166			YP_810032.1	orf00078_AWRIB576_contig13_group2_70446_71339_len=894	99.66	1.00E-167			YP_810032.1	orf00078_AWRIB568_contig576_group2_70446_71339_len=894	99.66	1.00E-167			YP_810032.1	orf00070_AWRIB304_contig324_group2_66755_65862_len=894	99.66	1e-167
557	OEOE_0408	YP_810033.1	dehydrogenase or related protein	orf00465_PSU1_contig1_group1_392183_393190_len=1008	100	0			YP_810033.1	orf00456_BAA1163_contig1_group1_360198_361211_len=1014	98.8	0			YP_810033.1	orf00069_AWRIB418_contig351_group2_64855_63848_len=1008	98.81				YP_810033.1	orf00080_AWRIB429_contig4_group1_71197_72204_len=1008	99.4	0			YP_810033.1	orf00182_AWRIB553_contig3_group2_160253_161260_len=1008	99.7				YP_810033.1	orf00079_AWRIB576_contig13_group2_71336_72343_len=1008	99.4				YP_810033.1	orf00079_AWRIB568_contig576_group2_71336_72343_len=1008	99.4				YP_810033.1	orf00069_AWRIB304_contig324_group2_65865_64858_len=1008	99.4
559	OEOE_0410	YP_810034.1	hypothetical protein	orf00466_PSU1_contig1_group1_393512_394381_len=870	100	6e-159			YP_810034.1	orf00457_BAA1163_contig1_group1_361532_362401_len=870	98.96	2e-157			YP_810034.1	orf00068_AWRIB418_contig351_group2_63527_62658_len=870	98.96	2E-157			YP_810034.1	orf00081_AWRIB429_contig4_group1_72525_73394_len=870	99.31	1e-157			YP_810034.1	orf00183_AWRIB553_contig3_group2_161804_162151_len=348,	95.41	1.00E-53		pseudo	YP_810034.1	orf00080_AWRIB576_contig13_group2_72664_73533_len=870	99.31	1.00E-157			YP_810034.1	orf00080_AWRIB568_contig576_group2_72664_73533_len=870	99.31	1.00E-157			YP_810034.1	orf00068_AWRIB304_contig324_group2_64537_63668_len=870	99.31	1e-157
560	OEOE_0411	YP_810035.1	aminotransferase	orf00467_PSU1_contig1_group1_395933_394716_len=1218	100	0			YP_810035.1	orf00458_BAA1163_contig1_group1_363953_362736_len=1218	99.51	0			YP_810035.1	orf00067_AWRIB418_contig351_group2_61106_62323_len=1218	99.51				YP_810035.1	orf00083_AWRIB429_contig4_group1_74947_74786_len=162,orf00082_AWRIB429_contig4_group1_74775_73729_len=1047	90.57,99.71	6e-23,0.0		pseudo	YP_810035.1	orf00184_AWRIB553_contig3_group2_163703_162486_len=1218	99.01				YP_810035.1,YP_810035.1	orf00082_AWRIB576_contig13_group2_75086_74925_len=162,orf00081_AWRIB576_contig13_group2_74914_73868_len=1047	90.57,99.71	6e-23,0.0		pseudo	YP_810035.1,YP_810035.1	orf00082_AWRIB568_contig576_group2_75086_74925_len=162,orf00081_AWRIB568_contig576_group2_74914_73868_len=1047	90.57,99.71	6e-23,0.0		pseudo	YP_810035.1	orf00066_AWRIB304_contig324_group2_62115_62276_len=162,orf00067_AWRIB304_contig324_group2_62287_63333_len=1047	90.57,99.71	6e-23,0.0
561	OEOE_0412	YP_810036.1	transcriptional regulator	orf00468_PSU1_contig1_group1_396085_396978_len=894	100	1e-169			YP_810036.1	orf00459_BAA1163_contig1_group1_364105_364398_len=294,orf00460_BAA1163_contig1_group1_364467_364997_len=531	100.00,100.00	1e-50,6e-99		pseudo	YP_810036.1	orf00066_AWRIB418_contig351_group2_60954_60061_len=894	100	1E-169			YP_810036.1	orf00084_AWRIB429_contig4_group1_75099_75992_len=894	100	1e-169			YP_810036.1	orf00186_AWRIB553_contig3_group2_163855_164748_len=894	100	1.00E-169			YP_810036.1	orf00083_AWRIB576_contig13_group2_75238_76131_len=894	100	1.00E-169			YP_810036.1	orf00083_AWRIB568_contig576_group2_75238_76131_len=894	100	1.00E-169			YP_810036.1	orf00065_AWRIB304_contig324_group2_61963_61070_len=894	100	1e-169
562	OEOE_0413	YP_810037.1	phosphoglycerate dehydrogenase or related dehydrogenase	orf00469_PSU1_contig1_group1_397092_398087_len=996	100	0			YP_810037.1	orf00461_BAA1163_contig1_group1_365111_366106_len=996	99.7	0			YP_810037.1	orf00065_AWRIB418_contig351_group2_59947_58952_len=996	99.7				YP_810037.1	orf00085_AWRIB429_contig4_group1_76106_77101_len=996	99.7	0			YP_810037.1	orf00187_AWRIB553_contig3_group2_164862_165857_len=996	100				YP_810037.1	orf00084_AWRIB576_contig13_group2_76245_77240_len=996	99.7				YP_810037.1	orf00084_AWRIB568_contig576_group2_76245_77240_len=996	99.7				YP_810037.1	orf00064_AWRIB304_contig324_group2_60956_59961_len=996	99.7
563	OEOE_0414	YP_810038.1	cytochrome bd biosynthesis ABC-type transporter, ATPase and permease component	orf00470_PSU1_contig1_group1_398266_399993_len=1728	100	0			YP_810038.1	orf00462_BAA1163_contig1_group1_366285_368012_len=1728	99.48	0			YP_810038.1	orf00064_AWRIB418_contig351_group2_58773_57046_len=1728	99.3				YP_810038.1	orf00086_AWRIB429_contig4_group1_77280_79007_len=1728	99.83	0			YP_810038.1	orf00188_AWRIB553_contig3_group2_166036_167763_len=1728	99.65				YP_810038.1	orf00085_AWRIB576_contig13_group2_77419_79146_len=1728	99.83				YP_810038.1	orf00085_AWRIB568_contig576_group2_77419_79146_len=1728	99.83				YP_810038.1	orf00063_AWRIB304_contig324_group2_59782_58055_len=1728	99.83
564	OEOE_0415	YP_810039.1	cytochrome bd biosynthesis ABC-type transporter, ATPase and permease component	orf00471_PSU1_contig1_group1_399983_401695_len=1713	100	0			YP_810039.1	orf00463_BAA1163_contig1_group1_368002_369714_len=1713	100	0			YP_810039.1	orf00063_AWRIB418_contig351_group2_57056_55344_len=1713	100				YP_810039.1	orf00087_AWRIB429_contig4_group1_78997_80709_len=1713	99.65	0			YP_810039.1	orf00189_AWRIB553_contig3_group2_167753_169465_len=1713	100				YP_810039.1	orf00086_AWRIB576_contig13_group2_79136_80848_len=1713	99.65				YP_810039.1	orf00086_AWRIB568_contig576_group2_79136_80848_len=1713	99.65				YP_810039.1	orf00062_AWRIB304_contig324_group2_58065_56353_len=1713	99.82
565	OEOE_0416	YP_810040.1	N-acetylmuramidase	orf00472_PSU1_contig1_group1_401682_402338_len=657	99.54	4e-125			YP_810040.1	orf00464_BAA1163_contig1_group1_369701_370357_len=657	99.08	1e-124			YP_810040.1	orf00062_AWRIB418_contig351_group2_55357_54701_len=657	98.62	3E-124			YP_810040.1	orf00088_AWRIB429_contig4_group1_80696_81352_len=657	98.62	7e-124			YP_810040.1	orf00190_AWRIB553_contig3_group2_169452_170108_len=657	99.08	5.00E-125			YP_810040.1	orf00087_AWRIB576_contig13_group2_80835_81491_len=657	98.62	7.00E-124			YP_810040.1	orf00087_AWRIB568_contig576_group2_80835_81491_len=657	98.62	7.00E-124			YP_810040.1	orf00061_AWRIB304_contig324_group2_56366_55710_len=657	98.62	7e-124
566	OEOE_0417	YP_810041.1	citrate lyase regulator	orf00473_PSU1_contig1_group1_403298_402339_len=960	100	7e-180			YP_810041.1	orf00466_BAA1163_contig1_group1_371316_370549_len=768,orf00465_BAA1163_contig1_group1_370546_370358_len=189	98.56,96.77	3e-138,1e-28		pseudo	YP_810041.1	orf00061_AWRIB418_contig351_group2_53741_54700_len=960	98.75	4E-178			YP_810041.1	orf00089_AWRIB429_contig4_group1_82312_81353_len=960	100	7e-180			YP_810041.1	orf00191_AWRIB553_contig3_group2_171068_170109_len=960	99.69	2.00E-179			YP_810041.1	orf00088_AWRIB576_contig13_group2_82451_81492_len=960	100	7.00E-180			YP_810041.1	orf00088_AWRIB568_contig576_group2_82451_81492_len=960	100	7.00E-180			YP_810041.1	orf00060_AWRIB304_contig324_group2_54750_55709_len=960	100	7e-180
567	OEOE_0418	YP_810042.1	malate oxidoreductase	orf00474_PSU1_contig1_group1_403448_404605_len=1158	100	0			YP_810042.1	orf00467_BAA1163_contig1_group1_371466_372623_len=1158	98.18	0			YP_810042.1	orf00060_AWRIB418_contig351_group2_53591_52434_len=1158	97.92				YP_810042.1	orf00090_AWRIB429_contig4_group1_82462_83619_len=1158	99.48	0			YP_810042.1	orf00192_AWRIB553_contig3_group2_171218_172375_len=1158	99.22				YP_810042.1	orf00089_AWRIB576_contig13_group2_82601_83758_len=1158	99.48				YP_810042.1	orf00089_AWRIB568_contig576_group2_82601_83758_len=1158	99.48				YP_810042.1	orf00059_AWRIB304_contig324_group2_54600_53443_len=1158	99.48
568	OEOE_0419	YP_810043.1	putative citrate transporter	orf00475_PSU1_contig1_group1_404701_405684_len=984	100	0			YP_810043.1	orf00469_BAA1163_contig1_group1_372719_373702_len=984	98.47	0			YP_810043.1	orf00058_AWRIB418_contig351_group2_52338_51355_len=984	98.78				YP_810043.1	orf00091_AWRIB429_contig4_group1_83715_84698_len=984	100	0			YP_810043.1	orf00193_AWRIB553_contig3_group2_172471_173454_len=984	99.69				YP_810043.1	orf00090_AWRIB576_contig13_group2_83854_84837_len=984	100				YP_810043.1	orf00090_AWRIB568_contig576_group2_83854_84837_len=984	100				YP_810043.1	orf00058_AWRIB304_contig324_group2_53347_52364_len=984	100
569	OEOE_0420	YP_810044.1	citrate lyase synthetase	orf00476_PSU1_contig1_group1_405703_406749_len=1047	100	0			YP_810044.1	orf00470_BAA1163_contig1_group1_373721_374329_len=609,orf00471_BAA1163_contig1_group1_374296_374766_len=471	96.69,99.36	2e-104,4e-84		pseudo	YP_810044.1	orf00057_AWRIB418_contig351_group2_51336_50290_len=1047	98.85				YP_810044.1	orf00092_AWRIB429_contig4_group1_84717_85763_len=1047	100	0			YP_810044.1	orf00194_AWRIB553_contig3_group2_173473_174519_len=1047	99.43				YP_810044.1	orf00091_AWRIB576_contig13_group2_84856_85902_len=1047	100				YP_810044.1	orf00091_AWRIB568_contig576_group2_84856_85902_len=1047	100				YP_810044.1	orf00057_AWRIB304_contig324_group2_52345_51299_len=1047	100
570	OEOE_0421	YP_810045.1	citrate lyase subunit gamma	orf00477_PSU1_contig1_group1_406739_407032_len=294	100	2e-50			YP_810045.1	orf00472_BAA1163_contig1_group1_374756_375049_len=294	100	2e-50			YP_810045.1	orf00056_AWRIB418_contig351_group2_50300_50007_len=294	100	2E-050			YP_810045.1	orf00093_AWRIB429_contig4_group1_85753_86046_len=294	100	2e-50			YP_810045.1	orf00195_AWRIB553_contig3_group2_174509_174802_len=294	100	2.00E-50			YP_810045.1	orf00092_AWRIB576_contig13_group2_85892_86185_len=294	100	2.00E-50			YP_810045.1	orf00092_AWRIB568_contig576_group2_85892_86185_len=294	100	2.00E-50			YP_810045.1	orf00056_AWRIB304_contig324_group2_51309_51016_len=294	100	2e-50
571	OEOE_0422	YP_810046.1	citrate lyase beta subunit	orf00478_PSU1_contig1_group1_407032_407946_len=915	100	1e-169			YP_810046.1	orf00473_BAA1163_contig1_group1_375049_375963_len=915	99.01	1e-167			YP_810046.1	orf00055_AWRIB418_contig351_group2_50007_49093_len=915	99.01	1E-167			YP_810046.1	orf00094_AWRIB429_contig4_group1_86046_86960_len=915	100	1e-169			YP_810046.1	orf00196_AWRIB553_contig3_group2_174802_175716_len=915	100	1.00E-169			YP_810046.1	orf00093_AWRIB576_contig13_group2_86185_87099_len=915	100	1.00E-169			YP_810046.1	orf00093_AWRIB568_contig576_group2_86185_87099_len=915	100	1.00E-169			YP_810046.1	orf00055_AWRIB304_contig324_group2_51016_50102_len=915	100	1e-169
572	OEOE_0423	YP_810047.1	citrate lyase, alpha subunit	orf00479_PSU1_contig1_group1_407936_409474_len=1539	99.8	0			YP_810047.1	orf00474_BAA1163_contig1_group1_375953_377491_len=1539	99.61	0			YP_810047.1	orf00054_AWRIB418_contig351_group2_49103_47565_len=1539	99.61				YP_810047.1	orf00095_AWRIB429_contig4_group1_86950_88488_len=1539	99.41	0			YP_810047.1	orf00197_AWRIB553_contig3_group2_175706_177244_len=1539	99.61				YP_810047.1	orf00094_AWRIB576_contig13_group2_87089_88627_len=1539	99.41				YP_810047.1	orf00094_AWRIB568_contig576_group2_87089_88627_len=1539	99.41				YP_810047.1	orf00054_AWRIB304_contig324_group2_50112_48574_len=1539	99.41
573	OEOE_0424	YP_810048.1	phosphoribosyl-dephospho-CoA transferase (holo-ACP synthetase)	orf00481_PSU1_contig1_group1_409524_410075_len=552	100	5e-102			YP_810048.1	orf00476_BAA1163_contig1_group1_377541_378092_len=552	99.45	2e-101			YP_810048.1	orf00052_AWRIB418_contig351_group2_47515_46964_len=552	99.45	2E-101			YP_810048.1	orf00096_AWRIB429_contig4_group1_88538_89089_len=552	100	5e-102			YP_810048.1	orf00199_AWRIB553_contig3_group2_177294_177845_len=552	99.45	2.00E-101			YP_810048.1	orf00096_AWRIB576_contig13_group2_88677_89228_len=552	100	5.00E-102			YP_810048.1	orf00096_AWRIB568_contig576_group2_88677_89228_len=552	100	5.00E-102			YP_810048.1	orf00053_AWRIB304_contig324_group2_48518_47973_len=546	100	5e-101
574	OEOE_0425	YP_810049.1	triphosphoribosyl-dephospho-CoA synthase	orf00482_PSU1_contig1_group1_410072_410896_len=825	100	8e-155			YP_810049.1	orf00478_BAA1163_contig1_group1_378089_378913_len=825	100	8e-155			YP_810049.1	orf00050_AWRIB418_contig351_group2_46967_46143_len=825	99.64	7E-154			YP_810049.1	orf00098_AWRIB429_contig4_group1_89086_89910_len=825	99.64	2e-154			YP_810049.1	orf00201_AWRIB553_contig3_group2_177842_178666_len=825	100	8.00E-155			YP_810049.1	orf00098_AWRIB576_contig13_group2_89225_90049_len=825	99.64	2.00E-154			YP_810049.1	orf00098_AWRIB568_contig576_group2_89225_90049_len=825	99.64	2.00E-154			YP_810049.1	orf00051_AWRIB304_contig324_group2_47976_47152_len=825	99.64	2e-154
575	OEOE_0426	YP_810050.1	ATP-dependent DNA helicase PcrA	orf00483_PSU1_contig1_group1_410921_413167_len=2247	99.87	0			YP_810050.1	orf00479_BAA1163_contig1_group1_378938_381184_len=2247	99.6	0			YP_810050.1	orf00049_AWRIB418_contig351_group2_46118_43872_len=2247	99.6				YP_810050.1	orf00099_AWRIB429_contig4_group1_89935_92181_len=2247	99.87	0			YP_810050.1	orf00202_AWRIB553_contig3_group2_178691_180937_len=2247	99.73				YP_810050.1	orf00099_AWRIB576_contig13_group2_90074_92320_len=2247	99.87				YP_810050.1	orf00099_AWRIB568_contig576_group2_90074_92320_len=2247	99.87				YP_810050.1	orf00050_AWRIB304_contig324_group2_47127_44881_len=2247	99.87
576	OEOE_0427	YP_810051.1	NAD-dependent DNA ligase	orf00484_PSU1_contig1_group1_413170_415224_len=2055	100	0			YP_810051.1	orf00480_BAA1163_contig1_group1_381187_383241_len=2055	99.27	0			YP_810051.1	orf00048_AWRIB418_contig351_group2_43869_41815_len=2055	99.27				YP_810051.1	orf00100_AWRIB429_contig4_group1_92184_94238_len=2055	99.85	0			YP_810051.1	orf00203_AWRIB553_contig3_group2_180940_182994_len=2055	99.85				YP_810051.1	orf00100_AWRIB576_contig13_group2_92323_94377_len=2055	99.85				YP_810051.1	orf00100_AWRIB568_contig576_group2_92323_94377_len=2055	99.85				YP_810051.1	orf00049_AWRIB304_contig324_group2_44878_42824_len=2055	99.85
577	OEOE_0428	YP_810052.1	hypothetical protein	orf00486_PSU1_contig1_group1_415292_416377_len=1086	99.72	0			YP_810052.1	orf00482_BAA1163_contig1_group1_383309_384394_len=1086	98.61	0			YP_810052.1	orf00047_AWRIB418_contig351_group2_41747_40665_len=1083	98.34				YP_810052.1	orf00101_AWRIB429_contig4_group1_94306_95391_len=1086	99.17	0			YP_810052.1	orf00205_AWRIB553_contig3_group2_183062_184147_len=1086	99.45				YP_810052.1	orf00101_AWRIB576_contig13_group2_94445_95530_len=1086	99.17				YP_810052.1	orf00101_AWRIB568_contig576_group2_94445_95530_len=1086	99.17				YP_810052.1	orf00048_AWRIB304_contig324_group2_42756_41671_len=1086	99.45
578	OEOE_0429	YP_810053.1	hypothetical protein	orf00487_PSU1_contig1_group1_416480_416950_len=471	100	6e-86			YP_810053.1	orf00483_BAA1163_contig1_group1_384497_384967_len=471	100	6e-86			YP_810053.1	orf00046_AWRIB418_contig351_group2_40562_40092_len=471	100	6E-086			YP_810053.1	orf00102_AWRIB429_contig4_group1_95494_95964_len=471	100	6e-86			YP_810053.1	orf00206_AWRIB553_contig3_group2_184250_184720_len=471	100	6.00E-86			YP_810053.1	orf00102_AWRIB576_contig13_group2_95633_96103_len=471	100	6.00E-86			YP_810053.1	orf00102_AWRIB568_contig576_group2_95633_96103_len=471	100	6.00E-86			YP_810053.1	orf00047_AWRIB304_contig324_group2_41568_41098_len=471	100	6e-86
579	OEOE_0430	YP_810054.1	transcription elongation factor	orf00488_PSU1_contig1_group1_416953_418374_len=1422	100	0			YP_810054.1	orf00484_BAA1163_contig1_group1_384970_386391_len=1422	99.37	0			YP_810054.1	orf00045_AWRIB418_contig351_group2_40089_38668_len=1422	99.37				YP_810054.1	orf00103_AWRIB429_contig4_group1_95967_97388_len=1422	100	0			YP_810054.1	orf00207_AWRIB553_contig3_group2_184723_186135_len=1413	99.15				YP_810054.1	orf00103_AWRIB576_contig13_group2_96106_97527_len=1422	100				YP_810054.1	orf00103_AWRIB568_contig576_group2_96106_97527_len=1422	100				YP_810054.1	orf00046_AWRIB304_contig324_group2_41095_39674_len=1422	100
580	OEOE_0431	YP_810055.1	nucleic-acid-binding protein implicated in transcription termination	orf00489_PSU1_contig1_group1_418381_418722_len=342	100	1e-60			YP_810055.1	orf00485_BAA1163_contig1_group1_386398_386739_len=342	100	1e-60			YP_810055.1	orf00044_AWRIB418_contig351_group2_38661_38320_len=342	100	1E-060			YP_810055.1	orf00104_AWRIB429_contig4_group1_97395_97736_len=342	100	1e-60			YP_810055.1	orf00208_AWRIB553_contig3_group2_186142_186483_len=342	100	1.00E-60			YP_810055.1	orf00104_AWRIB576_contig13_group2_97534_97875_len=342	100	1.00E-60			YP_810055.1	orf00104_AWRIB568_contig576_group2_97534_97875_len=342	100	1.00E-60			YP_810055.1	orf00045_AWRIB304_contig324_group2_39667_39326_len=342	100	1e-60
581	OEOE_0432	YP_810056.1	50S ribosomal protein L7AE	orf00490_PSU1_contig1_group1_418733_419008_len=276	98.9	6e-45									YP_810056.1	orf00043_AWRIB418_contig351_group2_38234_38034_len=201	100	1E-031			YP_810056.1	orf00105_AWRIB429_contig4_group1_97747_98022_len=276	98.9	6e-45			YP_810056.1	orf00209_AWRIB553_contig3_group2_186494_186769_len=276	98.9	6.00E-45			YP_810056.1	orf00105_AWRIB576_contig13_group2_97886_98161_len=276	98.9	6.00E-45			YP_810056.1	orf00105_AWRIB568_contig576_group2_97886_98161_len=276	98.9	6.00E-45			YP_810056.1	orf00044_AWRIB304_contig324_group2_39315_39040_len=276	98.9	6e-45
582	OEOE_0433	YP_810057.1	translation initiation factor 2	orf00493_PSU1_contig1_group1_419005_421494_len=2490	100	0			YP_810057.1	orf00487_BAA1163_contig1_group1_386825_389509_len=2685	99.52	0			YP_810057.1	orf00041_AWRIB418_contig351_group2_38037_35548_len=2490	99.52				YP_810057.1	orf00107_AWRIB429_contig4_group1_98019_100508_len=2490	100	0			YP_810057.1	orf00212_AWRIB553_contig3_group2_186766_189255_len=2490	99.88				YP_810057.1	orf00107_AWRIB576_contig13_group2_98158_100647_len=2490	100				YP_810057.1	orf00108_AWRIB568_contig576_group2_98158_100647_len=2490	100				YP_810057.1	orf00042_AWRIB304_contig324_group2_39043_36554_len=2490	100
583	OEOE_0434	YP_810058.1	ribosome-binding factor A	orf00494_PSU1_contig1_group1_421487_421852_len=366	100	4e-65			YP_810058.1	orf00488_BAA1163_contig1_group1_389502_389867_len=366	100	4e-65			YP_810058.1	orf00039_AWRIB418_contig351_group2_35555_35190_len=366	100	4E-065			YP_810058.1	orf00108_AWRIB429_contig4_group1_100501_100866_len=366	100	4e-65			YP_810058.1	orf00213_AWRIB553_contig3_group2_189248_189613_len=366	100	4.00E-65			YP_810058.1	orf00108_AWRIB576_contig13_group2_100640_101005_len=366	100	4.00E-65			YP_810058.1	orf00109_AWRIB568_contig576_group2_100640_101005_len=366	100	4.00E-65			YP_810058.1	orf00040_AWRIB304_contig324_group2_36561_36196_len=366	100	4e-65
584	OEOE_0435	YP_810059.1	transcriptional regulator	orf00495_PSU1_contig1_group1_423193_421910_len=1284	100	0			YP_810059.1	orf00489_BAA1163_contig1_group1_391208_389925_len=1284	97.89	0			YP_810059.1	orf00038_AWRIB418_contig351_group2_33849_35132_len=1284	97.89				YP_810059.1	orf00109_AWRIB429_contig4_group1_102207_100924_len=1284	99.53	0			YP_810059.1	orf00214_AWRIB553_contig3_group2_190954_189671_len=1284	99.77				YP_810059.1	orf00109_AWRIB576_contig13_group2_102346_101063_len=1284	99.53				YP_810059.1	orf00110_AWRIB568_contig576_group2_102346_101063_len=1284	99.53				YP_810059.1	orf00039_AWRIB304_contig324_group2_34855_36138_len=1284	99.53
585	OEOE_0436	YP_810060.1	membrane-associated phospholipid phosphatase	orf00496_PSU1_contig1_group1_423267_423935_len=669	100	5e-128			YP_810060.1	orf00490_BAA1163_contig1_group1_391289_391957_len=669	99.55	1e-127			YP_810060.1	orf00037_AWRIB418_contig351_group2_33775_33107_len=669	99.55	1E-127			YP_810060.1	orf00110_AWRIB429_contig4_group1_102281_102949_len=669	100	5e-128			YP_810060.1	orf00215_AWRIB553_contig3_group2_191028_191696_len=669	100	5.00E-128			YP_810060.1	orf00110_AWRIB576_contig13_group2_102420_103088_len=669	100	5.00E-128			YP_810060.1	orf00111_AWRIB568_contig576_group2_102420_103088_len=669	100	5.00E-128			YP_810060.1	orf00038_AWRIB304_contig324_group2_34781_34113_len=669	100	5e-128
586	OEOE_0437	YP_810061.1	deoxynucleoside kinase	orf00497_PSU1_contig1_group1_424056_424700_len=645	100	4e-121			YP_810061.1	orf00491_BAA1163_contig1_group1_392078_392722_len=645	99.07	8e-120			YP_810061.1	orf00036_AWRIB418_contig351_group2_32986_32342_len=645	100	4E-121			YP_810061.1	orf00111_AWRIB429_contig4_group1_103070_103714_len=645	100	4e-121			YP_810061.1	orf00216_AWRIB553_contig3_group2_191817_192461_len=645	100	4.00E-121			YP_810061.1	orf00111_AWRIB576_contig13_group2_103209_103853_len=645	100	4.00E-121			YP_810061.1	orf00112_AWRIB568_contig576_group2_103209_103853_len=645	100	4.00E-121			YP_810061.1	orf00037_AWRIB304_contig324_group2_33992_33348_len=645	100	4e-121
587	OEOE_0438	YP_810062.1	peptide ABC transporter permease	orf00498_PSU1_contig1_group1_424786_426243_len=1458	100	0			YP_810062.1	orf00492_BAA1163_contig1_group1_392808_394265_len=1458	100	0			YP_810062.1	orf00035_AWRIB418_contig351_group2_32256_30799_len=1458	99.79				YP_810062.1	orf00112_AWRIB429_contig4_group1_103800_105257_len=1458	100	0			YP_810062.1	orf00217_AWRIB553_contig3_group2_192547_194004_len=1458	100				YP_810062.1	orf00112_AWRIB576_contig13_group2_103939_105396_len=1458	100				YP_810062.1	orf00113_AWRIB568_contig576_group2_103939_105396_len=1458	100				YP_810062.1	orf00036_AWRIB304_contig324_group2_33262_31805_len=1458	100
588	OEOE_0439	YP_810063.1	peptide ABC transporter ATPase	orf00499_PSU1_contig1_group1_426254_426952_len=699	100	1e-128			YP_810063.1	orf00493_BAA1163_contig1_group1_394276_394974_len=699	100	1e-128			YP_810063.1	orf00034_AWRIB418_contig351_group2_30788_30090_len=699	100	1E-128			YP_810063.1	orf00113_AWRIB429_contig4_group1_105268_105966_len=699	100	1e-128			YP_810063.1	orf00218_AWRIB553_contig3_group2_194015_194713_len=699	100	1.00E-128			YP_810063.1	orf00113_AWRIB576_contig13_group2_105407_106105_len=699	100	1.00E-128			YP_810063.1	orf00114_AWRIB568_contig576_group2_105407_106105_len=699	100	1.00E-128			YP_810063.1	orf00035_AWRIB304_contig324_group2_31794_31096_len=699	100	1e-128
589	OEOE_0440	YP_810064.1	seryl-tRNA synthetase	orf00500_PSU1_contig1_group1_426995_428314_len=1320	100	0			YP_810064.1	orf00494_BAA1163_contig1_group1_395017_396336_len=1320	99.54	0			YP_810064.1	orf00033_AWRIB418_contig351_group2_30047_28728_len=1320	99.54				YP_810064.1	orf00114_AWRIB429_contig4_group1_106009_107328_len=1320	100	0			YP_810064.1	orf00219_AWRIB553_contig3_group2_194756_196075_len=1320	99.54				YP_810064.1	orf00114_AWRIB576_contig13_group2_106148_107467_len=1320	100				YP_810064.1	orf00115_AWRIB568_contig576_group2_106148_107467_len=1320	100				YP_810064.1	orf00034_AWRIB304_contig324_group2_31053_29734_len=1320	100
590	OEOE_0441	YP_810065.1	phosphosulfolactate synthase	orf00501_PSU1_contig1_group1_428636_429406_len=771	100	2e-141			YP_810065.1	orf00495_BAA1163_contig1_group1_396658_397137_len=480,orf00496_BAA1163_contig1_group1_397094_397429_len=336	96.24,98.20	4e-69,8e-56		pseudo	YP_810065.1	orf00032_AWRIB418_contig351_group2_28406_27636_len=771	98.83	9E-140			YP_810065.1	orf00115_AWRIB429_contig4_group1_107650_108420_len=771	99.61	6e-141			YP_810065.1	orf00220_AWRIB553_contig3_group2_196397_197167_len=771	98.83	4.00E-140			YP_810065.1	orf00116_AWRIB576_contig13_group2_107789_108559_len=771	99.61	6.00E-141			YP_810065.1	orf00117_AWRIB568_contig576_group2_107789_108559_len=771	99.61	6.00E-141			YP_810065.1	orf00033_AWRIB304_contig324_group2_29412_28642_len=771	99.61	6e-141
591																																													No_hit	orf00031_AWRIB304_contig324_group2_27139_26774_len=366
593	OEOE_0443	YP_810066.1	branched-chain amino acid permease	orf00502_PSU1_contig1_group1_431168_429720_len=1449	99.79	0			YP_810066.1	orf00498_BAA1163_contig1_group1_399191_397743_len=1449	99.17	0			YP_810066.1	orf00031_AWRIB418_contig351_group2_25874_27322_len=1449	99.17				YP_810066.1	orf00116_AWRIB429_contig4_group1_110110_108734_len=1377	100	0			YP_810066.1	orf00221_AWRIB553_contig3_group2_198929_197481_len=1449	99.59				YP_810066.1	orf00117_AWRIB576_contig13_group2_110249_108873_len=1377	100				YP_810066.1	orf00118_AWRIB568_contig576_group2_110321_108873_len=1449	99.79				YP_810066.1	orf00032_AWRIB304_contig324_group2_27114_28328_len=1215	100
594	OEOE_0444	YP_810067.1	hypothetical protein	orf00504_PSU1_contig1_group1_431456_431298_len=159	100	3e-23															YP_810067.1	orf00118_AWRIB429_contig4_group1_110470_110312_len=159	100	3e-23									YP_810067.1	orf00119_AWRIB576_contig13_group2_110609_110451_len=159	100	3.00E-23			YP_810067.1	orf00120_AWRIB568_contig576_group2_110609_110451_len=159	100	3.00E-23
596	OEOE_0446	YP_810068.1	50S ribosomal protein L28P	orf00505_PSU1_contig1_group1_431813_432013_len=201	100	1e-33			YP_810068.1	orf00500_BAA1163_contig1_group1_399835_400035_len=201	100	1e-33			YP_810068.1	orf00029_AWRIB418_contig351_group2_25230_25030_len=201	100	1E-033			YP_810068.1	orf00119_AWRIB429_contig4_group1_110827_111027_len=201	100	1e-33			YP_810068.1	orf00223_AWRIB553_contig3_group2_199574_199774_len=201	100	1.00E-33			YP_810068.1	orf00120_AWRIB576_contig13_group2_110966_111166_len=201	100	1.00E-33			YP_810068.1	orf00121_AWRIB568_contig576_group2_110966_111166_len=201	100	1.00E-33			YP_810068.1	orf00029_AWRIB304_contig324_group2_26235_26035_len=201	100	1e-33
597	OEOE_0447	YP_810069.1	hypothetical protein	orf00506_PSU1_contig1_group1_432100_432450_len=351	100	1e-60			YP_810069.1	orf00501_BAA1163_contig1_group1_400121_400471_len=351	99.14	6e-60			YP_810069.1	orf00028_AWRIB418_contig351_group2_24943_24593_len=351	99.14	6E-060			YP_810069.1	orf00120_AWRIB429_contig4_group1_111114_111464_len=351	100	1e-60			YP_810069.1	orf00224_AWRIB553_contig3_group2_199861_200211_len=351	100	1.00E-60			YP_810069.1	orf00121_AWRIB576_contig13_group2_111253_111603_len=351	100	1.00E-60			YP_810069.1	orf00122_AWRIB568_contig576_group2_111253_111603_len=351	100	1.00E-60			YP_810069.1	orf00028_AWRIB304_contig324_group2_25948_25598_len=351	100	1e-60
598	OEOE_0448	YP_810070.1	dihydroxyacetone kinase-like protein	orf00507_PSU1_contig1_group1_432460_434124_len=1665	100	0			YP_810070.1	orf00502_BAA1163_contig1_group1_400481_402145_len=1665	99.82	0			YP_810070.1	orf00027_AWRIB418_contig351_group2_24583_22919_len=1665	99.82				YP_810070.1	orf00121_AWRIB429_contig4_group1_111474_113138_len=1665	99.82	0			YP_810070.1	orf00225_AWRIB553_contig3_group2_200221_201885_len=1665	99.64				YP_810070.1	orf00122_AWRIB576_contig13_group2_111613_113277_len=1665	99.82				YP_810070.1	orf00123_AWRIB568_contig576_group2_111613_113277_len=1665	99.82				YP_810070.1	orf00027_AWRIB304_contig324_group2_25588_23924_len=1665	99.82
599	OEOE_0449	YP_810071.1	ATP-dependent DNA helicase RecG	orf00508_PSU1_contig1_group1_434234_436264_len=2031	99.85	0			YP_810071.1	orf00503_BAA1163_contig1_group1_402255_404285_len=2031	99.7	0			YP_810071.1	orf00026_AWRIB418_contig351_group2_22809_20779_len=2031	99.7				YP_810071.1	orf00122_AWRIB429_contig4_group1_113248_115278_len=2031	99.7	0			YP_810071.1	orf00226_AWRIB553_contig3_group2_201995_204025_len=2031	99.85				YP_810071.1	orf00123_AWRIB576_contig13_group2_113387_115417_len=2031	99.7				YP_810071.1	orf00124_AWRIB568_contig576_group2_113387_115417_len=2031	99.7				YP_810071.1	orf00026_AWRIB304_contig324_group2_23814_21784_len=2031	99.7
600	OEOE_0450	YP_810072.1	phosphate:acyl-[acyl carrier protein] acyltransferase	orf00510_PSU1_contig1_group1_436264_437310_len=1047	100	0			YP_810072.1	orf00505_BAA1163_contig1_group1_404285_404800_len=516,orf00506_BAA1163_contig1_group1_404958_405326_len=369	94.67,100.00	5e-85,1e-63		pseudo	YP_810072.1	orf00024_AWRIB418_contig351_group2_20779_19733_len=1047	99.43				YP_810072.1	orf00124_AWRIB429_contig4_group1_115278_116324_len=1047	100	0			YP_810072.1	orf00228_AWRIB553_contig3_group2_204025_205071_len=1047	100				YP_810072.1	orf00125_AWRIB576_contig13_group2_115417_116463_len=1047	100				YP_810072.1	orf00126_AWRIB568_contig576_group2_115417_116463_len=1047	100				YP_810072.1	orf00024_AWRIB304_contig324_group2_21784_20738_len=1047	100
601	OEOE_0451	YP_810073.1	Acyl carrier protein	orf00511_PSU1_contig1_group1_437307_437561_len=255	100	2e-43			YP_810073.1	orf00507_BAA1163_contig1_group1_405323_405577_len=255	100	2e-43			YP_810073.1	orf00023_AWRIB418_contig351_group2_19736_19482_len=255	100	2E-043			YP_810073.1	orf00125_AWRIB429_contig4_group1_116321_116575_len=255	100	2e-43			YP_810073.1	orf00229_AWRIB553_contig3_group2_205068_205322_len=255	100	2.00E-43			YP_810073.1	orf00126_AWRIB576_contig13_group2_116460_116714_len=255	100	2.00E-43			YP_810073.1	orf00127_AWRIB568_contig576_group2_116460_116714_len=255	100	2.00E-43			YP_810073.1	orf00023_AWRIB304_contig324_group2_20741_20487_len=255	100	2e-43
602	OEOE_0452	YP_810074.1	hypothetical protein	orf00512_PSU1_contig1_group1_437558_438148_len=591	100	2e-108			YP_810074.1	orf00508_BAA1163_contig1_group1_405574_406164_len=591	99.49	5e-108			YP_810074.1	orf00022_AWRIB418_contig351_group2_19485_18895_len=591	99.49	5E-108			YP_810074.1	orf00126_AWRIB429_contig4_group1_116572_117162_len=591	100	2e-108			YP_810074.1	orf00230_AWRIB553_contig3_group2_205319_205909_len=591	100	2.00E-108			YP_810074.1	orf00127_AWRIB576_contig13_group2_116711_117301_len=591	100	2.00E-108			YP_810074.1	orf00128_AWRIB568_contig576_group2_116711_117301_len=591	100	2.00E-108			YP_810074.1	orf00022_AWRIB304_contig324_group2_20490_19900_len=591	100	2e-108
603	OEOE_0453	YP_810075.1	dsRNA-specific ribonuclease	orf00513_PSU1_contig1_group1_438165_438896_len=732	100	3e-132			YP_810075.1	orf00509_BAA1163_contig1_group1_406217_406912_len=696	99.57	1e-131			YP_810075.1	orf00021_AWRIB418_contig351_group2_18842_18147_len=696	99.57	1E-131			YP_810075.1	orf00127_AWRIB429_contig4_group1_117215_117910_len=696	100	3e-132			YP_810075.1	orf00231_AWRIB553_contig3_group2_205962_206657_len=696	99.57	8.00E-132			YP_810075.1	orf00128_AWRIB576_contig13_group2_117318_118049_len=732	100	3.00E-132			YP_810075.1	orf00129_AWRIB568_contig576_group2_117318_118049_len=732	100	3.00E-132			YP_810075.1	orf00021_AWRIB304_contig324_group2_19847_19152_len=696	100	3e-132
604	OEOE_0454	YP_810076.1	condensin subunit Smc	orf00515_PSU1_contig1_group1_438893_442447_len=3555	100	0			YP_810076.1	orf00511_BAA1163_contig1_group1_406909_410463_len=3555	99.66	0			YP_810076.1	orf00020_AWRIB418_contig351_group2_18150_14596_len=3555	99.66				YP_810076.1	orf00129_AWRIB429_contig4_group1_117907_121461_len=3555	99.83	0			YP_810076.1	orf00233_AWRIB553_contig3_group2_206654_210208_len=3555	99.75				YP_810076.1	orf00130_AWRIB576_contig13_group2_118046_121600_len=3555	99.83				YP_810076.1	orf00131_AWRIB568_contig576_group2_118046_121600_len=3555	99.83				YP_810076.1	orf00020_AWRIB304_contig324_group2_19155_15601_len=3555	99.83
605	OEOE_0455	YP_810077.1	signal recognition particle-docking protein FtsY	orf00517_PSU1_contig1_group1_442444_443592_len=1149	100	0			YP_810077.1	orf00513_BAA1163_contig1_group1_410460_411245_len=786,orf00515_BAA1163_contig1_group1_411242_411610_len=369	98.45,100.00	1e-141,3e-60		pseudo	YP_810077.1	orf00017_AWRIB418_contig351_group2_14599_13451_len=1149	99.21				YP_810077.1	orf00131_AWRIB429_contig4_group1_121458_122054_len=597,orf00001_AWRIB429_contig5_group1_-1_472_len=474	99.49,99.36	4e-109,3e-87		pseudo	YP_810077.1	orf00235_AWRIB553_contig3_group2_210205_211353_len=1149	99.74				YP_810077.1	orf00132_AWRIB576_contig13_group2_121597_122745_len=1149	99.74				YP_810077.1	orf00133_AWRIB568_contig576_group2_121597_122745_len=1149	99.74				YP_810077.1	orf00017_AWRIB304_contig324_group2_15604_14456_len=1149	99.74
606	OEOE_0456	YP_810078.1	hypothetical protein	orf00518_PSU1_contig1_group1_443593_443907_len=315	99.04	5e-54			YP_810078.1	orf00516_BAA1163_contig1_group1_411611_411925_len=315	99.04	5e-54			YP_810078.1	orf00016_AWRIB418_contig351_group2_13450_13136_len=315	99.04	5E-054			YP_810078.1	orf00002_AWRIB429_contig5_group1_473_787_len=315	99.04	5e-54			YP_810078.1	orf00236_AWRIB553_contig3_group2_211354_211668_len=315	99.04	5.00E-54			YP_810078.1	orf00133_AWRIB576_contig13_group2_122746_123060_len=315	99.04	5.00E-54			YP_810078.1	orf00134_AWRIB568_contig576_group2_122746_123060_len=315	99.04	5.00E-54			YP_810078.1	orf00016_AWRIB304_contig324_group2_14455_14141_len=315	99.04	5e-54
607	OEOE_0457	YP_810079.1	signal recognition particle subunit FFH/SRP54 (srp54)	orf00520_PSU1_contig1_group1_443907_445430_len=1524	100	0			YP_810079.1	orf00518_BAA1163_contig1_group1_411925_412437_len=513,orf00519_BAA1163_contig1_group1_412409_413005_len=597,orf00520_BAA1163_contig1_group1_413083_413460_len=378	100.00,99.48,100.00	7e-89,5e-106,3e-70		pseudo	YP_810079.1	orf00014_AWRIB418_contig351_group2_13136_11613_len=1524	99.8				YP_810079.1	orf00004_AWRIB429_contig5_group1_787_2310_len=1524	100	0			YP_810079.1	orf00238_AWRIB553_contig3_group2_211668_213191_len=1524	100				YP_810079.1	orf00135_AWRIB576_contig13_group2_123060_124583_len=1524	100				YP_810079.1	orf00136_AWRIB568_contig576_group2_123060_124583_len=1524	100				YP_810079.1	orf00014_AWRIB304_contig324_group2_14141_12618_len=1524	100
608	OEOE_0458	YP_810080.1	MutS family ATPase	orf00521_PSU1_contig1_group1_445427_447814_len=2388	100	0			YP_810080.1	orf00521_BAA1163_contig1_group1_413457_415844_len=2388	99.75	0			YP_810080.1	orf00013_AWRIB418_contig351_group2_11616_9229_len=2388	99.87				YP_810080.1	orf00005_AWRIB429_contig5_group1_2307_4694_len=2388	99.87	0			YP_810080.1	orf00239_AWRIB553_contig3_group2_213188_215575_len=2388	99.87				YP_810080.1	orf00136_AWRIB576_contig13_group2_124580_126967_len=2388	99.87				YP_810080.1	orf00137_AWRIB568_contig576_group2_124580_126967_len=2388	99.87				YP_810080.1	orf00013_AWRIB304_contig324_group2_12621_10234_len=2388	99.87
609	OEOE_0459	YP_810081.1	flavodoxin	orf00522_PSU1_contig1_group1_448296_447811_len=486	99.38	1e-90			YP_810081.1	orf00522_BAA1163_contig1_group1_416326_415841_len=486	99.38	1e-90			YP_810081.1	orf00012_AWRIB418_contig351_group2_8747_9232_len=486	99.38	1E-090			YP_810081.1	orf00006_AWRIB429_contig5_group1_5176_4691_len=486	98.76	4e-90			YP_810081.1	orf00240_AWRIB553_contig3_group2_216057_215572_len=486	99.38	1.00E-90			YP_810081.1	orf00137_AWRIB576_contig13_group2_127449_126964_len=486	98.76	4.00E-90			YP_810081.1	orf00138_AWRIB568_contig576_group2_127449_126964_len=486	98.76	4.00E-90			YP_810081.1	orf00012_AWRIB304_contig324_group2_9752_10237_len=486	98.76	4e-90
610	OEOE_0460	YP_810082.1	threonyl-tRNA synthetase / Ser-tRNA(Thr) hydrolase	orf00523_PSU1_contig1_group1_448803_450794_len=1992	100	0			YP_810082.1	orf00523_BAA1163_contig1_group1_416834_418825_len=1992	99.85	0			YP_810082.1	orf00011_AWRIB418_contig351_group2_8239_6248_len=1992	99.85				YP_810082.1	orf00007_AWRIB429_contig5_group1_5684_7675_len=1992	99.7	0			YP_810082.1	orf00241_AWRIB553_contig3_group2_216564_218555_len=1992	100				YP_810082.1	orf00138_AWRIB576_contig13_group2_127957_129948_len=1992	99.7				YP_810082.1	orf00139_AWRIB568_contig576_group2_127957_129948_len=1992	99.7				YP_810082.1	orf00011_AWRIB304_contig324_group2_9244_7253_len=1992	99.7
611	OEOE_0461	YP_810083.1	aminopeptidase C	orf00524_PSU1_contig1_group1_450791_452131_len=1341	100	0			YP_810083.1	orf00524_BAA1163_contig1_group1_418822_420162_len=1341	100	0			YP_810083.1	orf00010_AWRIB418_contig351_group2_6251_4911_len=1341	100				YP_810083.1	orf00008_AWRIB429_contig5_group1_7672_9012_len=1341	100	0			YP_810083.1	orf00242_AWRIB553_contig3_group2_218552_219892_len=1341	100				YP_810083.1	orf00139_AWRIB576_contig13_group2_129945_131285_len=1341	100				YP_810083.1	orf00140_AWRIB568_contig576_group2_129945_131285_len=1341	100				YP_810083.1	orf00010_AWRIB304_contig324_group2_7256_5916_len=1341	100
612	OEOE_0462	YP_810084.1	Kef-type K+ transporter NAD-binding component	orf00526_PSU1_contig1_group1_452825_452211_len=615	100	4e-113			YP_810084.1	orf00525_BAA1163_contig1_group1_420856_420242_len=615	100	4e-113			YP_810084.1	orf00009_AWRIB418_contig351_group2_4217_4831_len=615	100	4E-113			YP_810084.1	orf00009_AWRIB429_contig5_group1_9706_9092_len=615	100	4e-113			YP_810084.1	orf00243_AWRIB553_contig3_group2_220627_220013_len=615	100	4.00E-113			YP_810084.1	orf00140_AWRIB576_contig13_group2_131979_131365_len=615	100	4.00E-113			YP_810084.1	orf00141_AWRIB568_contig576_group2_131979_131365_len=615	100	4.00E-113			YP_810084.1	orf00009_AWRIB304_contig324_group2_5222_5836_len=615	100	4e-113
613				orf00527_PSU1_contig1_group1_453476_453321_len=156					No_hit	orf00526_BAA1163_contig1_group1_421508_421353_len=156					No_hit	orf00007_AWRIB418_contig351_group2_3565_3720_len=156					No_hit	orf00010_AWRIB429_contig5_group1_10359_10204_len=156					No_hit	orf00244_AWRIB553_contig3_group2_221280_221125_len=156											No_hit	orf00142_AWRIB568_contig576_group2_132632_132477_len=156
614	OEOE_0463	YP_810085.1	hypothetical protein
615	OEOE_0464	YP_810086.1	phosphotransferase system, mannose/fructose-specific component IIA	orf00529_PSU1_contig1_group1_453466_454461_len=996	100	0			YP_810086.1	orf00528_BAA1163_contig1_group1_421498_422493_len=996	100	0			YP_810086.1	orf00006_AWRIB418_contig351_group2_3575_2580_len=996	100				YP_810086.1	orf00012_AWRIB429_contig5_group1_10349_11344_len=996	99.4	0			YP_810086.1	orf00246_AWRIB553_contig3_group2_221270_222265_len=996	99.4				YP_810086.1	orf00143_AWRIB576_contig13_group2_132622_133617_len=996	99.4				YP_810086.1	orf00144_AWRIB568_contig576_group2_132622_133617_len=996	99.4				YP_810086.1	orf00007_AWRIB304_contig324_group2_4579_3584_len=996	99.4
616																																	No_hit	orf00141_AWRIB576_contig13_group2_132632_132477_len=156											No_hit	orf00008_AWRIB304_contig324_group2_4569_4724_len=156
617	OEOE_0465	YP_810087.1	mannose-specific PTS system component IIC	orf00530_PSU1_contig1_group1_454482_455297_len=816	100	2e-149			YP_810087.1	orf00529_BAA1163_contig1_group1_422514_423329_len=816	100	2e-149			YP_810087.1	orf00004_AWRIB418_contig351_group2_2559_1744_len=816	100	2E-149			YP_810087.1	orf00013_AWRIB429_contig5_group1_11365_12180_len=816	99.26	9e-149			YP_810087.1	orf00247_AWRIB553_contig3_group2_222286_223101_len=816	99.63	4.00E-149			YP_810087.1	orf00144_AWRIB576_contig13_group2_133638_134453_len=816	99.26	9.00E-149			YP_810087.1	orf00145_AWRIB568_contig576_group2_133638_134453_len=816	99.26	9.00E-149			YP_810087.1	orf00005_AWRIB304_contig324_group2_3563_2748_len=816	99.26	9e-149
618	OEOE_0466	YP_810088.1	mannose-specific PTS system component IID	orf00531_PSU1_contig1_group1_455318_456232_len=915	100	2e-177			YP_810088.1	orf00530_BAA1163_contig1_group1_423350_424264_len=915	100	2e-177			YP_810088.1	orf00003_AWRIB418_contig351_group2_1723_809_len=915	100	2E-177			YP_810088.1	orf00014_AWRIB429_contig5_group1_12201_13115_len=915	99.67	5e-177			YP_810088.1	orf00248_AWRIB553_contig3_group2_223122_224036_len=915	99.67	5.00E-177			YP_810088.1	orf00145_AWRIB576_contig13_group2_134474_135388_len=915	99.67	5.00E-177			YP_810088.1	orf00146_AWRIB568_contig576_group2_134474_135388_len=915	99.67	5.00E-177			YP_810088.1	orf00004_AWRIB304_contig324_group2_2727_1813_len=915	99.67	5e-177
619	OEOE_0467	YP_810089.1	hypothetical protein	orf00532_PSU1_contig1_group1_456350_456748_len=399	100	5e-75			YP_810089.1	orf00531_BAA1163_contig1_group1_424382_424780_len=399	100	5e-75			YP_810089.1	orf00002_AWRIB418_contig351_group2_691_293_len=399	100	5E-075			YP_810089.1	orf00015_AWRIB429_contig5_group1_13233_13631_len=399	100	5e-75			YP_810089.1	orf00249_AWRIB553_contig3_group2_224154_224552_len=399	100	5.00E-75			YP_810089.1	orf00146_AWRIB576_contig13_group2_135506_135904_len=399	100	5.00E-75			YP_810089.1	orf00147_AWRIB568_contig576_group2_135506_135904_len=399	100	5.00E-75			YP_810089.1	orf00003_AWRIB304_contig324_group2_1695_1297_len=399	100	5e-75
620									YP_809994.1	orf00532_BAA1163_contig1_group1_424846_425013_len=168,orf00533_BAA1163_contig1_group1_425029_425736_len=708	98.18,92.67	2e-27,7e-118		pseudo	YP_809994.1,YP_809994.1	orf00001_AWRIB418_contig351_group2_227_0_len=228,orf00001_AWRIB418_contig618_group1_54_308_len=255,orf00002_AWRIB418_contig618_group1_280_822_len=543	89.87,97.78	4e-35,1e-99	1_of_2	pseudo	YP_809994.1	orf00016_AWRIB429_contig5_group1_13697_14647_len=951	98.73	2e-178			YP_809994.1	orf00250_AWRIB553_contig3_group2_224618_225568_len=951	97.47	1.00E-177			YP_809994.1	orf00147_AWRIB576_contig13_group2_135970_136920_len=951	98.73	2E-178			YP_809994.1	orf00148_AWRIB568_contig576_group2_135970_136920_len=951	98.73	2.00E-178			YP_809994.1	orf00002_AWRIB304_contig324_group2_1231_281_len=951	99.05	3e-179
621									No_hit	orf00534_BAA1163_contig1_group1_426182_426367_len=186				pseudo
622									YP_811164.1	orf00535_BAA1163_contig1_group1_427126_426485_len=642	40.57	1e-39
623									YP_809981.1	orf00536_BAA1163_contig1_group1_427179_427766_len=588	38.65	5e-31		pseudo
624															No_hit	orf00001_AWRIB418_contig22_group2_298_-1_len=300
625															YP_809995.1	orf00002_AWRIB418_contig22_group2_427_939_len=513	97.65	1E-094									YP_809995.1	orf00252_AWRIB553_contig3_group2_226163_226675_len=513	98.82	1.00E-95
627															YP_810300.1	orf00003_AWRIB418_contig22_group2_1307_936_len=372	74.19	6E-037		pseudo							YP_810300.1	orf00253_AWRIB553_contig3_group2_227043_226672_len=372	74.19	6.00E-37		pseudo
628															YP_809757.1,YP_809757.1	orf00005_AWRIB418_contig22_group2_2902_2195_len=708,orf00004_AWRIB418_contig22_group2_2041_1289_len=753	72.77,58.33	1e-96,6e-51		pseudo
629																											YP_809757.1	orf00254_AWRIB553_contig3_group2_228638_227025_len=1614	66.24	4.00E-172
630									YP_809730.1	orf00538_BAA1163_contig1_group1_429120_428494_len=627	55.28	5e-37			YP_809730.1	orf00006_AWRIB418_contig22_group2_3666_3022_len=645	55.28	5E-037									YP_809730.1	orf00255_AWRIB553_contig3_group2_229402_228758_len=645	55.28	5.00E-37
634															YP_810868.1_YP_810137.1	orf00001_AWRIB418_contig615_group1_1418_177_len=1242	97.91	2E-134	1_of_2								YP_810868.1_YP_810137.1	orf00001_AWRIB553_contig180_group1_1403_162_len=1242	99.16	3.00E-136	1_of_3		YP_810868.1_YP_810137.1	orf00001_AWRIB576_contig558_group1_194_1234_len=1041	98.94	1.00E-106	1_of_2		YP_810868.1_YP_810137.1	orf00001_AWRIB568_contig828_group1_360_1235_len=876	98.94	9.00E-107	1_of_2		YP_810868.1_YP_810137.1	orf00001_AWRIB304_contig326_group1_443_1234_len=792	98.94	8e-107	1_of_2
635									YP_810868.1_YP_810137.1	orf00539_BAA1163_contig1_group1_429594_429349_len=246	100	5e-44		pseudo							YP_810868.1_YP_810137.1	orf00018_AWRIB429_contig5_group1_15488_15150_len=339	98.18	2e-61		pseudo
636									YP_810749.1	orf01395_BAA1163_contig1_group1_1109730_1109503_len=228	97.1	8e-34		pseudo
637									YP_810868.1_YP_810137.1	orf01394_BAA1163_contig1_group1_1108241_1109176_len=936	98.74	8e-136
638																					No_hit	orf00019_AWRIB429_contig5_group1_16011_15568_len=444				pseudo
639	OEOE_0468	YP_810090.1	hypothetical protein
640	OEOE_0469	YP_810091.1	microcin C7 immunity protein	orf00533_PSU1_contig1_group1_456887_457852_len=966	99.69	0
641				orf00534_PSU1_contig1_group1_458105_458308_len=204
642	OEOE_0470	YP_810092.1	hypothetical protein
643	OEOE_0471	YP_810093.1	hypothetical protein	orf00535_PSU1_contig1_group1_458552_458713_len=162	100	5e-26
644				orf00536_PSU1_contig1_group1_458982_460088_len=1107,orf00537_PSU1_contig1_group1_460094_460429_len=336				pseudo
645				orf00539_PSU1_contig1_group1_462130_461291_len=840,orf00538_PSU1_contig1_group1_461200_460454_len=747				pseudo
646	OEOE_0474	YP_810094.1	hypothetical protein
647	OEOE_0475	YP_810095.1	hypothetical protein	orf00541_PSU1_contig1_group1_462624_462833_len=210	100	1e-35
648	OEOE_0476	YP_810096.1	peptide ABC transporter ATPase	orf00542_PSU1_contig1_group1_462901_464895_len=1995	100	0			YP_810096.1	orf01393_BAA1163_contig1_group1_1107637_1106228_len=1410,orf01392_BAA1163_contig1_group1_1106178_1105645_len=534	94.09,96.05	0.0,6e-88		pseudo	YP_810096.1	orf00001_AWRIB418_contig26_group2_332_2326_len=1995	94.43				YP_810096.1	orf00020_AWRIB429_contig5_group1_16532_18526_len=1995	94.58	0			YP_810096.1	orf00006_AWRIB553_contig48_group2_6484_4490_len=1995	94.58				YP_810096.1	orf00005_AWRIB576_contig554_group2_6485_4491_len=1995	94.58				YP_810096.1	orf00001_AWRIB568_contig825_group2_259_2253_len=1995	94.58				YP_810096.1	orf00005_AWRIB304_contig44_group2_6482_4488_len=1995	94.58
649	OEOE_0477	YP_810097.1	TPR repeat-containing protein	orf00543_PSU1_contig1_group1_465296_466054_len=759	100	1e-147			YP_810097.1	orf01391_BAA1163_contig1_group1_1105309_1104482_len=828	85.09	1e-134			YP_810097.1	orf00002_AWRIB418_contig26_group2_2662_3489_len=828	84.73	3E-134			YP_810097.1	orf00021_AWRIB429_contig5_group1_18862_19593_len=732	81.48	8e-111			YP_810097.1	orf00005_AWRIB553_contig48_group2_4154_3327_len=828	84.73	4.00E-134			YP_810097.1	orf00004_AWRIB576_contig554_group2_4155_3424_len=732	81.48	8.00E-111			YP_810097.1	orf00002_AWRIB568_contig825_group2_2589_3320_len=732	81.48	8.00E-111			YP_810097.1	orf00004_AWRIB304_contig44_group2_4152_3421_len=732	81.48	8e-111
650	OEOE_0478	YP_810098.1	D-xylose proton-symporter	orf00546_PSU1_contig1_group1_467683_466241_len=1443	100	0			YP_810098.1	orf01390_BAA1163_contig1_group1_1102908_1104350_len=1443	92.92	0			YP_810098.1	orf00003_AWRIB418_contig26_group2_5063_3621_len=1443	92.92				YP_810098.1	orf00022_AWRIB429_contig5_group1_21262_19820_len=1443	92.71	0			YP_810098.1	orf00004_AWRIB553_contig48_group2_1753_3195_len=1443	92.92				YP_810098.1	orf00003_AWRIB576_contig554_group2_1755_3197_len=1443	92.71				YP_810098.1	orf00004_AWRIB568_contig825_group2_4989_3547_len=1443	92.71				YP_810098.1	orf00003_AWRIB304_contig44_group2_1752_3194_len=1443	92.71
651				orf00547_PSU1_contig1_group1_468120_468749_len=630					No_hit	orf01389_BAA1163_contig1_group1_1102485_1101856_len=630					No_hit	orf00004_AWRIB418_contig26_group2_5486_6115_len=630					No_hit	orf00023_AWRIB429_contig5_group1_21685_22314_len=630					No_hit	orf00002_AWRIB553_contig48_group2_1330_701_len=630					No_hit	orf00002_AWRIB576_contig554_group2_1332_703_len=630					No_hit	orf00005_AWRIB568_contig825_group2_5412_6041_len=630					No_hit	orf00002_AWRIB304_contig44_group2_1329_700_len=630
652	OEOE_0480	YP_810099.1	ArsR family transcriptional regulator	orf00548_PSU1_contig1_group1_468842_469204_len=363	100	1e-64			YP_810099.1	orf01388_BAA1163_contig1_group1_1101779_1101417_len=363	99.17	6e-64			YP_810099.1	orf00005_AWRIB418_contig26_group2_6192_6554_len=363	99.17	6E-064			YP_810099.1	orf00024_AWRIB429_contig5_group1_22391_22753_len=363	99.17	6e-64			YP_810099.1	orf00001_AWRIB553_contig48_group2_624_262_len=363	99.17	6.00E-64			YP_810099.1	orf00001_AWRIB576_contig554_group2_626_264_len=363	99.17	6.00E-64			YP_810099.1	orf00006_AWRIB568_contig825_group2_6118_6480_len=363	99.17	6.00E-64			YP_810099.1	orf00001_AWRIB304_contig44_group2_623_261_len=363	99.17	6e-64
653	OEOE_0481	YP_810100.1	hypothetical protein	orf00549_PSU1_contig1_group1_470090_469407_len=684	100	2e-123			YP_811296.1_YP_810100.1	orf01387_BAA1163_contig1_group1_1100892_1101215_len=324,	99.07	1e-55		pseudo	YP_811296.1_YP_810100.1	orf00001_AWRIB418_contig158_group1_723_40_len=684	93.83	4E-116	1_of_2		YP_811296.1_YP_810100.1	orf00025_AWRIB429_contig5_group1_23638_22955_len=684	94.27	9e-117			YP_811296.1_YP_810100.1	orf00003_AWRIB553_contig197_group1_703_1386_len=684	94.27	9.00E-117	1_of_2		YP_811296.1_YP_810100.1	orf00001_AWRIB576_contig595_group1_720_37_len=684	94.27	9.00E-117	1_of_2		YP_811296.1_YP_810100.1	orf00002_AWRIB568_contig855_group1_702_1385_len=684	94.27	9.00E-117	1_of_2		YP_811296.1_YP_810100.1	orf00002_AWRIB304_contig613_group1_702_1385_len=684	94.27	9e-117	1_of_2
654	OEOE_0482	YP_810101.1	hypothetical protein	orf00550_PSU1_contig1_group1_470767_470087_len=681	100	8e-124			YP_811297.1_YP_810101.1	orf00540_BAA1163_contig1_group1_430025_429804_len=222,	93.44	2e-26		pseudo	YP_811297.1_YP_810101.1	orf00003_AWRIB418_contig158_group1_1400_720_len=681	100	8E-124	1_of_2		YP_811297.1_YP_810101.1	orf00026_AWRIB429_contig5_group1_24315_23635_len=681	100	8e-124			YP_811297.1_YP_810101.1	orf00001_AWRIB553_contig197_group1_26_706_len=681	100	8.00E-124	1_of_2		YP_811297.1_YP_810101.1	orf00002_AWRIB576_contig595_group1_1397_717_len=681	100	8.00E-124	1_of_2		YP_811297.1_YP_810101.1	orf00001_AWRIB568_contig855_group1_25_705_len=681	100	8.00E-124	1_of_2		YP_811297.1_YP_810101.1	orf00001_AWRIB304_contig613_group1_25_705_len=681	100	8e-124	1_of_2
655
656
657	OEOE_0483	YP_810102.1	hypothetical protein	orf00551_PSU1_contig1_group1_471081_471839_len=759	100	9e-145			YP_810102.1	orf00541_BAA1163_contig1_group1_430339_431097_len=759	99.21	3e-143			YP_810102.1	orf00001_AWRIB418_contig29_group2_384_1142_len=759	99.21	3E-143			YP_810102.1	orf00027_AWRIB429_contig5_group1_24629_25387_len=759	99.21	3e-143			YP_810102.1	orf00004_AWRIB553_contig38_group2_2377_1619_len=759	99.21	3.00E-143			YP_810102.1	orf00001_AWRIB576_contig154_group2_388_1146_len=759	99.21	3.00E-143			YP_810102.1	orf00001_AWRIB568_contig378_group2_385_1143_len=759	99.21	3.00E-143			YP_810102.1	orf00001_AWRIB304_contig78_group2_388_1146_len=759	99.21	3e-143
658	OEOE_0484	YP_810103.1	hypothetical protein	orf00552_PSU1_contig1_group1_471887_472534_len=648	99.53	3e-122			YP_810103.1	orf00542_BAA1163_contig1_group1_431145_431798_len=654	96.77	3e-118			YP_810103.1	orf00002_AWRIB418_contig29_group2_1190_1843_len=654	96.77	3E-118			YP_810103.1	orf00028_AWRIB429_contig5_group1_25435_26088_len=654	96.77	3e-118			YP_810103.1	orf00003_AWRIB553_contig38_group2_1571_918_len=654	96.77	3.00E-118			YP_810103.1	orf00002_AWRIB576_contig154_group2_1194_1847_len=654	96.77	3.00E-118			YP_810103.1	orf00002_AWRIB568_contig378_group2_1191_1844_len=654	96.77	3.00E-118			YP_810103.1	orf00002_AWRIB304_contig78_group2_1194_1847_len=654	96.77	3e-118
659	OEOE_0485	YP_810104.1	membrane-associated phospholipid phosphatase	orf00553_PSU1_contig1_group1_472544_473182_len=639	100	2e-121			YP_810104.1	orf00543_BAA1163_contig1_group1_431877_432446_len=570	99.47	3e-107			YP_810104.1	orf00003_AWRIB418_contig29_group2_1853_2491_len=639	99.53	5E-121			YP_810104.1	orf00029_AWRIB429_contig5_group1_26098_26736_len=639	99.53	5e-121			YP_810104.1	orf00002_AWRIB553_contig38_group2_908_270_len=639	99.53	5.00E-121			YP_810104.1	orf00003_AWRIB576_contig154_group2_1857_2495_len=639	99.53	5.00E-121			YP_810104.1	orf00003_AWRIB568_contig378_group2_1854_2492_len=639	99.53	5.00E-121			YP_810104.1	orf00003_AWRIB304_contig78_group2_1857_2495_len=639	99.53	5e-121
660															YP_809870.1_YP_810105.1	orf00004_AWRIB418_contig29_group2_2534_3133_len=600	99.5	4E-111									YP_810105.1_YP_809870.1	orf00001_AWRIB553_contig38_group2_227_0_len=228,	93.42	5.00E-36		pseudo
661																											YP_810105.1_YP_809870.1	orf00002_AWRIB553_contig315_group1_2871_2011_len=861	100	4.00E-166	2_of_2
662	OEOE_0486	YP_810105.1	glycosyltransferase-like protein	orf00554_PSU1_contig1_group1_473225_474217_len=993	100	0			YP_809870.1_YP_810105.1	orf00544_BAA1163_contig1_group1_432489_433481_len=993	99.09	0			YP_810105.1_YP_809870.1	orf00001_AWRIB418_contig135_group1_-2_486_len=489	99.38	3E-090	2_of2		YP_809870.1_YP_810105.1	orf00030_AWRIB429_contig5_group1_26779_27771_len=993	100	0									YP_809870.1_YP_810105.1	orf00002_AWRIB576_contig547_group1_2984_1992_len=993	100		2_of_2		YP_809870.1_YP_810105.1	orf00001_AWRIB568_contig453_group1_1_993_len=993	100		2_of_2		YP_809870.1_YP_810105.1	orf00001_AWRIB304_contig593_group1_2_994_len=993	100		2_of_2
663
664															YP_810106.1_YP_809871.1	orf00002_AWRIB418_contig135_group1_479_2287_len=1809	90.03		2_of2
665															YP_810106.1	orf00180_AWRIB418_contig7_group2_138341_138033_len=309	97.06	6E-057
666	OEOE_0487	YP_810106.1	hypothetical protein	orf00555_PSU1_contig1_group1_474210_476240_len=2031	100	0			YP_810106.1	orf00545_BAA1163_contig1_group1_433474_435504_len=2031	90.83	0									YP_810106.1	orf00031_AWRIB429_contig5_group1_27764_29794_len=2031	95.86	0			YP_810106.1	orf00001_AWRIB553_contig315_group1_2018_0_len=2019	96.29		2_of_2		YP_810106.1	orf00001_AWRIB576_contig547_group1_1999_-1_len=2001	95.8		2_of_2		YP_810106.1	orf00002_AWRIB568_contig453_group1_986_2986_len=2001	95.8		2_of_2		YP_810106.1	orf00002_AWRIB304_contig593_group1_987_2987_len=2001	95.8		2_of_2
667	OEOE_0488	YP_810107.1	DNA-binding response regulator	orf00556_PSU1_contig1_group1_476270_476956_len=687	100	5e-128			YP_810107.1	orf00546_BAA1163_contig1_group1_435534_436220_len=687	99.56	3e-127			YP_810107.1	orf00179_AWRIB418_contig7_group2_138003_137317_len=687	99.56	3E-127			YP_810107.1	orf00032_AWRIB429_contig5_group1_29824_30510_len=687	99.56	3e-127			YP_810107.1	orf00026_AWRIB553_contig20_group2_25208_24522_len=687	99.12	7.00E-127			YP_810107.1	orf00001_AWRIB576_contig368_group2_160_846_len=687	99.56	3.00E-127			YP_810107.1	orf00077_AWRIB568_contig450_group2_62200_61514_len=687	99.56	3.00E-127			YP_810107.1	orf00010_AWRIB304_contig725_group2_9898_9212_len=687	99.56	3e-127
668	OEOE_0489	YP_810108.1	Signal transduction histidine kinase	orf00557_PSU1_contig1_group1_476956_478368_len=1413	100	0			YP_810108.1	orf00547_BAA1163_contig1_group1_436220_437230_len=1011,orf00548_BAA1163_contig1_group1_437415_437633_len=219	98.21,97.22	0.0,8e-36		pseudo	YP_810108.1	orf00178_AWRIB418_contig7_group2_137317_135905_len=1413	98.72				YP_810108.1	orf00033_AWRIB429_contig5_group1_30510_31922_len=1413	98.72	0			YP_810108.1	orf00025_AWRIB553_contig20_group2_24522_23110_len=1413	98.51				YP_810108.1	orf00002_AWRIB576_contig368_group2_846_2258_len=1413	98.72				YP_810108.1	orf00076_AWRIB568_contig450_group2_61514_60102_len=1413	98.72				YP_810108.1	orf00009_AWRIB304_contig725_group2_9212_7800_len=1413	98.72
669	OEOE_0490	YP_810109.1	hypothetical protein	orf00558_PSU1_contig1_group1_478470_478907_len=438	99.31	4e-78			YP_810109.1	orf00550_BAA1163_contig1_group1_437734_438171_len=438	96.55	7e-76			YP_810109.1	orf00176_AWRIB418_contig7_group2_135804_135367_len=438	96.55	7E-076			YP_810109.1	orf00035_AWRIB429_contig5_group1_32023_32460_len=438	95.86	3e-75			YP_810109.1	orf00023_AWRIB553_contig20_group2_23053_22589_len=465	96.15	5.00E-68			YP_810109.1	orf00004_AWRIB576_contig368_group2_2359_2796_len=438	95.86	3.00E-75			YP_810109.1	orf00074_AWRIB568_contig450_group2_60001_59564_len=438	95.86	3.00E-75			YP_810109.1	orf00007_AWRIB304_contig725_group2_7699_7262_len=438	95.86	3e-75
670	OEOE_0491	YP_810110.1	thiamine biosynthesis membrane-associated lipoprotein	orf00559_PSU1_contig1_group1_478908_479750_len=843	100	3e-164			YP_810110.1	orf00551_BAA1163_contig1_group1_438172_439014_len=843	99.64	2e-163			YP_810110.1	orf00175_AWRIB418_contig7_group2_135366_134524_len=843	99.64	2E-163			YP_810110.1	orf00036_AWRIB429_contig5_group1_32461_33303_len=843	99.29	6e-163			YP_810110.1	orf00022_AWRIB553_contig20_group2_22571_21729_len=843	99.64	2.00E-163			YP_810110.1	orf00005_AWRIB576_contig368_group2_2797_3639_len=843	99.29	6.00E-163			YP_810110.1	orf00073_AWRIB568_contig450_group2_59563_58721_len=843	99.29	6.00E-163			YP_810110.1	orf00006_AWRIB304_contig725_group2_7261_6419_len=843	99.29	6e-163
671	OEOE_0492	YP_810111.1	ferric reductase	orf00560_PSU1_contig1_group1_479743_481050_len=1308	100	0			YP_810111.1	orf00552_BAA1163_contig1_group1_439007_440314_len=1308	99.31	0			YP_810111.1	orf00174_AWRIB418_contig7_group2_134531_133224_len=1308	100				YP_810111.1	orf00037_AWRIB429_contig5_group1_33516_34604_len=1089	98.9	0			YP_810111.1,YP_810111.1	orf00021_AWRIB553_contig20_group2_21736_21263_len=474,orf00020_AWRIB553_contig20_group2_21071_20430_len=642	98.56,98.59	6e-84,2e-119		pseudo	YP_810111.1	orf00006_AWRIB576_contig368_group2_3852_4940_len=1089	98.9				YP_810111.1	orf00072_AWRIB568_contig450_group2_58508_57420_len=1089	98.9				YP_810111.1	orf00005_AWRIB304_contig725_group2_6206_5118_len=1089	98.9
672	OEOE_0493	YP_810112.1	polysaccharide transporter	orf00561_PSU1_contig1_group1_482611_481127_len=1485	100	0			YP_810112.1	orf00553_BAA1163_contig1_group1_441974_440391_len=1584	99.24	0			YP_810112.1	orf00173_AWRIB418_contig7_group2_131564_133147_len=1584	99.43				YP_810112.1	orf00038_AWRIB429_contig5_group1_36263_34680_len=1584	94.31	0			YP_810112.1	orf00019_AWRIB553_contig20_group2_18870_20354_len=1485	94.33				YP_810112.1	orf00007_AWRIB576_contig368_group2_6599_5016_len=1584	94.31				YP_810112.1	orf00071_AWRIB568_contig450_group2_55761_57344_len=1584	94.31				YP_810112.1	orf00004_AWRIB304_contig725_group2_3459_5042_len=1584	94.31
673	OEOE_0494	YP_810113.1	hypothetical protein	orf00562_PSU1_contig1_group1_482923_483105_len=183	98.33	4e-31			YP_810113.1	orf00554_BAA1163_contig1_group1_442187_442369_len=183	96.67	1e-30
674	OEOE_0495	YP_810114.1	NADPH:quinone reductase or related Zn-dependent oxidoreductase	orf00563_PSU1_contig1_group1_483506_483102_len=405	100	4e-73			YP_810114.1	orf00555_BAA1163_contig1_group1_442773_442366_len=408	99.26	2e-73			YP_810114.1	orf00171_AWRIB418_contig7_group2_130765_131172_len=408	99.26	2E-073
675				orf00564_PSU1_contig1_group1_483648_483496_len=153					No_hit	orf00556_BAA1163_contig1_group1_442912_442760_len=153					No_hit	orf00170_AWRIB418_contig7_group2_130626_130778_len=153
676				orf00565_PSU1_contig1_group1_483905_483720_len=186					No_hit	orf00557_BAA1163_contig1_group1_443169_442984_len=186					No_hit	orf00169_AWRIB418_contig7_group2_130369_130554_len=186
677	OEOE_0497	YP_810115.1	transcriptional regulator	orf00566_PSU1_contig1_group1_484202_484657_len=456	100	1e-82			YP_810115.1	orf00558_BAA1163_contig1_group1_443466_443921_len=456	97.35	1e-80			YP_810115.1	orf00168_AWRIB418_contig7_group2_130072_129617_len=456	97.35	1E-080
678	OEOE_0498	YP_810116.1	hypothetical protein	orf00567_PSU1_contig1_group1_484847_484668_len=180	98.31	2e-29
679	OEOE_0499	YP_810117.1	hypothetical protein	orf00568_PSU1_contig1_group1_485116_484892_len=225,	100	5e-37			YP_810117.1	orf00559_BAA1163_contig1_group1_444381_443932_len=450	97.01	1e-31			YP_810117.1	orf00167_AWRIB418_contig7_group2_129157_129606_len=450	97.01	1E-031
680				orf00571_PSU1_contig1_group1_486066_485569_len=498,orf00570_PSU1_contig1_group1_485578_485162_len=417				pseudo	No_hit	orf00562_BAA1163_contig1_group1_445332_445075_len=258,orf00561_BAA1163_contig1_group1_445111_444428_len=684				pseudo	No_hit	orf00164_AWRIB418_contig7_group2_128206_128463_len=258,orf00165_AWRIB418_contig7_group2_128427_129110_len=684				pseudo
681	OEOE_0501	YP_810118.1	transcriptional regulator	orf00572_PSU1_contig1_group1_486482_486063_len=420	100	4e-76			YP_810118.1	orf00563_BAA1163_contig1_group1_445748_445329_len=420	99.28	5e-76			YP_810118.1	orf00163_AWRIB418_contig7_group2_127790_128209_len=420	99.28	5E-076
682	OEOE_0502	YP_810119.1	hypothetical protein	orf00573_PSU1_contig1_group1_486639_486908_len=270	98.88	1e-50			YP_810119.1	orf00564_BAA1163_contig1_group1_445898_446122_len=225	98.57	8e-39			YP_810119.1	orf00162_AWRIB418_contig7_group2_127640_127416_len=225	98.57	8E-039
683	OEOE_0503	YP_810120.1	major facilitator superfamily permease	orf00575_PSU1_contig1_group1_488729_487023_len=1707	99.82	0			YP_810120.1	orf00566_BAA1163_contig1_group1_447989_446283_len=1707	98.94	0			YP_810120.1,YP_810120.1	orf00159_AWRIB418_contig7_group2_125548_127089_len=1542,orf00161_AWRIB418_contig7_group2_127040_127255_len=216	99.37,94.37	0.0,2e-33		pseudo	YP_810120.1	orf00040_AWRIB429_contig5_group1_38155_36656_len=1500	90.04	0			YP_810120.1	orf00018_AWRIB553_contig20_group2_16879_18378_len=1500	90.24				YP_810120.1	orf00009_AWRIB576_contig368_group2_8491_6992_len=1500	90.04				YP_810120.1	orf00070_AWRIB568_contig450_group2_53869_55368_len=1500	90.04				YP_810120.1	orf00003_AWRIB304_contig725_group2_1567_3066_len=1500	90.24
684	OEOE_s0505	YP_810121.1	transcriptional regulator AcrR						YP_810121.1	orf00567_BAA1163_contig1_group1_448088_448624_len=537	99.12	1e-60			YP_810121.1	orf00157_AWRIB418_contig7_group2_125449_124913_len=537	99.12	1E-060			YP_810121.1	orf00041_AWRIB429_contig5_group1_38254_38790_len=537	100	5e-61			YP_810121.1	orf00016_AWRIB553_contig20_group2_16780_16244_len=537	99.12	3.00E-60			YP_810121.1	orf00010_AWRIB576_contig368_group2_8590_9126_len=537	100	5.00E-61			YP_810121.1	orf00068_AWRIB568_contig450_group2_53770_53234_len=537	100	5.00E-61			YP_810121.1	orf00001_AWRIB304_contig725_group2_1468_932_len=537	100	5e-61
686
687
688
689
690
691
692
693
694
695
696
697
698
699
700
701
702
703
704
705
706
707
708
709
710
711
712
713
714
715
716
717
718
719
720
721
722
723
724
725
726
727
728
729
730
731
732
733
734
735
736
737
738
739
740
741
742
743
744
745
746
747
748
749
750
751
752
753
754
755
756
757
758
759
760
761
762
763
764
765
766
767
768
769
770
771
772
773
774
775
776
777
778
779
780																																	No_hit	orf00011_AWRIB576_contig368_group2_11155_10121_len=1035					No_hit	orf00067_AWRIB568_contig450_group2_51205_52239_len=1035
781																																	No_hit	orf00013_AWRIB576_contig368_group2_11970_11194_len=777					No_hit	orf00066_AWRIB568_contig450_group2_50390_51166_len=777
782																																	No_hit	orf00014_AWRIB576_contig368_group2_12295_12011_len=285					No_hit	orf00064_AWRIB568_contig450_group2_50065_50349_len=285
783																																	No_hit	orf00015_AWRIB576_contig368_group2_12620_12273_len=348					No_hit	orf00063_AWRIB568_contig450_group2_49740_50087_len=348
784																																	No_hit	orf00016_AWRIB576_contig368_group2_12898_13128_len=231					No_hit	orf00062_AWRIB568_contig450_group2_49462_49232_len=231
785																																	No_hit	orf00017_AWRIB576_contig368_group2_13107_13301_len=195					No_hit	orf00061_AWRIB568_contig450_group2_49253_49059_len=195
786																																	No_hit	orf00018_AWRIB576_contig368_group2_13298_13483_len=186					No_hit	orf00060_AWRIB568_contig450_group2_49062_48877_len=186
787																																	No_hit	orf00019_AWRIB576_contig368_group2_13623_13898_len=276					No_hit	orf00059_AWRIB568_contig450_group2_48737_48462_len=276
788																																	No_hit	orf00020_AWRIB576_contig368_group2_13952_14353_len=402					No_hit	orf00058_AWRIB568_contig450_group2_48408_48007_len=402
789																																	No_hit	orf00021_AWRIB576_contig368_group2_14346_14885_len=540					No_hit	orf00057_AWRIB568_contig450_group2_48014_47475_len=540
790																																	No_hit	orf00022_AWRIB576_contig368_group2_15005_16264_len=1260					No_hit	orf00056_AWRIB568_contig450_group2_47355_46096_len=1260
791																																	No_hit	orf00023_AWRIB576_contig368_group2_16318_16962_len=645					No_hit	orf00055_AWRIB568_contig450_group2_46042_45398_len=645
792																																	No_hit	orf00024_AWRIB576_contig368_group2_16965_17537_len=573					No_hit	orf00054_AWRIB568_contig450_group2_45395_44823_len=573
793																																	No_hit	orf00025_AWRIB576_contig368_group2_17518_18315_len=798					No_hit	orf00053_AWRIB568_contig450_group2_44842_44045_len=798
794																																	No_hit	orf00026_AWRIB576_contig368_group2_18296_19582_len=1287					No_hit	orf00052_AWRIB568_contig450_group2_44064_42778_len=1287
795																																	No_hit	orf00027_AWRIB576_contig368_group2_19736_20092_len=357					No_hit	orf00051_AWRIB568_contig450_group2_42624_42268_len=357
796																																	No_hit	orf00028_AWRIB576_contig368_group2_20205_20699_len=495					No_hit	orf00050_AWRIB568_contig450_group2_42155_41661_len=495
797																																	No_hit	orf00029_AWRIB576_contig368_group2_21094_21501_len=408					No_hit	orf00049_AWRIB568_contig450_group2_41266_40859_len=408
798																																	No_hit	orf00030_AWRIB576_contig368_group2_21648_22901_len=1254					No_hit	orf00048_AWRIB568_contig450_group2_40712_39459_len=1254
799																																	No_hit	orf00031_AWRIB576_contig368_group2_22959_23207_len=249					No_hit	orf00047_AWRIB568_contig450_group2_39401_39153_len=249
800																																	No_hit	orf00032_AWRIB576_contig368_group2_23204_23452_len=249					No_hit	orf00046_AWRIB568_contig450_group2_39156_38908_len=249
801																																	No_hit	orf00034_AWRIB576_contig368_group2_23564_23983_len=420					No_hit	orf00044_AWRIB568_contig450_group2_38796_38377_len=420
802																																	No_hit	orf00035_AWRIB576_contig368_group2_24362_24748_len=387					No_hit	orf00043_AWRIB568_contig450_group2_37977_37612_len=366
803																																	No_hit	orf00036_AWRIB576_contig368_group2_24762_26684_len=1923					No_hit	orf00042_AWRIB568_contig450_group2_37598_35676_len=1923
804																																	No_hit	orf00037_AWRIB576_contig368_group2_26674_26868_len=195					No_hit	orf00041_AWRIB568_contig450_group2_35686_35492_len=195
805																																	No_hit	orf00039_AWRIB576_contig368_group2_26868_28037_len=1170					No_hit	orf00039_AWRIB568_contig450_group2_35492_34323_len=1170
806																																	No_hit	orf00040_AWRIB576_contig368_group2_28030_28800_len=771					No_hit	orf00038_AWRIB568_contig450_group2_34330_33560_len=771
807																																	No_hit	orf00041_AWRIB576_contig368_group2_28813_30054_len=1242					No_hit	orf00037_AWRIB568_contig450_group2_33547_32306_len=1242
808																																	No_hit	orf00042_AWRIB576_contig368_group2_30123_30470_len=348					No_hit	orf00035_AWRIB568_contig450_group2_32237_31890_len=348
809																																	No_hit	orf00043_AWRIB576_contig368_group2_30460_30651_len=192					No_hit	orf00034_AWRIB568_contig450_group2_31900_31709_len=192
810																																	No_hit	orf00044_AWRIB576_contig368_group2_30644_31009_len=366					No_hit	orf00033_AWRIB568_contig450_group2_31716_31351_len=366
811																																	No_hit	orf00045_AWRIB576_contig368_group2_31002_31418_len=417					No_hit	orf00032_AWRIB568_contig450_group2_31358_30942_len=417
812																																	No_hit	orf00046_AWRIB576_contig368_group2_31415_31795_len=381					No_hit	orf00031_AWRIB568_contig450_group2_30945_30565_len=381
813																																	No_hit	orf00047_AWRIB576_contig368_group2_31795_32400_len=606					No_hit	orf00030_AWRIB568_contig450_group2_30565_29960_len=606
814																																	No_hit	orf00048_AWRIB576_contig368_group2_32508_32846_len=339					No_hit	orf00029_AWRIB568_contig450_group2_29852_29514_len=339
815																																	No_hit	orf00049_AWRIB576_contig368_group2_32873_33052_len=180					No_hit	orf00028_AWRIB568_contig450_group2_29487_29308_len=180
816																																	No_hit	orf00050_AWRIB576_contig368_group2_33067_36723_len=3657					No_hit	orf00027_AWRIB568_contig450_group2_29293_25637_len=3657
817																																	No_hit	orf00051_AWRIB576_contig368_group2_36724_37449_len=726					No_hit	orf00026_AWRIB568_contig450_group2_25636_24911_len=726
818																																	No_hit	orf00052_AWRIB576_contig368_group2_37449_43382_len=5934					No_hit	orf00025_AWRIB568_contig450_group2_24911_18978_len=5934
819																																	No_hit	orf00053_AWRIB576_contig368_group2_43424_43726_len=303					No_hit	orf00024_AWRIB568_contig450_group2_18936_18634_len=303
820																																	No_hit	orf00054_AWRIB576_contig368_group2_43692_43847_len=156					No_hit	orf00023_AWRIB568_contig450_group2_18668_18513_len=156
821																																	No_hit	orf00055_AWRIB576_contig368_group2_43870_44286_len=417					No_hit	orf00022_AWRIB568_contig450_group2_18490_18074_len=417
822																																	No_hit	orf00056_AWRIB576_contig368_group2_44405_44635_len=231					No_hit	orf00021_AWRIB568_contig450_group2_17955_17725_len=231
823																																	No_hit	orf00057_AWRIB576_contig368_group2_44639_44935_len=297					No_hit	orf00020_AWRIB568_contig450_group2_17721_17425_len=297
824																																	YP_810757.1	orf00058_AWRIB576_contig368_group2_45010_46308_len=1299	35.84	3.00E-27			YP_810757.1	orf00019_AWRIB568_contig450_group2_17350_16052_len=1299	35.84	3.00E-27
825																																	No_hit	orf00059_AWRIB576_contig368_group2_46388_46879_len=492					No_hit	orf00018_AWRIB568_contig450_group2_15972_15481_len=492
826
827
828
829
830
831
832
833
834
835
836
837
838
839
840
841
842
843
844
845
846
847
848
849
850
851
852
853
854
855
856
857
858
859
860
861
862
863
864
865
866
867
868
869
870
871
872
873
874
875
876
877
878									No_hit	orf00568_BAA1163_contig1_group1_449849_450076_len=228					No_hit	orf00156_AWRIB418_contig7_group2_123688_123461_len=228
879	OEOE_0507	YP_810122.1	hypothetical protein
880	OEOE_0508	YP_810123.1	peptide methionine sulfoxide reductase	orf00576_PSU1_contig1_group1_491826_492668_len=843	100	7e-167			YP_810123.1	orf00569_BAA1163_contig1_group1_451053_451964_len=912	91.79	5e-151			YP_810123.1	orf00155_AWRIB418_contig7_group2_122441_121599_len=843	98.57	4E-164			YP_810123.1	orf00042_AWRIB429_contig5_group1_41254_41418_len=165,orf00043_AWRIB429_contig5_group1_41467_41817_len=351,orf00044_AWRIB429_contig5_group1_41807_42097_len=291	100.00,100.00,98.95	7e-27,3e-68,3e-52		pseudo	YP_810123.1	orf00015_AWRIB553_contig20_group2_13781_12939_len=843	100	7.00E-167			YP_810123.1,YP_810123.1,YP_810123.1	orf00060_AWRIB576_contig368_group2_48621_48785_len=165,orf00061_AWRIB576_contig368_group2_48834_49184_len=351,orf00062_AWRIB576_contig368_group2_49174_49464_len=291	100.00,100.00,98.95	7e-27,3e-68,3e-52		pseudo	YP_810123.1,YP_810123.1,YP_810123.1	orf00017_AWRIB568_contig450_group2_13739_13575_len=165,orf00016_AWRIB568_contig450_group2_13526_13176_len=351,orf00015_AWRIB568_contig450_group2_13186_12896_len=291	100.00,100.00,98.95	7e-27,3e-68,3e-52		pseudo	YP_810123.1	orf00001_AWRIB304_contig720_group2_1711_1875_len=165,orf00002_AWRIB304_contig720_group2_1924_2274_len=351,orf00003_AWRIB304_contig720_group2_2264_2554_len=291	100.00,100.00,100.00	7e-27,3e-68,8e-53
881	OEOE_0509	YP_810124.1	hypothetical protein	orf00577_PSU1_contig1_group1_493313_492924_len=390	100	2e-67			YP_810124.1	orf00570_BAA1163_contig1_group1_452609_452220_len=390	99.22	5e-67			YP_810124.1	orf00154_AWRIB418_contig7_group2_120954_121343_len=390	99.22	5E-067			YP_810124.1	orf00001_AWRIB429_contig6_group1_398_9_len=390	100	2e-67			YP_810124.1	orf00014_AWRIB553_contig20_group2_12294_12683_len=390	100	2.00E-67			YP_810124.1	orf00063_AWRIB576_contig368_group2_50109_49720_len=390	100	2.00E-67			YP_810124.1	orf00014_AWRIB568_contig450_group2_12251_12640_len=390	100	2.00E-67			YP_810124.1	orf00004_AWRIB304_contig720_group2_3199_2810_len=390	100	2e-67
882	OEOE_0510	YP_810125.1	Aryl-alcohol dehydrogenase related enzyme	orf00578_PSU1_contig1_group1_493560_494438_len=879	100	2e-170			YP_810125.1	orf00571_BAA1163_contig1_group1_452857_453735_len=879	98.63	1e-167			YP_810125.1	orf00153_AWRIB418_contig7_group2_120706_119828_len=879	98.63	1E-167			YP_810125.1	orf00002_AWRIB429_contig6_group1_807_1523_len=717	99.58	1e-136			YP_810125.1	orf00013_AWRIB553_contig20_group2_12047_11169_len=879	99.66	1.00E-169			YP_810125.1	orf00064_AWRIB576_contig368_group2_50518_51234_len=717	99.58	1.00E-136			YP_810125.1	orf00013_AWRIB568_contig450_group2_11842_11126_len=717	99.58	1.00E-136			YP_810125.1	orf00005_AWRIB304_contig720_group2_3608_4324_len=717	99.58	1e-136
883	OEOE_0511	YP_810126.1	hypothetical protein	orf00579_PSU1_contig1_group1_494629_495384_len=756	100	2e-144			YP_810126.1	orf00572_BAA1163_contig1_group1_453925_454680_len=756	97.61	1e-140			YP_810126.1	orf00152_AWRIB418_contig7_group2_119637_118882_len=756	97.61	1E-140			YP_810126.1	orf00003_AWRIB429_contig6_group1_1714_2469_len=756	100	2e-144			YP_810126.1	orf00012_AWRIB553_contig20_group2_10978_10223_len=756	100	2.00E-144			YP_810126.1	orf00065_AWRIB576_contig368_group2_51425_52180_len=756	100	2.00E-144			YP_810126.1	orf00012_AWRIB568_contig450_group2_10935_10180_len=756	100	2.00E-144			YP_810126.1	orf00006_AWRIB304_contig720_group2_4515_5270_len=756	100	2e-144
884	OEOE_0512	YP_810127.1	Na+-driven multidrug efflux pump	orf00580_PSU1_contig1_group1_495402_496778_len=1377	100	0			YP_810127.1	orf00573_BAA1163_contig1_group1_454698_456074_len=1377	99.34	0			YP_810127.1	orf00151_AWRIB418_contig7_group2_118864_117488_len=1377	99.34				YP_810127.1	orf00004_AWRIB429_contig6_group1_2487_3863_len=1377	100	0			YP_810127.1	orf00011_AWRIB553_contig20_group2_10205_8829_len=1377	100				YP_810127.1	orf00066_AWRIB576_contig368_group2_52198_53574_len=1377	100				YP_810127.1	orf00011_AWRIB568_contig450_group2_10162_8786_len=1377	100				YP_810127.1	orf00007_AWRIB304_contig720_group2_5288_6664_len=1377	100
885	OEOE_0513	YP_810128.1	transcriptional repressor of class III stress genes	orf00581_PSU1_contig1_group1_496846_497328_len=483	100	8e-86			YP_810128.1	orf00574_BAA1163_contig1_group1_456143_456625_len=483	99.38	3e-85			YP_810128.1	orf00150_AWRIB418_contig7_group2_117419_116937_len=483	99.38	3E-085			YP_810128.1	orf00005_AWRIB429_contig6_group1_3932_4414_len=483	100	8e-86			YP_810128.1	orf00010_AWRIB553_contig20_group2_8760_8278_len=483	100	8.00E-86			YP_810128.1	orf00067_AWRIB576_contig368_group2_53643_54125_len=483	100	8.00E-86			YP_810128.1	orf00010_AWRIB568_contig450_group2_8717_8235_len=483	100	8.00E-86			YP_810128.1	orf00008_AWRIB304_contig720_group2_6733_7215_len=483	100	8e-86
886	OEOE_0514	YP_810129.1	ATP-binding subunit of Clp protease and DnaK/DnaJ chaperones	orf00582_PSU1_contig1_group1_497321_499792_len=2472	100	0			YP_810129.1	orf00575_BAA1163_contig1_group1_456618_459089_len=2472	99.27	0			YP_810129.1	orf00149_AWRIB418_contig7_group2_116944_114473_len=2472	99.39				YP_810129.1	orf00006_AWRIB429_contig6_group1_4407_6878_len=2472	99.76	0			YP_810129.1	orf00009_AWRIB553_contig20_group2_8285_5814_len=2472	99.76				YP_810129.1	orf00068_AWRIB576_contig368_group2_54118_56589_len=2472	99.76				YP_810129.1	orf00009_AWRIB568_contig450_group2_8242_5771_len=2472	99.76				YP_810129.1	orf00009_AWRIB304_contig720_group2_7208_9679_len=2472	99.76
887	OEOE_0515	YP_810130.1	ADP-ribose pyrophosphatase	orf00583_PSU1_contig1_group1_499824_500330_len=507	99.4	1e-97			YP_810130.1	orf00576_BAA1163_contig1_group1_459121_459627_len=507	99.4	1e-97			YP_810130.1	orf00148_AWRIB418_contig7_group2_114441_113935_len=507	99.4	1E-097			YP_810130.1	orf00007_AWRIB429_contig6_group1_6910_7416_len=507	98.81	3e-97			YP_810130.1	orf00008_AWRIB553_contig20_group2_5782_5276_len=507	99.4	1.00E-97			YP_810130.1	orf00069_AWRIB576_contig368_group2_56621_57127_len=507	98.81	3.00E-97			YP_810130.1	orf00008_AWRIB568_contig450_group2_5739_5233_len=507	98.81	3.00E-97			YP_810130.1	orf00010_AWRIB304_contig720_group2_9711_10217_len=507	98.81	3e-97
888	OEOE_0516	YP_810131.1	NADH:flavin oxidoreductase	orf00584_PSU1_contig1_group1_501476_500358_len=1119	100	0			YP_810131.1	orf00577_BAA1163_contig1_group1_460773_459655_len=1119	100	0			YP_810131.1	orf00147_AWRIB418_contig7_group2_112789_113907_len=1119	100				YP_810131.1	orf00008_AWRIB429_contig6_group1_8562_7444_len=1119	99.73	0			YP_810131.1	orf00007_AWRIB553_contig20_group2_4130_5248_len=1119	100				YP_810131.1	orf00070_AWRIB576_contig368_group2_58273_57155_len=1119	99.73				YP_810131.1	orf00007_AWRIB568_contig450_group2_4087_5205_len=1119	99.73				YP_810131.1	orf00011_AWRIB304_contig720_group2_11363_10245_len=1119	99.73
889	OEOE_0517	YP_810132.1	ATPase component of ABC transporter	orf00585_PSU1_contig1_group1_501958_503016_len=1059	99.72	0			YP_810132.1	orf00578_BAA1163_contig1_group1_461255_462313_len=1059	99.43	0			YP_810132.1	orf00146_AWRIB418_contig7_group2_112307_111249_len=1059	98.86				YP_810132.1	orf00009_AWRIB429_contig6_group1_9044_10102_len=1059	99.43	0			YP_810132.1	orf00006_AWRIB553_contig20_group2_3648_2590_len=1059	99.15				YP_810132.1	orf00071_AWRIB576_contig368_group2_58755_59813_len=1059	99.43				YP_810132.1	orf00006_AWRIB568_contig450_group2_3605_2547_len=1059	99.43				YP_810132.1	orf00012_AWRIB304_contig720_group2_11845_12903_len=1059	99.43
890	OEOE_0518	YP_810133.1	aldo/keto reductase	orf00586_PSU1_contig1_group1_503013_503864_len=852	100	1e-165			YP_810133.1	orf00579_BAA1163_contig1_group1_462310_463161_len=852	99.65	3e-165			YP_810133.1	orf00145_AWRIB418_contig7_group2_111252_110401_len=852	99.65	3E-165			YP_810133.1	orf00010_AWRIB429_contig6_group1_10099_10950_len=852	99.65	3e-165			YP_810133.1	orf00005_AWRIB553_contig20_group2_2593_1742_len=852	99.65	3.00E-165			YP_810133.1	orf00072_AWRIB576_contig368_group2_59810_60661_len=852	99.65	3.00E-165			YP_810133.1	orf00005_AWRIB568_contig450_group2_2550_1699_len=852	99.65	3.00E-165			YP_810133.1	orf00013_AWRIB304_contig720_group2_12900_13751_len=852	99.65	3e-165
891	OEOE_0519	YP_810134.1	NUDIX family hydrolase	orf00587_PSU1_contig1_group1_503868_504374_len=507	100	3e-98			YP_810134.1	orf00580_BAA1163_contig1_group1_463165_463671_len=507	100	3e-98			YP_810134.1	orf00144_AWRIB418_contig7_group2_110397_109891_len=507	100	3E-098			YP_810134.1	orf00011_AWRIB429_contig6_group1_10954_11460_len=507	100	3e-98			YP_810134.1	orf00004_AWRIB553_contig20_group2_1738_1232_len=507	100	3.00E-98			YP_810134.1	orf00073_AWRIB576_contig368_group2_60665_61171_len=507	100	3.00E-98			YP_810134.1	orf00004_AWRIB568_contig450_group2_1695_1189_len=507	100	3.00E-98			YP_810134.1	orf00014_AWRIB304_contig720_group2_13755_14261_len=507	100	3e-98
892	OEOE_0520	YP_810135.1	hypothetical protein	orf00588_PSU1_contig1_group1_504723_504376_len=348	99.13	4e-62			YP_810135.1	orf00581_BAA1163_contig1_group1_464020_463673_len=348	99.13	4e-62			YP_810135.1	orf00143_AWRIB418_contig7_group2_109542_109889_len=348	98.26	1E-061			YP_810135.1	orf00012_AWRIB429_contig6_group1_11701_11462_len=240,	100	1e-43		pseudo	YP_810135.1	orf00003_AWRIB553_contig20_group2_805_1230_len=426	99.13	5.00E-62			YP_810135.1	orf00074_AWRIB576_contig368_group2_61598_61173_len=426	99.13	5.00E-62			YP_810135.1	orf00003_AWRIB568_contig450_group2_762_1187_len=426	99.13	5.00E-62			YP_810135.1	orf00015_AWRIB304_contig720_group2_14610_14263_len=348,	99.13	4e-62
893
894				orf00589_PSU1_contig1_group1_505199_504864_len=336					No_hit	orf00582_BAA1163_contig1_group1_464496_464161_len=336					No_hit	orf00142_AWRIB418_contig7_group2_109066_109401_len=336					No_hit	orf00013_AWRIB429_contig6_group1_12285_11950_len=336					No_hit	orf00002_AWRIB553_contig20_group2_407_742_len=336					No_hit	orf00075_AWRIB576_contig368_group2_61996_61661_len=336					No_hit	orf00002_AWRIB568_contig450_group2_364_699_len=336					No_hit	orf00016_AWRIB304_contig720_group2_15086_14751_len=336
895	OEOE_0522	YP_810136.1	PadR family transcriptional regulator	orf00590_PSU1_contig1_group1_505453_505199_len=255	100	1e-45									YP_810136.1	orf00141_AWRIB418_contig7_group2_108758_109066_len=309	100	1E-045			YP_810136.1	orf00014_AWRIB429_contig6_group1_12539_12285_len=255	98.81	3e-45			YP_810136.1	orf00001_AWRIB553_contig20_group2_153_407_len=255	100	1.00E-45			YP_810136.1	orf00076_AWRIB576_contig368_group2_62250_61996_len=255	98.81	3.00E-45			YP_810136.1	orf00001_AWRIB568_contig450_group2_110_364_len=255	98.81	3.00E-45			YP_810136.1	orf00017_AWRIB304_contig720_group2_15340_15086_len=255	98.81	3e-45
896	OEOE_0523	YP_810137.1	transposase	orf00591_PSU1_contig1_group1_506661_505642_len=1020	100	7e-138															YP_810868.1_YP_810137.1	orf00015_AWRIB429_contig6_group1_13748_12873_len=876	98.94	9e-107			YP_810868.1_YP_810137.1	orf00001_AWRIB553_contig180_group1_1403_162_len=1242	99.16	3.00E-136	2_of_3		YP_810868.1_YP_810137.1	orf00001_AWRIB576_contig558_group1_194_1234_len=1041	98.94	1.00E-106	2_of_2		YP_810868.1_YP_810137.1	orf00001_AWRIB568_contig828_group1_360_1235_len=876	98.94	9.00E-107	2_of_2		YP_810868.1_YP_810137.1	orf00001_AWRIB304_contig326_group1_443_1234_len=792	98.94	8e-107	2_of_2
897	OEOE_0524	YP_810138.1	hypothetical protein
898									No_hit	orf00583_BAA1163_contig1_group1_464849_464667_len=183																	No_hit	orf00001_AWRIB553_contig158_group2_190_17_len=174					No_hit	orf00001_AWRIB576_contig316_group2_191_18_len=174					No_hit	orf00001_AWRIB568_contig819_group2_191_18_len=174					No_hit	orf00137_AWRIB304_contig4_group2_108736_108909_len=174
899	OEOE_0525	YP_810139.1	hypothetical protein	orf00592_PSU1_contig1_group1_507318_507731_len=414	100	3e-77			YP_810139.1	orf00584_BAA1163_contig1_group1_465053_465466_len=414	100	3e-77			YP_810139.1	orf00140_AWRIB418_contig7_group2_108511_108098_len=414	100	3E-077			YP_810139.1	orf00016_AWRIB429_contig6_group1_14405_14818_len=414	100	3e-77			YP_810139.1	orf00002_AWRIB553_contig158_group2_394_807_len=414	100	3.00E-77			YP_810139.1	orf00002_AWRIB576_contig316_group2_395_808_len=414	100	3.00E-77			YP_810139.1	orf00002_AWRIB568_contig819_group2_395_808_len=414	100	3.00E-77			YP_810139.1	orf00136_AWRIB304_contig4_group2_108532_108119_len=414	100	3e-77
900	OEOE_0526	YP_810140.1	G:T/U mismatch-specific DNA glycosylase	orf00593_PSU1_contig1_group1_507820_508266_len=447	100	6e-85			YP_810140.1	orf00585_BAA1163_contig1_group1_465555_465968_len=414	100	8e-72			YP_810140.1	orf00139_AWRIB418_contig7_group2_108009_107596_len=414	100	8E-072			YP_810140.1	orf00017_AWRIB429_contig6_group1_14907_15320_len=414	100	8e-72			YP_810140.1	orf00003_AWRIB553_contig158_group2_896_1342_len=447	100	6.00E-85			YP_810140.1	orf00003_AWRIB576_contig316_group2_897_1310_len=414	100	8.00E-72			YP_810140.1	orf00003_AWRIB568_contig819_group2_897_1310_len=414	100	8.00E-72			YP_810140.1	orf00135_AWRIB304_contig4_group2_108030_107617_len=414	100	8e-72
901	OEOE_0527	YP_810141.1	alcohol dehydrogenase	orf00594_PSU1_contig1_group1_508583_509704_len=1122	100	0			YP_810141.1	orf00586_BAA1163_contig1_group1_466319_467440_len=1122	99.46	0			YP_810141.1	orf00138_AWRIB418_contig7_group2_107266_106124_len=1143	99.21				YP_810141.1	orf00018_AWRIB429_contig6_group1_15671_16792_len=1122	99.73	0			YP_810141.1	orf00004_AWRIB553_contig158_group2_1659_2780_len=1122	100				YP_810141.1	orf00004_AWRIB576_contig316_group2_1661_2782_len=1122	99.73				YP_810141.1	orf00004_AWRIB568_contig819_group2_1661_2782_len=1122	99.73				YP_810141.1	orf00134_AWRIB304_contig4_group2_107266_106145_len=1122	99.73
902	OEOE_0528	YP_810142.1	hypothetical protein	orf00595_PSU1_contig1_group1_510933_509752_len=1182	100	0			YP_810142.1	orf00587_BAA1163_contig1_group1_468669_467488_len=1182	99.75	0			YP_810142.1	orf00137_AWRIB418_contig7_group2_104895_106076_len=1182	99.75				YP_810142.1	orf00019_AWRIB429_contig6_group1_18021_16840_len=1182	99.75	0			YP_810142.1	orf00005_AWRIB553_contig158_group2_4009_2828_len=1182	99.75				YP_810142.1	orf00005_AWRIB576_contig316_group2_4011_2830_len=1182	99.75				YP_810142.1	orf00005_AWRIB568_contig819_group2_4011_2830_len=1182	99.75				YP_810142.1	orf00133_AWRIB304_contig4_group2_104916_106097_len=1182	99.75
903	OEOE_0529	YP_810143.1	Acetyl-CoA acetyltransferase	orf00596_PSU1_contig1_group1_511007_512161_len=1155	100	0			YP_810143.1	orf00588_BAA1163_contig1_group1_468743_469897_len=1155	99.48	0			YP_810143.1	orf00136_AWRIB418_contig7_group2_104821_103667_len=1155	99.74				YP_810143.1	orf00020_AWRIB429_contig6_group1_18095_19249_len=1155	99.74	0			YP_810143.1	orf00006_AWRIB553_contig158_group2_4083_5237_len=1155	99.74				YP_810143.1	orf00006_AWRIB576_contig316_group2_4085_5239_len=1155	99.74				YP_810143.1	orf00006_AWRIB568_contig819_group2_4085_5239_len=1155	99.74				YP_810143.1	orf00132_AWRIB304_contig4_group2_104842_103688_len=1155	99.74
905
906
907
909
910
911
912
913
914
915
916	OEOE_0531	YP_810144.1	lactoylglutathione lyase or related lyase	orf00597_PSU1_contig1_group1_512599_512952_len=354	99.15	1e-66			YP_810144.1	orf00589_BAA1163_contig1_group1_470337_470690_len=354	97.44	7e-66			YP_810144.1	orf00135_AWRIB418_contig7_group2_103261_102875_len=387	99.15	2E-066			YP_810144.1	orf00021_AWRIB429_contig6_group1_19654_20040_len=387	99.15	2e-66			YP_810144.1	orf00007_AWRIB553_contig158_group2_5675_6028_len=354	99.15	1.00E-66			YP_810144.1	orf00007_AWRIB576_contig316_group2_5644_6030_len=387	99.15	2.00E-66			YP_810144.1	orf00007_AWRIB568_contig819_group2_5644_6030_len=387	99.15	2.00E-66			YP_810144.1	orf00131_AWRIB304_contig4_group2_103250_102897_len=354	99.15	1e-66
917	OEOE_0532	YP_810145.1	hypothetical protein	orf00598_PSU1_contig1_group1_513616_513032_len=585	100	8e-111			YP_810145.1	orf00590_BAA1163_contig1_group1_471153_470770_len=384,	98.43	2e-70		pseudo	YP_810145.1	orf00134_AWRIB418_contig7_group2_102211_102795_len=585	98.97	6E-109			YP_810145.1	orf00022_AWRIB429_contig6_group1_20704_20120_len=585	99.48	1e-109			YP_810145.1	orf00008_AWRIB553_contig158_group2_6692_6108_len=585	99.48	1.00E-109			YP_810145.1	orf00008_AWRIB576_contig316_group2_6694_6110_len=585	99.48	1.00E-109			YP_810145.1	orf00008_AWRIB568_contig819_group2_6694_6110_len=585	99.48	1.00E-109			YP_810145.1	orf00130_AWRIB304_contig4_group2_102233_102817_len=585	99.48	1e-109
918	OEOE_0533	YP_810146.1	hypothetical protein
919	OEOE_0534	YP_810147.1	hypothetical protein	orf00599_PSU1_contig1_group1_513894_514172_len=279	100	4e-43									YP_810147.1	orf00133_AWRIB418_contig7_group2_101933_101655_len=279	100	4E-043			YP_810147.1	orf00023_AWRIB429_contig6_group1_20982_21260_len=279	100	4e-43			YP_810147.1	orf00009_AWRIB553_contig158_group2_6970_7248_len=279	100	4.00E-43			YP_810147.1	orf00009_AWRIB576_contig316_group2_6972_7250_len=279	100	4.00E-43			YP_810147.1	orf00009_AWRIB568_contig819_group2_6972_7250_len=279	100	4.00E-43			YP_810147.1	orf00129_AWRIB304_contig4_group2_101955_101677_len=279	100	4e-43
920	OEOE_0535	YP_810148.1	guanosine 5'-monophosphate oxidoreductase	orf00600_PSU1_contig1_group1_514365_515336_len=972	100	0			YP_810148.1	orf00591_BAA1163_contig1_group1_471994_472965_len=972	100	0			YP_810148.1	orf00132_AWRIB418_contig7_group2_101462_100491_len=972	100				YP_810148.1	orf00024_AWRIB429_contig6_group1_21453_22424_len=972	100	0			YP_810148.1	orf00010_AWRIB553_contig158_group2_7441_8412_len=972	100				YP_810148.1	orf00010_AWRIB576_contig316_group2_7443_8414_len=972	100				YP_810148.1	orf00010_AWRIB568_contig819_group2_7443_8414_len=972	100				YP_810148.1	orf00128_AWRIB304_contig4_group2_101484_100513_len=972	100
921	OEOE_0536	YP_810149.1	xanthine/uracil permease	orf00601_PSU1_contig1_group1_516698_515352_len=1347	100	0			YP_810149.1	orf00592_BAA1163_contig1_group1_474327_472981_len=1347	99.78	0			YP_810149.1	orf00131_AWRIB418_contig7_group2_99129_100475_len=1347	99.78				YP_810149.1	orf00025_AWRIB429_contig6_group1_23786_22440_len=1347	100	0			YP_810149.1	orf00011_AWRIB553_contig158_group2_9774_8428_len=1347	100				YP_810149.1	orf00011_AWRIB576_contig316_group2_9776_8430_len=1347	100				YP_810149.1	orf00011_AWRIB568_contig819_group2_9776_8430_len=1347	100				YP_810149.1	orf00127_AWRIB304_contig4_group2_99151_100497_len=1347	100
922	OEOE_0537	YP_810150.1	adenine/guanine phosphoribosyltransferase-like protein	orf00602_PSU1_contig1_group1_517308_516688_len=621	99.51	3e-111			YP_810150.1	orf00593_BAA1163_contig1_group1_474937_474317_len=621	98.06	2e-110			YP_810150.1	orf00130_AWRIB418_contig7_group2_98519_99139_len=621	97.57	1E-109			YP_810150.1	orf00026_AWRIB429_contig6_group1_24396_23776_len=621	99.03	1e-110			YP_810150.1	orf00012_AWRIB553_contig158_group2_10384_9764_len=621	99.03	1.00E-110			YP_810150.1	orf00012_AWRIB576_contig316_group2_10386_9766_len=621	99.03	1.00E-110			YP_810150.1	orf00012_AWRIB568_contig819_group2_10386_9766_len=621	99.03	1.00E-110			YP_810150.1	orf00126_AWRIB304_contig4_group2_98541_99161_len=621	99.03	1e-110
923	OEOE_0538	YP_810151.1	acetyltransferase	orf00603_PSU1_contig1_group1_517521_518063_len=543	100	2e-107			YP_810151.1	orf00594_BAA1163_contig1_group1_475150_475692_len=543	99.44	1e-106			YP_810151.1	orf00129_AWRIB418_contig7_group2_98306_97764_len=543	100	2E-107			YP_810151.1	orf00027_AWRIB429_contig6_group1_24609_25151_len=543	100	2e-107			YP_810151.1	orf00013_AWRIB553_contig158_group2_10597_11139_len=543	100	2.00E-107			YP_810151.1	orf00013_AWRIB576_contig316_group2_10599_11141_len=543	100	2.00E-107			YP_810151.1	orf00013_AWRIB568_contig819_group2_10599_11141_len=543	100	2.00E-107			YP_810151.1	orf00125_AWRIB304_contig4_group2_98328_97786_len=543	100	2e-107
924	OEOE_0539	YP_810152.1	hypothetical protein	orf00604_PSU1_contig1_group1_518250_518426_len=177	98.28	3e-29									YP_810152.1	orf00128_AWRIB418_contig7_group2_97577_97401_len=177	98.28	3E-029			YP_810152.1	orf00028_AWRIB429_contig6_group1_25338_25514_len=177	98.28	3e-29			YP_810152.1	orf00014_AWRIB553_contig158_group2_11326_11502_len=177	98.28	3.00E-29			YP_810152.1	orf00014_AWRIB576_contig316_group2_11328_11504_len=177	98.28	3.00E-29			YP_810152.1	orf00014_AWRIB568_contig819_group2_11328_11504_len=177	98.28	3.00E-29			YP_810152.1	orf00124_AWRIB304_contig4_group2_97599_97423_len=177	98.28	3e-29
925	OEOE_0540	YP_810153.1	transcriptional regulator	orf00605_PSU1_contig1_group1_518460_518882_len=423	99.29	8e-76			YP_810153.1	orf00595_BAA1163_contig1_group1_476087_476527_len=441	95.45	3e-71			YP_810153.1	orf00127_AWRIB418_contig7_group2_97367_96927_len=441	95.45	3E-071			YP_810153.1	orf00029_AWRIB429_contig6_group1_25548_25970_len=423	98.57	4e-75			YP_810153.1	orf00015_AWRIB553_contig158_group2_11536_11958_len=423	98.57	4.00E-75			YP_810153.1	orf00015_AWRIB576_contig316_group2_11538_11960_len=423	98.57	4.00E-75			YP_810153.1	orf00015_AWRIB568_contig819_group2_11538_11960_len=423	98.57	4.00E-75			YP_810153.1	orf00123_AWRIB304_contig4_group2_97389_96967_len=423	98.57	4e-75
926	OEOE_0541	YP_810154.1	hypothetical protein	orf00606_PSU1_contig1_group1_518962_519285_len=324	100	2e-59			YP_810154.1	orf00596_BAA1163_contig1_group1_476590_476913_len=324	99.07	6e-59									YP_810154.1	orf00030_AWRIB429_contig6_group1_26050_26373_len=324	99.07	6e-59			YP_810154.1	orf00016_AWRIB553_contig158_group2_12038_12361_len=324	99.07	6.00E-59			YP_810154.1	orf00016_AWRIB576_contig316_group2_12040_12363_len=324	99.07	6.00E-59			YP_810154.1	orf00016_AWRIB568_contig819_group2_12040_12363_len=324	99.07	6.00E-59			YP_810154.1	orf00122_AWRIB304_contig4_group2_96887_96564_len=324	99.07	6e-59
927																					No_hit	orf00032_AWRIB429_contig6_group1_26505_27080_len=576				pseudo							No_hit	orf00018_AWRIB576_contig316_group2_12495_13070_len=576				pseudo	No_hit	orf00018_AWRIB568_contig819_group2_12495_13070_len=576				pseudo
928				orf00607_PSU1_contig1_group1_519242_519412_len=171				pseudo																																					No_hit	orf00121_AWRIB304_contig4_group2_96574_96380_len=195
929									YP_811223.1	orf00597_BAA1163_contig1_group1_476903_478348_len=1446	33.4	4e-84			YP_811223.1	orf00126_AWRIB418_contig7_group2_96864_95107_len=1758	32.05	8E-087
930																					YP_811223.1	orf00033_AWRIB429_contig6_group1_27194_27817_len=624	48.06	3e-54		pseudo							YP_811223.1	orf00019_AWRIB576_contig316_group2_13184_13807_len=624	48.06	3.00E-54		pseudo	YP_811223.1	orf00019_AWRIB568_contig819_group2_13184_13807_len=624	48.06	3.00E-54		pseudo
931				orf00608_PSU1_contig1_group1_519417_520721_len=1305	35.65	5e-75		pseudo																																					YP_811223.1	orf00120_AWRIB304_contig4_group2_96372_95128_len=1245	34.94	1e-73
932	OEOE_0544	YP_810155.1	YG repeat-containing glycosyl hydrolase	orf00609_PSU1_contig1_group1_525530_521103_len=4428	100	0			YP_810155.1	orf00600_BAA1163_contig1_group1_483180_479878_len=3303,orf00599_BAA1163_contig1_group1_479736_478606_len=1131	89.66,91.64	0.0,9e-178		pseudo	YP_810155.1,YP_810155.1,YP_810155.1	orf00122_AWRIB418_contig7_group2_90275_91294_len=1020,orf00123_AWRIB418_contig7_group2_91430_93577_len=2148,orf00124_AWRIB418_contig7_group2_93719_94849_len=1131	72.43,97.62,91.32	3e-143,0.0,5e-177		pseudo	YP_810155.1	orf00034_AWRIB429_contig6_group1_32626_28199_len=4428	99.66	0			YP_810155.1	orf00020_AWRIB553_contig158_group2_18606_14179_len=4428	99.66				YP_810155.1	orf00020_AWRIB576_contig316_group2_18616_14189_len=4428	99.66				YP_810155.1	orf00020_AWRIB568_contig819_group2_18616_14189_len=4428	99.66				YP_810155.1	orf00119_AWRIB304_contig4_group2_90319_94746_len=4428	99.73
933	OEOE_0545	YP_810156.1	XRE family transcriptional regulator	orf00610_PSU1_contig1_group1_525885_526682_len=798	99.62	2e-154			YP_810156.1	orf00602_BAA1163_contig1_group1_483565_484335_len=771	99.61	3e-149			YP_810156.1	orf00120_AWRIB418_contig7_group2_89890_89120_len=771	99.61	3E-149			YP_810156.1	orf00035_AWRIB429_contig6_group1_32981_33778_len=798	99.62	2e-154			YP_810156.1	orf00021_AWRIB553_contig158_group2_18961_19758_len=798	99.62	2.00E-154			YP_810156.1	orf00021_AWRIB576_contig316_group2_18971_19768_len=798	99.62	2.00E-154			YP_810156.1	orf00021_AWRIB568_contig819_group2_18971_19768_len=798	99.62	2.00E-154			YP_810156.1	orf00118_AWRIB304_contig4_group2_89964_89167_len=798	99.62	2e-154
934	OEOE_0546	YP_810157.1	hypothetical protein	orf00611_PSU1_contig1_group1_526744_527226_len=483	100	2e-91			YP_810157.1	orf00603_BAA1163_contig1_group1_484397_484879_len=483	97.5	6e-89			YP_810157.1	orf00119_AWRIB418_contig7_group2_89058_88576_len=483	97.5	6E-089			YP_810157.1	orf00036_AWRIB429_contig6_group1_33840_34322_len=483	100	2e-91			YP_810157.1	orf00022_AWRIB553_contig158_group2_19820_20302_len=483	100	2.00E-91			YP_810157.1	orf00022_AWRIB576_contig316_group2_19830_20312_len=483	100	2.00E-91			YP_810157.1	orf00022_AWRIB568_contig819_group2_19830_20312_len=483	100	2.00E-91			YP_810157.1	orf00117_AWRIB304_contig4_group2_89105_88623_len=483	100	2e-91
935	OEOE_0547	YP_810158.1	amidase	orf00612_PSU1_contig1_group1_527295_527780_len=486	100	4e-92			YP_810158.1	orf00604_BAA1163_contig1_group1_484974_485228_len=255,orf00605_BAA1163_contig1_group1_485215_485433_len=219	96.39,93.06	6e-45,4e-35		pseudo	YP_810158.1,YP_810158.1	orf00118_AWRIB418_contig7_group2_88481_88227_len=255,orf00117_AWRIB418_contig7_group2_88240_88022_len=219	96.39,93.06	6e-45,4e-35		pseudo	YP_810158.1	orf00037_AWRIB429_contig6_group1_34391_34876_len=486	100	4e-92			YP_810158.1	orf00023_AWRIB553_contig158_group2_20371_20856_len=486	100	4.00E-92			YP_810158.1	orf00023_AWRIB576_contig316_group2_20381_20866_len=486	100	4.00E-92			YP_810158.1	orf00023_AWRIB568_contig819_group2_20381_20866_len=486	100	4.00E-92			YP_810158.1	orf00116_AWRIB304_contig4_group2_88554_88069_len=486	100	4e-92
936	OEOE_0548	YP_810159.1	transcriptional regulator	orf00613_PSU1_contig1_group1_528678_527884_len=795	99.62	1e-148			YP_810159.1	orf00606_BAA1163_contig1_group1_486332_485538_len=795	97.35	9e-146			YP_810159.1	orf00116_AWRIB418_contig7_group2_87123_87917_len=795	96.97	3E-145			YP_810159.1	orf00038_AWRIB429_contig6_group1_35774_34980_len=795	99.24	3e-148			YP_810159.1	orf00024_AWRIB553_contig158_group2_21754_20960_len=795	99.24	3.00E-148			YP_810159.1	orf00024_AWRIB576_contig316_group2_21764_20970_len=795	99.24	3.00E-148			YP_810159.1	orf00024_AWRIB568_contig819_group2_21764_20970_len=795	99.24	3.00E-148			YP_810159.1	orf00115_AWRIB304_contig4_group2_87171_87965_len=795	99.24	3e-148
937									No_hit	orf00607_BAA1163_contig1_group1_486687_486517_len=171					No_hit	orf00115_AWRIB418_contig7_group2_86768_86938_len=171
938				orf00614_PSU1_contig1_group1_529202_529393_len=192					No_hit	orf00608_BAA1163_contig1_group1_486855_487046_len=192					No_hit	orf00114_AWRIB418_contig7_group2_86600_86409_len=192					No_hit	orf00039_AWRIB429_contig6_group1_36298_36489_len=192					No_hit	orf00025_AWRIB553_contig158_group2_22278_22469_len=192					No_hit	orf00025_AWRIB576_contig316_group2_22288_22479_len=192					No_hit	orf00025_AWRIB568_contig819_group2_22288_22479_len=192					No_hit	orf00114_AWRIB304_contig4_group2_86647_86456_len=192
939				orf00615_PSU1_contig1_group1_529390_530178_len=789					No_hit	orf00609_BAA1163_contig1_group1_487043_487831_len=789					No_hit	orf00113_AWRIB418_contig7_group2_86412_85624_len=789					No_hit	orf00040_AWRIB429_contig6_group1_36486_37274_len=789					No_hit	orf00026_AWRIB553_contig158_group2_22466_23254_len=789					No_hit	orf00026_AWRIB576_contig316_group2_22476_23264_len=789					No_hit	orf00026_AWRIB568_contig819_group2_22476_23264_len=789					No_hit	orf00113_AWRIB304_contig4_group2_86459_85671_len=789
940	OEOE_0550	YP_810160.1	ABC-type nitrate/sulfonate/bicarbonate transport system, permease component	orf00616_PSU1_contig1_group1_530221_530976_len=756	99.57	1e-129			YP_810160.1	orf00610_BAA1163_contig1_group1_487874_488629_len=756	99.57	1e-129			YP_810160.1,YP_810160.1	orf00112_AWRIB418_contig7_group2_85581_85354_len=228,orf00110_AWRIB418_contig7_group2_85350_84826_len=525	98.18,99.43	3e-26,1e-96		pseudo	YP_810160.1	orf00041_AWRIB429_contig6_group1_37317_38072_len=756	99.57	1e-129			YP_810160.1	orf00027_AWRIB553_contig158_group2_23357_24052_len=696	99.57	1.00E-129			YP_810160.1	orf00027_AWRIB576_contig316_group2_23307_24062_len=756	99.57	1.00E-129			YP_810160.1	orf00027_AWRIB568_contig819_group2_23307_24062_len=756	99.57	1.00E-129			YP_810160.1	orf00112_AWRIB304_contig4_group2_85628_84873_len=756	99.57	1e-129
941	OEOE_0551	YP_810161.1	ABC-type nitrate/sulfonate/bicarbonate transport system, ATPase component	orf00617_PSU1_contig1_group1_531076_531786_len=711	100	3e-130			YP_810161.1	orf00611_BAA1163_contig1_group1_488729_489439_len=711	99.58	7e-130			YP_810161.1	orf00109_AWRIB418_contig7_group2_84726_84016_len=711	99.15	4E-129			YP_810161.1	orf00042_AWRIB429_contig6_group1_38172_38882_len=711	99.58	7e-130			YP_810161.1	orf00028_AWRIB553_contig158_group2_24152_24862_len=711	99.58	7.00E-130			YP_810161.1	orf00028_AWRIB576_contig316_group2_24162_24872_len=711	99.58	7.00E-130			YP_810161.1	orf00028_AWRIB568_contig819_group2_24162_24872_len=711	99.58	7.00E-130			YP_810161.1	orf00111_AWRIB304_contig4_group2_84773_84063_len=711	99.58	7e-130
942									No_hit	orf00612_BAA1163_contig1_group1_489647_489474_len=174
943	OEOE_0552	YP_810162.1	hypothetical protein	orf00618_PSU1_contig1_group1_532240_532052_len=189	98.39	9e-33			YP_810162.1	orf00613_BAA1163_contig1_group1_489893_489705_len=189	96.77	2e-32			YP_810162.1	orf00108_AWRIB418_contig7_group2_83561_83749_len=189	96.77	2E-032			YP_810162.1	orf00043_AWRIB429_contig6_group1_39336_39148_len=189	98.39	9e-33			YP_810162.1	orf00029_AWRIB553_contig158_group2_25316_25128_len=189	98.39	9.00E-33			YP_810162.1	orf00029_AWRIB576_contig316_group2_25326_25138_len=189	98.39	9.00E-33			YP_810162.1	orf00029_AWRIB568_contig819_group2_25326_25138_len=189	98.39	9.00E-33			YP_810162.1	orf00110_AWRIB304_contig4_group2_83609_83797_len=189	98.39	9e-33
944	OEOE_0553	YP_810163.1	malate dehydrogenase (NAD)	orf00619_PSU1_contig1_group1_532391_533305_len=915	100	6e-172			YP_810163.1	orf00614_BAA1163_contig1_group1_490044_490595_len=552,orf00615_BAA1163_contig1_group1_490766_490957_len=192	98.91,98.41	1e-101,1e-30		pseudo	YP_810163.1	orf00107_AWRIB418_contig7_group2_83410_82496_len=915	98.36	3E-170			YP_810163.1	orf00044_AWRIB429_contig6_group1_39487_40401_len=915	99.67	1e-171			YP_810163.1	orf00030_AWRIB553_contig158_group2_25467_26381_len=915	99.67	1.00E-171			YP_810163.1	orf00030_AWRIB576_contig316_group2_25477_26391_len=915	99.67	1.00E-171			YP_810163.1	orf00030_AWRIB568_contig819_group2_25477_26391_len=915	99.67	1.00E-171			YP_810163.1	orf00109_AWRIB304_contig4_group2_83458_82544_len=915	99.67	1e-171
945	OEOE_0554	YP_810164.1	peptide chain release factor 2	orf00620_PSU1_contig1_group1_533488_534606_len=1119	100	0			YP_810164.1	orf00616_BAA1163_contig1_group1_491140_492258_len=1119	99.46	0			YP_810164.1	orf00106_AWRIB418_contig7_group2_82314_81196_len=1119	99.46				YP_810164.1	orf00045_AWRIB429_contig6_group1_40584_41702_len=1119	99.73	0			YP_810164.1	orf00031_AWRIB553_contig158_group2_26564_27682_len=1119	99.73				YP_810164.1	orf00031_AWRIB576_contig316_group2_26574_27692_len=1119	99.73				YP_810164.1	orf00031_AWRIB568_contig819_group2_26574_27692_len=1119	99.73				YP_810164.1	orf00108_AWRIB304_contig4_group2_82361_81243_len=1119	99.73
946	OEOE_0555	YP_810165.1	ABC-type phosphate transport system, periplasmic component	orf00621_PSU1_contig1_group1_534722_535588_len=867	100	8e-161			YP_810165.1	orf00617_BAA1163_contig1_group1_492374_493264_len=891	99.65	5e-159			YP_810165.1	orf00105_AWRIB418_contig7_group2_81080_80190_len=891	100	3E-160			YP_810165.1	orf00046_AWRIB429_contig6_group1_41818_42048_len=231,orf00001_AWRIB429_contig7_group1_-1_592_len=594	100.00,100.00	1e-36,2e-110		pseudo	YP_810165.1	orf00032_AWRIB553_contig158_group2_27798_28664_len=867	100	8.00E-161			YP_810165.1	orf00032_AWRIB576_contig316_group2_27808_28674_len=867	100	8.00E-161			YP_810165.1	orf00032_AWRIB568_contig819_group2_27808_28674_len=867	100	8.00E-161			YP_810165.1	orf00107_AWRIB304_contig4_group2_81127_80261_len=867	100	8e-161
947	OEOE_0556	YP_810166.1	ABC-type phosphate transport system, periplasmic component	orf00622_PSU1_contig1_group1_535652_536548_len=897	100	7e-168			YP_810166.1	orf00618_BAA1163_contig1_group1_493306_494202_len=897	98.32	2e-165			YP_810166.1	orf00104_AWRIB418_contig7_group2_80148_79252_len=897	99.33	3E-167			YP_810166.1	orf00002_AWRIB429_contig7_group1_656_892_len=237,orf00001_AWRIB429_contig8_group1_-1_616_len=618	100.00,100.00	2e-39,7e-115		pseudo	YP_810166.1	orf00033_AWRIB553_contig158_group2_28728_29624_len=897	100	7.00E-168			YP_810166.1	orf00033_AWRIB576_contig316_group2_28738_29634_len=897	100	7.00E-168			YP_810166.1	orf00033_AWRIB568_contig819_group2_28738_29634_len=897	100	7.00E-168			YP_810166.1	orf00106_AWRIB304_contig4_group2_80197_79301_len=897	100	7e-168
948	OEOE_0557	YP_810167.1	ABC-type phosphate transport system, permease component	orf00623_PSU1_contig1_group1_536551_537510_len=960	100	3e-178			YP_810167.1	orf00619_BAA1163_contig1_group1_494205_495164_len=960	97.81	6e-173			YP_810167.1	orf00103_AWRIB418_contig7_group2_79249_78290_len=960	98.75	1E-175			YP_810167.1	orf00002_AWRIB429_contig8_group1_619_1578_len=960	99.37	5e-177			YP_810167.1	orf00034_AWRIB553_contig158_group2_29627_30586_len=960	99.37	5.00E-177			YP_810167.1	orf00034_AWRIB576_contig316_group2_29637_30596_len=960	99.37	5.00E-177			YP_810167.1	orf00034_AWRIB568_contig819_group2_29637_30596_len=960	99.37	5.00E-177			YP_810167.1	orf00105_AWRIB304_contig4_group2_79298_78339_len=960	99.37	5e-177
949	OEOE_0558	YP_810168.1	ABC-type phosphate transport system, permease component	orf00624_PSU1_contig1_group1_537510_538406_len=897	100	9e-166			YP_810168.1	orf00620_BAA1163_contig1_group1_495164_496060_len=897	98.66	5e-164			YP_810168.1	orf00102_AWRIB418_contig7_group2_78290_77394_len=897	98.66	5E-164			YP_810168.1	orf00003_AWRIB429_contig8_group1_1578_2474_len=897	100	9e-166			YP_810168.1	orf00035_AWRIB553_contig158_group2_30586_31482_len=897	100	9.00E-166			YP_810168.1	orf00035_AWRIB576_contig316_group2_30596_31492_len=897	100	9.00E-166			YP_810168.1	orf00035_AWRIB568_contig819_group2_30596_31492_len=897	100	9.00E-166			YP_810168.1	orf00104_AWRIB304_contig4_group2_78339_77443_len=897	100	9e-166
950	OEOE_0559	YP_810169.1	ABC-type phosphate transport system, ATPase component	orf00625_PSU1_contig1_group1_538406_539260_len=855	100	5e-160			YP_810169.1	orf00621_BAA1163_contig1_group1_496060_496914_len=855	98.94	7e-159			YP_810169.1	orf00101_AWRIB418_contig7_group2_77394_76540_len=855	99.3	3E-159			YP_810169.1	orf00004_AWRIB429_contig8_group1_2474_3328_len=855	100	5e-160			YP_810169.1	orf00036_AWRIB553_contig158_group2_31482_32336_len=855	100	5.00E-160			YP_810169.1	orf00036_AWRIB576_contig316_group2_31492_32346_len=855	100	5.00E-160			YP_810169.1	orf00036_AWRIB568_contig819_group2_31492_32346_len=855	100	5.00E-160			YP_810169.1	orf00103_AWRIB304_contig4_group2_77443_76589_len=855	100	5e-160
951	OEOE_0560	YP_810170.1	ABC-type phosphate transport system, ATPase component	orf00626_PSU1_contig1_group1_539260_540027_len=768	100	1e-145			YP_810170.1	orf00622_BAA1163_contig1_group1_496914_497681_len=768	99.61	1e-145			YP_810170.1	orf00100_AWRIB418_contig7_group2_76540_75773_len=768	99.61	1E-145			YP_810170.1	orf00005_AWRIB429_contig8_group1_3328_4095_len=768	100	1e-145			YP_810170.1	orf00037_AWRIB553_contig158_group2_32336_33103_len=768	100	1.00E-145			YP_810170.1	orf00037_AWRIB576_contig316_group2_32346_33113_len=768	100	1.00E-145			YP_810170.1	orf00037_AWRIB568_contig819_group2_32346_33113_len=768	100	1.00E-145			YP_810170.1	orf00102_AWRIB304_contig4_group2_76589_75822_len=768	100	1e-145
952	OEOE_0561	YP_810171.1	phosphate uptake regulator, PhoU	orf00628_PSU1_contig1_group1_540062_540748_len=687	99.56	4e-126			YP_810171.1	orf00623_BAA1163_contig1_group1_497716_498402_len=687	99.56	4e-126			YP_810171.1	orf00098_AWRIB418_contig7_group2_75738_75052_len=687	99.56	4E-126			YP_810171.1	orf00006_AWRIB429_contig8_group1_4130_4816_len=687	99.56	4e-126			YP_810171.1	orf00038_AWRIB553_contig158_group2_33138_33824_len=687	99.56	4.00E-126			YP_810171.1	orf00038_AWRIB576_contig316_group2_33148_33834_len=687	99.56	4.00E-126			YP_810171.1	orf00038_AWRIB568_contig819_group2_33148_33834_len=687	99.56	4.00E-126			YP_810171.1	orf00101_AWRIB304_contig4_group2_75787_75101_len=687	99.56	4e-126
953	OEOE_0562	YP_810172.1	hypothetical protein	orf00629_PSU1_contig1_group1_540761_541105_len=345	100	7e-61			YP_810172.1	orf00624_BAA1163_contig1_group1_498414_498758_len=345	100	7e-61			YP_810172.1	orf00097_AWRIB418_contig7_group2_75040_74696_len=345	100	7E-061			YP_810172.1	orf00007_AWRIB429_contig8_group1_4829_5173_len=345	100	7e-61			YP_810172.1	orf00039_AWRIB553_contig158_group2_33837_34181_len=345	100	7.00E-61			YP_810172.1	orf00039_AWRIB576_contig316_group2_33847_34191_len=345	100	7.00E-61			YP_810172.1	orf00039_AWRIB568_contig819_group2_33847_34191_len=345	100	7.00E-61			YP_810172.1	orf00100_AWRIB304_contig4_group2_75088_74744_len=345	100	7e-61
954	OEOE_0563	YP_810173.1	Serine kinase of the HPr protein, regulates carbohydrate metabolism	orf00630_PSU1_contig1_group1_541105_542064_len=960	100	7e-180			YP_810173.1	orf00625_BAA1163_contig1_group1_498758_499717_len=960	98.43	5e-177			YP_810173.1	orf00096_AWRIB418_contig7_group2_74696_73737_len=960	98.75	1E-177			YP_810173.1	orf00008_AWRIB429_contig8_group1_5173_6132_len=960	99.69	3e-179			YP_810173.1	orf00040_AWRIB553_contig158_group2_34181_35140_len=960	100	7.00E-180			YP_810173.1	orf00040_AWRIB576_contig316_group2_34191_35150_len=960	99.69	3.00E-179			YP_810173.1	orf00040_AWRIB568_contig819_group2_34191_35150_len=960	99.69	3.00E-179			YP_810173.1	orf00099_AWRIB304_contig4_group2_74744_73785_len=960	99.69	3e-179
955	OEOE_0564	YP_810174.1	glycerol-3-phosphate dehydrogenase	orf00631_PSU1_contig1_group1_542045_543067_len=1023	100	0			YP_810174.1	orf00626_BAA1163_contig1_group1_499698_500720_len=1023	98.24	0			YP_810174.1	orf00095_AWRIB418_contig7_group2_73756_72734_len=1023	98.53				YP_810174.1	orf00009_AWRIB429_contig8_group1_6113_7135_len=1023	100	0			YP_810174.1	orf00041_AWRIB553_contig158_group2_35121_36143_len=1023	100				YP_810174.1	orf00041_AWRIB576_contig316_group2_35131_36153_len=1023	100				YP_810174.1	orf00041_AWRIB568_contig819_group2_35131_36153_len=1023	100				YP_810174.1	orf00098_AWRIB304_contig4_group2_73804_72782_len=1023	100
956	OEOE_0565	YP_810175.1	UDP-glucose pyrophosphorylase	orf00632_PSU1_contig1_group1_543073_543948_len=876	100	8e-167			YP_810175.1	orf00627_BAA1163_contig1_group1_500726_501601_len=876	99.31	2e-165			YP_810175.1	orf00094_AWRIB418_contig7_group2_72728_71853_len=876	99.31	2E-165			YP_810175.1	orf00010_AWRIB429_contig8_group1_7141_8016_len=876	100	8e-167			YP_810175.1	orf00042_AWRIB553_contig158_group2_36149_37024_len=876	100	8.00E-167			YP_810175.1	orf00042_AWRIB576_contig316_group2_36159_37034_len=876	100	8.00E-167			YP_810175.1	orf00042_AWRIB568_contig819_group2_36159_37034_len=876	100	8.00E-167			YP_810175.1	orf00097_AWRIB304_contig4_group2_72776_71901_len=876	100	8e-167
957	OEOE_0566	YP_810176.1	thioredoxin reductase	orf00633_PSU1_contig1_group1_544057_544998_len=942	100	1e-179			YP_810176.1	orf00628_BAA1163_contig1_group1_501710_502651_len=942	99.36	2e-178			YP_810176.1	orf00093_AWRIB418_contig7_group2_71744_70803_len=942	99.04	1E-177			YP_810176.1	orf00011_AWRIB429_contig8_group1_8125_9066_len=942	100	1e-179			YP_810176.1	orf00043_AWRIB553_contig158_group2_37133_38074_len=942	100	1.00E-179			YP_810176.1	orf00043_AWRIB576_contig316_group2_37143_38084_len=942	100	1.00E-179			YP_810176.1	orf00043_AWRIB568_contig819_group2_37143_38084_len=942	100	1.00E-179			YP_810176.1	orf00096_AWRIB304_contig4_group2_71792_70851_len=942	100	1e-179
958				orf00634_PSU1_contig1_group1_545015_545446_len=432					No_hit	orf00629_BAA1163_contig1_group1_502668_503099_len=432					No_hit	orf00092_AWRIB418_contig7_group2_70786_70355_len=432					No_hit	orf00012_AWRIB429_contig8_group1_9083_9514_len=432					No_hit	orf00044_AWRIB553_contig158_group2_38091_38522_len=432					No_hit	orf00044_AWRIB576_contig316_group2_38101_38532_len=432					No_hit	orf00044_AWRIB568_contig819_group2_38101_38532_len=432					No_hit	orf00095_AWRIB304_contig4_group2_70834_70403_len=432
959	OEOE_0568	YP_810177.1	hypothetical protein	orf00635_PSU1_contig1_group1_545443_546426_len=984	99.69	0			YP_810177.1	orf00630_BAA1163_contig1_group1_503096_504079_len=984	99.69	0			YP_810177.1	orf00091_AWRIB418_contig7_group2_70358_69375_len=984	99.69				YP_810177.1	orf00013_AWRIB429_contig8_group1_9511_10494_len=984	99.69	0			YP_810177.1	orf00045_AWRIB553_contig158_group2_38519_39502_len=984	99.69				YP_810177.1	orf00045_AWRIB576_contig316_group2_38529_39512_len=984	99.69				YP_810177.1	orf00045_AWRIB568_contig819_group2_38529_39512_len=984	99.69				YP_810177.1	orf00094_AWRIB304_contig4_group2_70406_69423_len=984	99.69
960	OEOE_0569	YP_810178.1	hypothetical protein	orf00636_PSU1_contig1_group1_546423_547370_len=948	100	3e-175			YP_810178.1	orf00631_BAA1163_contig1_group1_504076_505023_len=948	100	3e-175			YP_810178.1	orf00090_AWRIB418_contig7_group2_69378_68431_len=948	100	3E-175			YP_810178.1	orf00014_AWRIB429_contig8_group1_10491_11438_len=948	100	3e-175			YP_810178.1	orf00046_AWRIB553_contig158_group2_39499_40446_len=948	100	3.00E-175			YP_810178.1	orf00046_AWRIB576_contig316_group2_39509_40456_len=948	100	3.00E-175			YP_810178.1	orf00046_AWRIB568_contig819_group2_39509_40456_len=948	100	3.00E-175			YP_810178.1	orf00093_AWRIB304_contig4_group2_69426_68479_len=948	100	3e-175
961	OEOE_0570	YP_810179.1	ATP-dependent Clp protease proteolytic subunit ClpP	orf00637_PSU1_contig1_group1_547424_548020_len=597	100	8e-111			YP_810179.1	orf00632_BAA1163_contig1_group1_505077_505685_len=609	100	8e-111			YP_810179.1	orf00089_AWRIB418_contig7_group2_68377_67769_len=609	100	8E-111			YP_810179.1	orf00015_AWRIB429_contig8_group1_11492_12088_len=597	100	8e-111			YP_810179.1	orf00047_AWRIB553_contig158_group2_40500_41096_len=597	100	8.00E-111			YP_810179.1	orf00047_AWRIB576_contig316_group2_40510_41106_len=597	100	8.00E-111			YP_810179.1	orf00047_AWRIB568_contig819_group2_40510_41106_len=597	100	8.00E-111			YP_810179.1	orf00092_AWRIB304_contig4_group2_68425_67829_len=597	100	8e-111
962	OEOE_0571	YP_810180.1	hypothetical protein	orf00638_PSU1_contig1_group1_548137_548361_len=225	100	5e-39			YP_810180.1	orf00633_BAA1163_contig1_group1_505829_506014_len=186	100	4e-31			YP_810180.1	orf00088_AWRIB418_contig7_group2_67664_67440_len=225	98.65	4E-038			YP_810180.1	orf00016_AWRIB429_contig8_group1_12205_12429_len=225	100	5e-39			YP_810180.1	orf00048_AWRIB553_contig158_group2_41213_41437_len=225	100	5.00E-39			YP_810180.1	orf00048_AWRIB576_contig316_group2_41223_41447_len=225	100	5.00E-39			YP_810180.1	orf00048_AWRIB568_contig819_group2_41223_41447_len=225	100	5.00E-39			YP_810180.1	orf00091_AWRIB304_contig4_group2_67712_67488_len=225	100	5e-39
963	OEOE_0572	YP_810181.1	ATP-binding subunit of Clp protease and DnaK/DnaJ chaperones	orf00639_PSU1_contig1_group1_548377_550539_len=2163	100	0			YP_810181.1	orf00634_BAA1163_contig1_group1_506030_508192_len=2163	99.44	0			YP_810181.1	orf00087_AWRIB418_contig7_group2_67424_65262_len=2163	99.44				YP_810181.1	orf00017_AWRIB429_contig8_group1_12445_14607_len=2163	100	0			YP_810181.1	orf00049_AWRIB553_contig158_group2_41453_43615_len=2163	100				YP_810181.1	orf00049_AWRIB576_contig316_group2_41463_43625_len=2163	100				YP_810181.1	orf00049_AWRIB568_contig819_group2_41463_43625_len=2163	100				YP_810181.1	orf00090_AWRIB304_contig4_group2_67472_65310_len=2163	100
964				orf00641_PSU1_contig1_group1_551548_550871_len=678,orf00640_PSU1_contig1_group1_550874_550584_len=291				pseudo	YP_809805.1	orf00635_BAA1163_contig1_group1_509202_508237_len=966	28.16	3e-29			YP_809805.1	orf00086_AWRIB418_contig7_group2_64252_65217_len=966	28.16	3E-029			YP_809805.1	orf00018_AWRIB429_contig8_group1_15617_14652_len=966	28.16	2e-29			YP_809805.1	orf00050_AWRIB553_contig158_group2_44625_43660_len=966	28.16	2.00E-29			YP_809805.1	orf00050_AWRIB576_contig316_group2_44635_43670_len=966	28.16	2.00E-29			YP_809805.1	orf00050_AWRIB568_contig819_group2_44635_43670_len=966	28.16	2.00E-29			YP_809805.1	orf00089_AWRIB304_contig4_group2_64300_65265_len=966	28.16	2e-29
965	OEOE_0574	YP_810182.1	Mername-AA019 peptidase	orf00642_PSU1_contig1_group1_552804_551695_len=1110	100	0			YP_810182.1	orf00636_BAA1163_contig1_group1_510456_509347_len=1110	98.92	0			YP_810182.1	orf00085_AWRIB418_contig7_group2_62998_64107_len=1110	99.46				YP_810182.1	orf00019_AWRIB429_contig8_group1_16873_15764_len=1110	100	0			YP_810182.1	orf00051_AWRIB553_contig158_group2_45881_44772_len=1110	100				YP_810182.1	orf00051_AWRIB576_contig316_group2_45891_44782_len=1110	100				YP_810182.1	orf00051_AWRIB568_contig819_group2_45891_44782_len=1110	100				YP_810182.1	orf00088_AWRIB304_contig4_group2_63044_64153_len=1110	100
966	OEOE_0575	YP_810183.1	phosphoglycerate dehydrogenase-like protein	orf00643_PSU1_contig1_group1_552845_553819_len=975	100	0			YP_810183.1	orf00637_BAA1163_contig1_group1_510497_511471_len=975	98.77	0			YP_810183.1	orf00084_AWRIB418_contig7_group2_62957_61983_len=975	98.77				YP_810183.1	orf00020_AWRIB429_contig8_group1_16914_17888_len=975	100	0			YP_810183.1	orf00052_AWRIB553_contig158_group2_45922_46896_len=975	100				YP_810183.1	orf00052_AWRIB576_contig316_group2_45932_46906_len=975	100				YP_810183.1	orf00052_AWRIB568_contig819_group2_45932_46906_len=975	100				YP_810183.1	orf00087_AWRIB304_contig4_group2_63003_62029_len=975	100
967	OEOE_0576	YP_810184.1	tricorn interacting factor F1	orf00644_PSU1_contig1_group1_553819_554730_len=912	100	0			YP_810184.1	orf00638_BAA1163_contig1_group1_511471_512382_len=912	99.34	0			YP_810184.1	orf00083_AWRIB418_contig7_group2_61983_61072_len=912	99.34				YP_810184.1	orf00021_AWRIB429_contig8_group1_17888_18799_len=912	99.67	0			YP_810184.1	orf00053_AWRIB553_contig158_group2_46896_47807_len=912	100				YP_810184.1	orf00053_AWRIB576_contig316_group2_46906_47817_len=912	99.67				YP_810184.1	orf00053_AWRIB568_contig819_group2_46906_47817_len=912	99.67				YP_810184.1	orf00086_AWRIB304_contig4_group2_62029_61118_len=912	99.67
968	OEOE_0577	YP_810185.1	Holliday junction resolvasome, DNA-binding subunit	orf00645_PSU1_contig1_group1_554829_555365_len=537	100	3e-98			YP_810185.1	orf00639_BAA1163_contig1_group1_512433_513017_len=585	98.45	2e-106			YP_810185.1	orf00082_AWRIB418_contig7_group2_61021_60437_len=585	98.45	2E-106			YP_810185.1	orf00022_AWRIB429_contig8_group1_18898_19434_len=537	100	3e-98			YP_810185.1	orf00054_AWRIB553_contig158_group2_47906_48442_len=537	100	3.00E-98			YP_810185.1	orf00054_AWRIB576_contig316_group2_47916_48452_len=537	100	3.00E-98			YP_810185.1	orf00054_AWRIB568_contig819_group2_47916_48452_len=537	100	3.00E-98			YP_810185.1	orf00085_AWRIB304_contig4_group2_61019_60483_len=537	100	3e-98
969	OEOE_0578	YP_810186.1	Holliday junction DNA helicase B	orf00646_PSU1_contig1_group1_555362_556378_len=1017	100	0			YP_810186.1	orf00640_BAA1163_contig1_group1_513014_514030_len=1017	99.41	0			YP_810186.1	orf00081_AWRIB418_contig7_group2_60440_59424_len=1017	99.41				YP_810186.1	orf00023_AWRIB429_contig8_group1_19431_20447_len=1017	100	0			YP_810186.1	orf00055_AWRIB553_contig158_group2_48439_49455_len=1017	100				YP_810186.1	orf00055_AWRIB576_contig316_group2_48449_49465_len=1017	100				YP_810186.1	orf00055_AWRIB568_contig819_group2_48449_49465_len=1017	100				YP_810186.1	orf00084_AWRIB304_contig4_group2_60486_59470_len=1017	100
970	OEOE_0579	YP_810187.1	S-adenosylmethionine:tRNA-ribosyltransferase- isomerase (queuine synthetase)	orf00648_PSU1_contig1_group1_556502_557581_len=1080	100	0			YP_810187.1	orf00641_BAA1163_contig1_group1_514155_515234_len=1080	98.61	0			YP_810187.1	orf00079_AWRIB418_contig7_group2_59299_58220_len=1080	98.33				YP_810187.1	orf00025_AWRIB429_contig8_group1_20571_21650_len=1080	100	0			YP_810187.1	orf00057_AWRIB553_contig158_group2_49579_50658_len=1080	100				YP_810187.1	orf00057_AWRIB576_contig316_group2_49589_50668_len=1080	100				YP_810187.1	orf00057_AWRIB568_contig819_group2_49589_50668_len=1080	100				YP_810187.1	orf00082_AWRIB304_contig4_group2_59346_58267_len=1080	100
971	OEOE_0580	YP_810188.1	penicillin V acylase or related amidase	orf00649_PSU1_contig1_group1_557694_558620_len=927	100	9e-179			YP_810188.1	orf00642_BAA1163_contig1_group1_515347_516273_len=927	98.38	2e-176			YP_810188.1	orf00078_AWRIB418_contig7_group2_58107_57181_len=927	98.05	6E-176
972	OEOE_0581	YP_810189.1	GTP-binding protein LepA	orf00650_PSU1_contig1_group1_558617_560527_len=1911	99.84	0			YP_810189.1	orf00643_BAA1163_contig1_group1_516270_518180_len=1911	99.52	0			YP_810189.1	orf00077_AWRIB418_contig7_group2_57184_55274_len=1911	99.68				YP_810189.1	orf00026_AWRIB429_contig8_group1_21763_24597_len=2835	99.68	0			YP_810189.1	orf00058_AWRIB553_contig158_group2_50771_53605_len=2835	99.84				YP_810189.1	orf00058_AWRIB576_contig316_group2_50781_53615_len=2835	99.68				YP_810189.1	orf00058_AWRIB568_contig819_group2_50781_53615_len=2835	99.68				YP_810189.1	orf00081_AWRIB304_contig4_group2_58154_55320_len=2835	99.68
973	OEOE_0582	YP_810190.1	hypothetical protein	orf00651_PSU1_contig1_group1_560524_560745_len=222	98.63	1e-36															YP_810190.1	orf00027_AWRIB429_contig8_group1_24594_24815_len=222	98.63	1e-36			YP_810190.1	orf00059_AWRIB553_contig158_group2_53602_53823_len=222	98.63	1.00E-36			YP_810190.1	orf00059_AWRIB576_contig316_group2_53612_53833_len=222	98.63	1.00E-36			YP_810190.1	orf00059_AWRIB568_contig819_group2_53612_53833_len=222	98.63	1.00E-36			YP_810190.1	orf00080_AWRIB304_contig4_group2_55323_55102_len=222	98.63	1e-36
974	OEOE_0583	YP_810191.1	hypothetical protein	orf00652_PSU1_contig1_group1_560784_561224_len=441	99.32	2e-79			YP_810191.1	orf00644_BAA1163_contig1_group1_518177_518878_len=702	98.63	6e-79			YP_810191.1	orf00076_AWRIB418_contig7_group2_55277_54576_len=702	98.63	6E-079			YP_810191.1	orf00028_AWRIB429_contig8_group1_24854_25294_len=441	99.32	2e-79			YP_810191.1	orf00060_AWRIB553_contig158_group2_53862_54302_len=441	99.32	2.00E-79			YP_810191.1	orf00060_AWRIB576_contig316_group2_53872_54312_len=441	99.32	2.00E-79			YP_810191.1	orf00060_AWRIB568_contig819_group2_53872_54312_len=441	99.32	2.00E-79			YP_810191.1	orf00079_AWRIB304_contig4_group2_55063_54623_len=441	99.32	2e-79
975	OEOE_0584	YP_810192.1	NADPH:quinone reductase or related Zn-dependent oxidoreductase	orf00653_PSU1_contig1_group1_561214_562293_len=1080	100	0			YP_810192.1	orf00645_BAA1163_contig1_group1_518868_519947_len=1080	99.44	0			YP_810192.1	orf00075_AWRIB418_contig7_group2_54586_53507_len=1080	99.44				YP_810192.1	orf00029_AWRIB429_contig8_group1_25284_26363_len=1080	100	0			YP_810192.1	orf00061_AWRIB553_contig158_group2_54292_55371_len=1080	100				YP_810192.1	orf00061_AWRIB576_contig316_group2_54302_55381_len=1080	100				YP_810192.1	orf00061_AWRIB568_contig819_group2_54420_55382_len=963	100				YP_810192.1	orf00078_AWRIB304_contig4_group2_54633_53554_len=1080	100
976	OEOE_0585	YP_810193.1	hypothetical protein	orf00654_PSU1_contig1_group1_562290_563051_len=762	99.6	3e-139			YP_810193.1	orf00646_BAA1163_contig1_group1_519944_520705_len=762	97.23	1e-135			YP_810193.1	orf00074_AWRIB418_contig7_group2_53510_52749_len=762	96.84	3E-135			YP_810193.1	orf00030_AWRIB429_contig8_group1_26360_27121_len=762	99.6	3e-139			YP_810193.1	orf00062_AWRIB553_contig158_group2_55368_56129_len=762	99.6	3.00E-139			YP_810193.1	orf00062_AWRIB576_contig316_group2_55378_56139_len=762	99.6	3.00E-139			YP_810193.1	orf00062_AWRIB568_contig819_group2_55379_56140_len=762	99.6	3.00E-139			YP_810193.1	orf00077_AWRIB304_contig4_group2_53557_52796_len=762	99.6	3e-139
977	OEOE_0586	YP_810194.1	hypothetical protein	orf00655_PSU1_contig1_group1_563058_563474_len=417	100	3e-79			YP_810194.1	orf00647_BAA1163_contig1_group1_520712_521128_len=417	99.28	8e-79			YP_810194.1	orf00073_AWRIB418_contig7_group2_52742_52326_len=417	100	3E-079			YP_810194.1	orf00031_AWRIB429_contig8_group1_27128_27544_len=417	100	3e-79			YP_810194.1	orf00063_AWRIB553_contig158_group2_56175_56552_len=378	100	4.00E-71			YP_810194.1	orf00063_AWRIB576_contig316_group2_56146_56562_len=417	100	3.00E-79			YP_810194.1	orf00063_AWRIB568_contig819_group2_56147_56563_len=417	100	3.00E-79			YP_810194.1	orf00076_AWRIB304_contig4_group2_52789_52373_len=417	100	3e-79
978	OEOE_0587	YP_810195.1	guanosine polyphosphate pyrophosphohydrolase/synthetase	orf00657_PSU1_contig1_group1_563461_565707_len=2247	100	0			YP_810195.1	orf00649_BAA1163_contig1_group1_521197_521454_len=258,orf00650_BAA1163_contig1_group1_521435_523369_len=1935	90.91,95.78	3e-37,0.0		pseudo	YP_810195.1	orf00072_AWRIB418_contig7_group2_52339_50093_len=2247	99.6				YP_810195.1	orf00033_AWRIB429_contig8_group1_27531_29777_len=2247	100	0			YP_810195.1	orf00065_AWRIB553_contig158_group2_56539_58785_len=2247	100				YP_810195.1	orf00065_AWRIB576_contig316_group2_56549_58795_len=2247	100				YP_810195.1	orf00065_AWRIB568_contig819_group2_56550_58796_len=2247	100				YP_810195.1	orf00075_AWRIB304_contig4_group2_52386_50140_len=2247	100
979	OEOE_0588	YP_810196.1	N-acetylmuramoyl-L-alanine amidase	orf00658_PSU1_contig1_group1_566685_565756_len=930	100	6e-178			YP_810196.1	orf00651_BAA1163_contig1_group1_524347_523418_len=930	99.03	3e-176			YP_810196.1	orf00070_AWRIB418_contig7_group2_49115_50044_len=930	99.35	7E-177			YP_810196.1	orf00034_AWRIB429_contig8_group1_30755_29826_len=930	99.68	5e-177			YP_810196.1	orf00066_AWRIB553_contig158_group2_59763_58834_len=930	100	6.00E-178			YP_810196.1	orf00066_AWRIB576_contig316_group2_59773_58844_len=930	99.68	5.00E-177			YP_810196.1	orf00066_AWRIB568_contig819_group2_59774_58845_len=930	99.68	5.00E-177			YP_810196.1	orf00073_AWRIB304_contig4_group2_49162_50091_len=930	99.68	5e-177
980	OEOE_0589	YP_810197.1	histidyl-tRNA synthetase	orf00659_PSU1_contig1_group1_566747_568015_len=1269	100	0			YP_810197.1	orf00652_BAA1163_contig1_group1_524409_525107_len=699,orf00653_BAA1163_contig1_group1_525095_525472_len=378,orf00654_BAA1163_contig1_group1_525450_525677_len=228	99.56,93.55,98.67	4e-131,2e-64,2e-37		pseudo	YP_810197.1	orf00069_AWRIB418_contig7_group2_49053_47785_len=1269	99.53				YP_810197.1	orf00035_AWRIB429_contig8_group1_30817_32085_len=1269	100	0			YP_810197.1	orf00067_AWRIB553_contig158_group2_59825_61093_len=1269	100				YP_810197.1	orf00067_AWRIB576_contig316_group2_59835_61103_len=1269	100				YP_810197.1	orf00067_AWRIB568_contig819_group2_59836_61104_len=1269	100				YP_810197.1	orf00072_AWRIB304_contig4_group2_49100_47832_len=1269	100
981	OEOE_0590	YP_810198.1	aspartyl-tRNA synthetase	orf00661_PSU1_contig1_group1_568012_569787_len=1776	100	0			YP_810198.1	orf00656_BAA1163_contig1_group1_525674_527449_len=1776	98.98	0			YP_810198.1	orf00067_AWRIB418_contig7_group2_47788_46013_len=1776	99.32				YP_810198.1	orf00037_AWRIB429_contig8_group1_32082_33857_len=1776	100	0			YP_810198.1	orf00069_AWRIB553_contig158_group2_61090_62865_len=1776	100				YP_810198.1	orf00069_AWRIB576_contig316_group2_61100_62875_len=1776	100				YP_810198.1	orf00069_AWRIB568_contig819_group2_61101_62876_len=1776	100				YP_810198.1	orf00070_AWRIB304_contig4_group2_47835_46060_len=1776	100
982				orf00663_PSU1_contig1_group1_569855_570559_len=705,orf00664_PSU1_contig1_group1_570579_570800_len=222,orf00665_PSU1_contig1_group1_570878_571945_len=1068				pseudo	No_hit	orf00658_BAA1163_contig1_group1_527603_528676_len=1074,orf00659_BAA1163_contig1_group1_528661_529401_len=741				pseudo	No_hit	orf00065_AWRIB418_contig7_group2_45945_44059_len=1887					No_hit	orf00039_AWRIB429_contig8_group1_33925_34665_len=741,orf00040_AWRIB429_contig8_group1_34677_35810_len=1134				pseudo	No_hit	orf00071_AWRIB553_contig158_group2_62933_63673_len=741,orf00072_AWRIB553_contig158_group2_63685_64818_len=1134				pseudo	No_hit	orf00071_AWRIB576_contig316_group2_62943_63683_len=741,orf00072_AWRIB576_contig316_group2_63695_64828_len=1134				pseudo	No_hit	orf00071_AWRIB568_contig819_group2_62944_63684_len=741,orf00072_AWRIB568_contig819_group2_63696_64829_len=1134				pseudo	No_hit	orf00068_AWRIB304_contig4_group2_45992_45252_len=741,orf00067_AWRIB304_contig4_group2_45240_44107_len=1134
983	OEOE_0592	YP_810199.1	hypothetical protein	orf00666_PSU1_contig1_group1_572337_572119_len=219	98.55	2e-33
984	OEOE_0593	YP_810200.1	hypothetical protein	orf00667_PSU1_contig1_group1_572405_572923_len=519	100	2e-68			YP_810200.1	orf00661_BAA1163_contig1_group1_529558_530379_len=822	97.64	1e-65			YP_810200.1	orf00064_AWRIB418_contig7_group2_43902_43081_len=822	98.43	3E-067			YP_810200.1	orf00042_AWRIB429_contig8_group1_36117_36788_len=672	100	3e-68			YP_810200.1	orf00074_AWRIB553_contig158_group2_65125_65796_len=672	100	3.00E-68			YP_810200.1	orf00074_AWRIB576_contig316_group2_65135_65806_len=672	100	3.00E-68			YP_810200.1	orf00074_AWRIB568_contig819_group2_65136_65807_len=672	100	3.00E-68			YP_810200.1	orf00065_AWRIB304_contig4_group2_43800_43129_len=672	100	3e-68
985	OEOE_0594	YP_810201.1	SSU ribosomal protein S10P	orf00668_PSU1_contig1_group1_573150_573458_len=309	100	5e-54			YP_810201.1	orf00662_BAA1163_contig1_group1_530609_530917_len=309	100	5e-54			YP_810201.1	orf00062_AWRIB418_contig7_group2_42854_42546_len=309	100	5E-054			YP_810201.1	orf00043_AWRIB429_contig8_group1_37015_37323_len=309	100	5e-54			YP_810201.1	orf00075_AWRIB553_contig158_group2_66023_66331_len=309	100	5.00E-54			YP_810201.1	orf00075_AWRIB576_contig316_group2_66033_66341_len=309	100	5.00E-54			YP_810201.1	orf00075_AWRIB568_contig819_group2_66034_66342_len=309	100	5.00E-54			YP_810201.1	orf00064_AWRIB304_contig4_group2_42902_42594_len=309	100	5e-54
986	OEOE_0595	YP_810202.1	50S ribosomal protein L3P	orf00669_PSU1_contig1_group1_573484_574227_len=744	100	4e-139			YP_810202.1	orf00663_BAA1163_contig1_group1_530943_531665_len=723	96.48	3e-127			YP_810202.1	orf00061_AWRIB418_contig7_group2_42520_41777_len=744	99.19	3E-138			YP_810202.1	orf00044_AWRIB429_contig8_group1_37349_38092_len=744	100	4e-139			YP_810202.1	orf00076_AWRIB553_contig158_group2_66357_67100_len=744	100	4.00E-139			YP_810202.1	orf00076_AWRIB576_contig316_group2_66367_67110_len=744	100	4.00E-139			YP_810202.1	orf00076_AWRIB568_contig819_group2_66368_67111_len=744	100	4.00E-139			YP_810202.1	orf00063_AWRIB304_contig4_group2_42568_41825_len=744	100	4e-139
987	OEOE_0596	YP_810203.1	50S ribosomal protein L4P	orf00670_PSU1_contig1_group1_574242_574865_len=624	100	2e-113			YP_810203.1	orf00664_BAA1163_contig1_group1_531699_531914_len=216,orf00665_BAA1163_contig1_group1_531874_532323_len=450	95.59,97.96	2e-33,1e-77		pseudo	YP_810203.1	orf00060_AWRIB418_contig7_group2_41762_41139_len=624	99.52	2E-112			YP_810203.1	orf00045_AWRIB429_contig8_group1_38107_38730_len=624	100	2e-113			YP_810203.1	orf00077_AWRIB553_contig158_group2_67115_67738_len=624	100	2.00E-113			YP_810203.1	orf00077_AWRIB576_contig316_group2_67125_67748_len=624	100	2.00E-113			YP_810203.1	orf00077_AWRIB568_contig819_group2_67126_67749_len=624	100	2.00E-113			YP_810203.1	orf00062_AWRIB304_contig4_group2_41810_41187_len=624	100	2e-113
988	OEOE_0597	YP_810204.1	50S ribosomal protein L23P	orf00671_PSU1_contig1_group1_574865_575164_len=300	100	2e-51			YP_810204.1	orf00666_BAA1163_contig1_group1_532323_532622_len=300	100	2e-51			YP_810204.1	orf00059_AWRIB418_contig7_group2_41139_40840_len=300	100	2E-051			YP_810204.1	orf00046_AWRIB429_contig8_group1_38730_39029_len=300	100	2e-51			YP_810204.1	orf00078_AWRIB553_contig158_group2_67738_68037_len=300	100	2.00E-51			YP_810204.1	orf00078_AWRIB576_contig316_group2_67748_68047_len=300	100	2.00E-51			YP_810204.1	orf00078_AWRIB568_contig819_group2_67749_68048_len=300	100	2.00E-51			YP_810204.1	orf00061_AWRIB304_contig4_group2_41187_40888_len=300	100	2e-51
989	OEOE_0598	YP_810205.1	50S ribosomal protein L2	orf00672_PSU1_contig1_group1_575186_576025_len=840	100	6e-164			YP_810205.1	orf00667_BAA1163_contig1_group1_532644_533483_len=840	99.64	8e-163			YP_810205.1	orf00058_AWRIB418_contig7_group2_40818_39979_len=840	99.64	8E-163			YP_810205.1	orf00047_AWRIB429_contig8_group1_39051_39890_len=840	100	6e-164			YP_810205.1	orf00079_AWRIB553_contig158_group2_68059_68898_len=840	100	6.00E-164			YP_810205.1	orf00079_AWRIB576_contig316_group2_68069_68908_len=840	100	6.00E-164			YP_810205.1	orf00079_AWRIB568_contig819_group2_68070_68909_len=840	100	6.00E-164			YP_810205.1	orf00060_AWRIB304_contig4_group2_40866_40027_len=840	100	6e-164
990	OEOE_0599	YP_810206.1	SSU ribosomal protein S19P	orf00673_PSU1_contig1_group1_576038_576319_len=282	100	1e-51									YP_810206.1	orf00057_AWRIB418_contig7_group2_39966_39685_len=282	100	1E-051			YP_810206.1	orf00048_AWRIB429_contig8_group1_39903_40184_len=282	100	1e-51			YP_810206.1	orf00080_AWRIB553_contig158_group2_68911_69192_len=282	100	1.00E-51			YP_810206.1	orf00080_AWRIB576_contig316_group2_68921_69202_len=282	100	1.00E-51			YP_810206.1	orf00080_AWRIB568_contig819_group2_68922_69203_len=282	100	1.00E-51			YP_810206.1	orf00059_AWRIB304_contig4_group2_40014_39733_len=282	100	1e-51
991	OEOE_0600	YP_810207.1	50S ribosomal protein L22P	orf00674_PSU1_contig1_group1_576330_576692_len=363	100	1e-63			YP_810207.1	orf00668_BAA1163_contig1_group1_533603_533938_len=336	100	4e-29			YP_810207.1	orf00056_AWRIB418_contig7_group2_39674_39312_len=363	100	1E-063			YP_810207.1	orf00049_AWRIB429_contig8_group1_40195_40557_len=363	100	1e-63			YP_810207.1	orf00081_AWRIB553_contig158_group2_69203_69565_len=363	100	1.00E-63			YP_810207.1	orf00081_AWRIB576_contig316_group2_69213_69575_len=363	100	1.00E-63			YP_810207.1	orf00081_AWRIB568_contig819_group2_69214_69576_len=363	100	1.00E-63			YP_810207.1	orf00058_AWRIB304_contig4_group2_39722_39360_len=363	100	1e-63
992	OEOE_0601	YP_810208.1	SSU ribosomal protein S3P	orf00675_PSU1_contig1_group1_576695_577498_len=804	100	1e-154			YP_810208.1	orf00669_BAA1163_contig1_group1_533916_534611_len=696	100	1e-131			YP_810208.1	orf00055_AWRIB418_contig7_group2_39309_38506_len=804	100	1E-154			YP_810208.1	orf00050_AWRIB429_contig8_group1_40560_41363_len=804	100	1e-154			YP_810208.1	orf00082_AWRIB553_contig158_group2_69568_70371_len=804	100	1.00E-154			YP_810208.1	orf00082_AWRIB576_contig316_group2_69578_70381_len=804	100	1.00E-154			YP_810208.1	orf00082_AWRIB568_contig819_group2_69579_70382_len=804	100	1.00E-154			YP_810208.1	orf00057_AWRIB304_contig4_group2_39357_38554_len=804	99.63	3e-154
993	OEOE_0602	YP_810209.1	50S ribosomal protein L16	orf00676_PSU1_contig1_group1_577498_577929_len=432	100	4e-80			YP_810209.1	orf00670_BAA1163_contig1_group1_534611_534934_len=324,	96.23	1e-57		pseudo	YP_810209.1	orf00054_AWRIB418_contig7_group2_38506_38075_len=432	100	4E-080			YP_810209.1	orf00051_AWRIB429_contig8_group1_41363_41794_len=432	100	4e-80			YP_810209.1	orf00083_AWRIB553_contig158_group2_70371_70802_len=432	100	4.00E-80			YP_810209.1	orf00083_AWRIB576_contig316_group2_70381_70812_len=432	100	4.00E-80			YP_810209.1	orf00083_AWRIB568_contig819_group2_70382_70813_len=432	100	4.00E-80			YP_810209.1	orf00056_AWRIB304_contig4_group2_38554_38123_len=432	100	4e-80
994	OEOE_0603	YP_810210.1	50S ribosomal protein L29P	orf00677_PSU1_contig1_group1_577929_578138_len=210	100	1e-33									YP_810210.1	orf00053_AWRIB418_contig7_group2_38075_37866_len=210	98.55	4E-032			YP_810210.1	orf00052_AWRIB429_contig8_group1_41794_42003_len=210	100	1e-33			YP_810210.1	orf00084_AWRIB553_contig158_group2_70802_71011_len=210	100	1.00E-33			YP_810210.1	orf00084_AWRIB576_contig316_group2_70812_71021_len=210	100	1.00E-33			YP_810210.1	orf00084_AWRIB568_contig819_group2_70813_71022_len=210	100	1.00E-33			YP_810210.1	orf00055_AWRIB304_contig4_group2_38123_37914_len=210	100	1e-33
995	OEOE_0604	YP_810211.1	SSU ribosomal protein S17P	orf00678_PSU1_contig1_group1_578149_578415_len=267	100	2e-46									YP_810211.1	orf00052_AWRIB418_contig7_group2_37855_37589_len=267	98.86	5E-046			YP_810211.1	orf00053_AWRIB429_contig8_group1_42014_42280_len=267	100	2e-46			YP_810211.1	orf00085_AWRIB553_contig158_group2_71022_71288_len=267	100	2.00E-46			YP_810211.1	orf00085_AWRIB576_contig316_group2_71032_71298_len=267	100	2.00E-46			YP_810211.1	orf00085_AWRIB568_contig819_group2_71033_71299_len=267	100	2.00E-46			YP_810211.1	orf00054_AWRIB304_contig4_group2_37903_37637_len=267	100	2e-46
996	OEOE_0605	YP_810212.1	50S ribosomal protein L14P	orf00680_PSU1_contig1_group1_578437_578805_len=369	100	2e-64									YP_810212.1	orf00050_AWRIB418_contig7_group2_37567_37199_len=369	100	2E-064			YP_810212.1	orf00055_AWRIB429_contig8_group1_42302_42670_len=369	100	2e-64			YP_810212.1	orf00087_AWRIB553_contig158_group2_71310_71678_len=369	100	2.00E-64			YP_810212.1	orf00087_AWRIB576_contig316_group2_71320_71688_len=369	100	2.00E-64			YP_810212.1	orf00087_AWRIB568_contig819_group2_71321_71689_len=369	100	2.00E-64			YP_810212.1	orf00052_AWRIB304_contig4_group2_37615_37247_len=369	100	2e-64
997	OEOE_0606	YP_810213.1	50S ribosomal protein L24P	orf00681_PSU1_contig1_group1_578816_579085_len=270	100	5e-46			YP_810213.1	orf00671_BAA1163_contig1_group1_534996_535265_len=270	100	5e-46			YP_810213.1	orf00049_AWRIB418_contig7_group2_37188_36919_len=270	100	5E-046			YP_810213.1	orf00056_AWRIB429_contig8_group1_42681_42950_len=270	100	5e-46			YP_810213.1	orf00088_AWRIB553_contig158_group2_71689_71958_len=270	100	5.00E-46			YP_810213.1	orf00088_AWRIB576_contig316_group2_71699_71968_len=270	100	5.00E-46			YP_810213.1	orf00088_AWRIB568_contig819_group2_71700_71969_len=270	100	5.00E-46			YP_810213.1	orf00051_AWRIB304_contig4_group2_37236_36967_len=270	100	5e-46
998	OEOE_0607	YP_810214.1	50S ribosomal protein L5	orf00683_PSU1_contig1_group1_579104_579646_len=543	100	1e-98			YP_810214.1	orf00673_BAA1163_contig1_group1_535284_535826_len=543	100	1e-98			YP_810214.1	orf00047_AWRIB418_contig7_group2_36900_36358_len=543	100	1E-098			YP_810214.1	orf00058_AWRIB429_contig8_group1_42969_43511_len=543	100	1e-98			YP_810214.1	orf00090_AWRIB553_contig158_group2_71977_72519_len=543	100	1.00E-98			YP_810214.1	orf00090_AWRIB576_contig316_group2_71987_72529_len=543	100	1.00E-98			YP_810214.1	orf00090_AWRIB568_contig819_group2_71988_72530_len=543	100	1.00E-98			YP_810214.1	orf00049_AWRIB304_contig4_group2_36948_36406_len=543	100	1e-98
999	OEOE_0608	YP_810215.1	SSU ribosomal protein S8P	orf00684_PSU1_contig1_group1_579768_580169_len=402	100	9e-72			YP_810215.1	orf00674_BAA1163_contig1_group1_535948_536349_len=402	100	9e-72			YP_810215.1	orf00046_AWRIB418_contig7_group2_36236_35835_len=402	100	9E-072			YP_810215.1	orf00059_AWRIB429_contig8_group1_43633_44034_len=402	100	9e-72			YP_810215.1	orf00091_AWRIB553_contig158_group2_72641_73042_len=402	100	9.00E-72			YP_810215.1	orf00091_AWRIB576_contig316_group2_72651_73052_len=402	100	9.00E-72			YP_810215.1	orf00091_AWRIB568_contig819_group2_72652_73053_len=402	100	9.00E-72			YP_810215.1	orf00048_AWRIB304_contig4_group2_36284_35883_len=402	100	9e-72
1000	OEOE_0609	YP_810216.1	50S ribosomal protein L6P	orf00685_PSU1_contig1_group1_580209_580745_len=537	100	8e-99			YP_810216.1	orf00675_BAA1163_contig1_group1_536389_536925_len=537	100	8e-99			YP_810216.1	orf00045_AWRIB418_contig7_group2_35795_35259_len=537	100	8E-099			YP_810216.1	orf00060_AWRIB429_contig8_group1_44074_44610_len=537	100	8e-99			YP_810216.1	orf00092_AWRIB553_contig158_group2_73082_73618_len=537	100	8.00E-99			YP_810216.1	orf00092_AWRIB576_contig316_group2_73092_73628_len=537	100	8.00E-99			YP_810216.1	orf00092_AWRIB568_contig819_group2_73093_73629_len=537	100	8.00E-99			YP_810216.1	orf00047_AWRIB304_contig4_group2_35843_35307_len=537	100	8e-99
1001	OEOE_0610	YP_810217.1	50S ribosomal protein L18P	orf00686_PSU1_contig1_group1_580777_581133_len=357	100	4e-62			YP_810217.1	orf00676_BAA1163_contig1_group1_537131_537313_len=183,	98.33	1e-28		pseudo	YP_810217.1	orf00044_AWRIB418_contig7_group2_35227_34871_len=357	100	4E-062			YP_810217.1	orf00061_AWRIB429_contig8_group1_44642_44998_len=357	100	4e-62			YP_810217.1	orf00093_AWRIB553_contig158_group2_73650_74006_len=357	100	4.00E-62			YP_810217.1	orf00093_AWRIB576_contig316_group2_73660_74016_len=357	100	4.00E-62			YP_810217.1	orf00093_AWRIB568_contig819_group2_73661_74017_len=357	100	4.00E-62			YP_810217.1	orf00046_AWRIB304_contig4_group2_35275_34919_len=357	100	4e-62
1002	OEOE_0611	YP_810218.1	SSU ribosomal protein S5P	orf00687_PSU1_contig1_group1_581151_581648_len=498	100	3e-89			YP_810218.1	orf00677_BAA1163_contig1_group1_537408_537827_len=420	100	2e-74			YP_810218.1	orf00043_AWRIB418_contig7_group2_34853_34356_len=498	100	3E-089			YP_810218.1	orf00062_AWRIB429_contig8_group1_45016_45513_len=498	100	3e-89			YP_810218.1	orf00094_AWRIB553_contig158_group2_74024_74521_len=498	100	3.00E-89			YP_810218.1	orf00094_AWRIB576_contig316_group2_74034_74531_len=498	100	3.00E-89			YP_810218.1	orf00094_AWRIB568_contig819_group2_74035_74532_len=498	100	3.00E-89			YP_810218.1	orf00045_AWRIB304_contig4_group2_34901_34404_len=498	100	3e-89
1003	OEOE_0612	YP_810219.1	50S ribosomal protein L30	orf00688_PSU1_contig1_group1_581658_581843_len=186	100	2e-29			YP_810219.1	orf00678_BAA1163_contig1_group1_537837_538022_len=186	100	2e-29			YP_810219.1	orf00042_AWRIB418_contig7_group2_34346_34161_len=186	100	2E-029			YP_810219.1	orf00063_AWRIB429_contig8_group1_45523_45708_len=186	100	2e-29			YP_810219.1	orf00095_AWRIB553_contig158_group2_74531_74716_len=186	100	2.00E-29			YP_810219.1	orf00095_AWRIB576_contig316_group2_74541_74726_len=186	100	2.00E-29			YP_810219.1	orf00095_AWRIB568_contig819_group2_74542_74727_len=186	100	2.00E-29			YP_810219.1	orf00044_AWRIB304_contig4_group2_34394_34209_len=186	100	2e-29
1004	OEOE_0613	YP_810220.1	50S ribosomal protein L15P	orf00689_PSU1_contig1_group1_581843_582307_len=465	100	4e-82			YP_810220.1	orf00679_BAA1163_contig1_group1_538022_538486_len=465	98.7	2e-81			YP_810220.1	orf00041_AWRIB418_contig7_group2_34161_33697_len=465	99.35	9E-082			YP_810220.1	orf00064_AWRIB429_contig8_group1_45708_46172_len=465	100	4e-82			YP_810220.1	orf00096_AWRIB553_contig158_group2_74716_75180_len=465	100	4.00E-82			YP_810220.1	orf00096_AWRIB576_contig316_group2_74726_75190_len=465	100	4.00E-82			YP_810220.1	orf00096_AWRIB568_contig819_group2_74727_75191_len=465	100	4.00E-82			YP_810220.1	orf00043_AWRIB304_contig4_group2_34209_33745_len=465	100	4e-82
1005	OEOE_0614	YP_810221.1	protein translocase subunit secY/sec61 alpha	orf00690_PSU1_contig1_group1_582313_583659_len=1347	100	0			YP_810221.1	orf00680_BAA1163_contig1_group1_538492_539538_len=1047,	98.84	0		pseudo	YP_810221.1	orf00040_AWRIB418_contig7_group2_33691_32345_len=1347	99.55				YP_810221.1	orf00065_AWRIB429_contig8_group1_46178_47524_len=1347	100	0			YP_810221.1	orf00097_AWRIB553_contig158_group2_75186_76532_len=1347	100				YP_810221.1	orf00097_AWRIB576_contig316_group2_75196_76542_len=1347	100				YP_810221.1	orf00097_AWRIB568_contig819_group2_75197_76543_len=1347	100				YP_810221.1	orf00042_AWRIB304_contig4_group2_33739_32393_len=1347	100
1006	OEOE_0615	YP_810222.1	adenylate kinase	orf00691_PSU1_contig1_group1_583661_584227_len=567	100	5e-105									YP_810222.1	orf00039_AWRIB418_contig7_group2_32343_31777_len=567	98.4	4E-103			YP_810222.1	orf00066_AWRIB429_contig8_group1_47526_48092_len=567	100	5e-105			YP_810222.1	orf00098_AWRIB553_contig158_group2_76534_77100_len=567	100	5.00E-105			YP_810222.1	orf00098_AWRIB576_contig316_group2_76544_77110_len=567	100	5.00E-105			YP_810222.1	orf00098_AWRIB568_contig819_group2_76545_77111_len=567	100	5.00E-105			YP_810222.1	orf00041_AWRIB304_contig4_group2_32391_31825_len=567	100	5e-105
1007	OEOE_0616	YP_810223.1	translation initiation factor 1	orf00692_PSU1_contig1_group1_584295_584513_len=219	98.61	1e-36			YP_810223.1	orf00681_BAA1163_contig1_group1_539963_540181_len=219	98.61	1e-36			YP_810223.1	orf00038_AWRIB418_contig7_group2_31709_31491_len=219	98.61	1E-036			YP_810223.1	orf00067_AWRIB429_contig8_group1_48160_48378_len=219	98.61	1e-36			YP_810223.1	orf00099_AWRIB553_contig158_group2_77168_77386_len=219	98.61	1.00E-36			YP_810223.1	orf00099_AWRIB576_contig316_group2_77178_77396_len=219	98.61	1.00E-36			YP_810223.1	orf00099_AWRIB568_contig819_group2_77179_77397_len=219	98.61	1.00E-36			YP_810223.1	orf00040_AWRIB304_contig4_group2_31757_31539_len=219	98.61	1e-36
1008	OEOE_0617	YP_810224.1	50S ribosomal protein L36P
1009	OEOE_0618	YP_810225.1	30S ribosomal protein S13	orf00693_PSU1_contig1_group1_584732_585103_len=372	100	6e-66			YP_810225.1	orf00682_BAA1163_contig1_group1_540400_540771_len=372	100	6e-66			YP_810225.1	orf00037_AWRIB418_contig7_group2_31272_30901_len=372	99.19	2E-065			YP_810225.1	orf00068_AWRIB429_contig8_group1_48597_48968_len=372	100	6e-66			YP_810225.1	orf00100_AWRIB553_contig158_group2_77605_77976_len=372	100	6.00E-66			YP_810225.1	orf00100_AWRIB576_contig316_group2_77615_77986_len=372	100	6.00E-66			YP_810225.1	orf00100_AWRIB568_contig819_group2_77616_77987_len=372	100	6.00E-66			YP_810225.1	orf00039_AWRIB304_contig4_group2_31320_30949_len=372	100	6e-66
1010	OEOE_0619	YP_810226.1	30S ribosomal protein S11	orf00694_PSU1_contig1_group1_585125_585523_len=399	100	2e-71			YP_810226.1	orf00683_BAA1163_contig1_group1_540793_541134_len=342	100	2e-53			YP_810226.1	orf00036_AWRIB418_contig7_group2_30879_30481_len=399	100	2E-071			YP_810226.1	orf00069_AWRIB429_contig8_group1_48990_49388_len=399	99.24	6e-71			YP_810226.1	orf00101_AWRIB553_contig158_group2_77998_78396_len=399	100	2.00E-71			YP_810226.1	orf00101_AWRIB576_contig316_group2_78008_78406_len=399	99.24	6.00E-71			YP_810226.1	orf00101_AWRIB568_contig819_group2_78009_78407_len=399	99.24	6.00E-71			YP_810226.1	orf00038_AWRIB304_contig4_group2_30927_30529_len=399	100	2e-71
1011	OEOE_0620	YP_810227.1	DNA-directed RNA polymerase, alpha subunit/40 kD subunit	orf00695_PSU1_contig1_group1_585548_586492_len=945	100	3e-176			YP_810227.1	orf00685_BAA1163_contig1_group1_541270_541953_len=684,orf00686_BAA1163_contig1_group1_541970_542215_len=246	99.12,96.30	3e-124,2e-40		pseudo	YP_810227.1	orf00035_AWRIB418_contig7_group2_30456_29512_len=945	99.04	1E-174			YP_810227.1	orf00070_AWRIB429_contig8_group1_49413_50357_len=945	100	3e-176			YP_810227.1	orf00102_AWRIB553_contig158_group2_78421_79365_len=945	100	3.00E-176			YP_810227.1	orf00102_AWRIB576_contig316_group2_78431_79375_len=945	100	3.00E-176			YP_810227.1	orf00102_AWRIB568_contig819_group2_78432_79376_len=945	100	3.00E-176			YP_810227.1	orf00037_AWRIB304_contig4_group2_30504_29560_len=945	100	3e-176
1012	OEOE_0621	YP_810228.1	50S ribosomal protein L17P	orf00696_PSU1_contig1_group1_586523_586918_len=396	100	8e-70			YP_810228.1	orf00687_BAA1163_contig1_group1_542246_542641_len=396	99.24	3e-69			YP_810228.1	orf00034_AWRIB418_contig7_group2_29481_29086_len=396	99.24	3E-069			YP_810228.1	orf00071_AWRIB429_contig8_group1_50388_50783_len=396	100	8e-70			YP_810228.1	orf00103_AWRIB553_contig158_group2_79396_79791_len=396	100	8.00E-70			YP_810228.1	orf00103_AWRIB576_contig316_group2_79406_79801_len=396	100	8.00E-70			YP_810228.1	orf00103_AWRIB568_contig819_group2_79407_79802_len=396	100	8.00E-70			YP_810228.1	orf00036_AWRIB304_contig4_group2_29529_29134_len=396	100	8e-70
1013	OEOE_0622	YP_810229.1	hypothetical protein
1014				orf00697_PSU1_contig1_group1_586881_587039_len=159					No_hit	orf00688_BAA1163_contig1_group1_542604_542762_len=159					No_hit	orf00033_AWRIB418_contig7_group2_29123_28965_len=159					No_hit	orf00072_AWRIB429_contig8_group1_50746_50904_len=159					No_hit	orf00104_AWRIB553_contig158_group2_79754_79912_len=159					No_hit	orf00104_AWRIB576_contig316_group2_79764_79922_len=159					No_hit	orf00104_AWRIB568_contig819_group2_79765_79923_len=159					No_hit	orf00035_AWRIB304_contig4_group2_29171_29013_len=159
1015	OEOE_0623	YP_810230.1	ABC-type cobalt transport system, ATPase component	orf00698_PSU1_contig1_group1_587042_587842_len=801	100	2e-148			YP_810230.1	orf00689_BAA1163_contig1_group1_542765_543076_len=312,	68.22	1e-32		pseudo	YP_810230.1	orf00032_AWRIB418_contig7_group2_28962_28162_len=801	100	2E-148			YP_810230.1	orf00073_AWRIB429_contig8_group1_50907_51707_len=801	100	2e-148			YP_810230.1	orf00105_AWRIB553_contig158_group2_79915_80715_len=801	100	2.00E-148			YP_810230.1	orf00105_AWRIB576_contig316_group2_79925_80725_len=801	100	2.00E-148			YP_810230.1	orf00105_AWRIB568_contig819_group2_79926_80726_len=801	100	2.00E-148			YP_810230.1	orf00034_AWRIB304_contig4_group2_29010_28210_len=801	100	2e-148
1016	OEOE_0624	YP_810231.1	ABC-type cobalt transport system, ATPase component	orf00699_PSU1_contig1_group1_587818_588642_len=825	100	3e-154									YP_810231.1	orf00031_AWRIB418_contig7_group2_28186_27362_len=825	99.64	9E-154			YP_810231.1	orf00074_AWRIB429_contig8_group1_51683_52507_len=825	100	3e-154			YP_810231.1	orf00106_AWRIB553_contig158_group2_80691_81515_len=825	100	3.00E-154			YP_810231.1	orf00106_AWRIB576_contig316_group2_80701_81525_len=825	100	3.00E-154			YP_810231.1	orf00106_AWRIB568_contig819_group2_80702_81526_len=825	100	3.00E-154			YP_810231.1	orf00033_AWRIB304_contig4_group2_28234_27410_len=825	99.64	2e-153
[truncated: 1,854 more rows]
[truncated: 46 more columns]
