# Supplementary material for: Comparative analysis of the Oenococcus oeni pan genome reveals genetic diversity in industrially-relevant pathways
Source: BMC Genomics. 2012 Aug 3;13:373. doi: 10.1186/1471-2164-13-373 (PMC3472311; doi:10.1186/1471-2164-13-373)
Supplement: Additional file 3 — Non-PSU-1 open reading frames. Contains full positional and orthology information for all of the open reading frames not found in the “reference” strain PSU-1. [file 1471-2164-13-373-S3.xls]

## Sheet: non_PSU1
position	PSU1_seqid	PSU1_queryid	PSU1_%identity	PSU1_e-value			BAA1163_seqid	BAA1163_queryid	BAA1163_%identity	BAA1163_e-value			AWRIB418_seqid	AWRIB418_queryid	AWRIB418_%identity	AWRIB418_e-value		AWRIB418_notes	AWRIB429_seqid	AWRIB429_queryid	AWRIB429_%identity	AWRIB429_e-value			AWRIB553_seqid	AWRIB553_queryid	AWRIB553_%identity	AWRIB553_e-value		AWRIB553_notes	AWRIB576_seqid	AWRIB576_queryid	AWRIB576_%identity	AWRIB576_e-value		AWRIB576_notes	AWRIB568_seqid	AWRIB568_queryid	AWRIB568_%identity	AWRIB568_e-value		AWRIB568_notes	AWRIB304_seqid	AWRIB304_queryid	AWRIB304_%identity	AWRIB304_e-value	AWRIB304_repeats	AWRIB304_notes	AWRIB202_seqid
16	No_hit	orf00016_PSU1_contig1_group1_17282_17935_len=654,orf00017_PSU1_contig1_group1_17932_18498_len=567				pseudo	No_hit	orf00016_BAA1163_contig1_group1_17278_18495_len=1218					No_hit	orf00036_AWRIB418_contig162_group2_28957_27740_len=1218					No_hit	orf00016_AWRIB429_contig1_group1_17282_18499_len=1218					No_hit	orf00076_AWRIB553_contig9_group2_67070_68287_len=1218					No_hit	orf00085_AWRIB576_contig689_group2_76617_77834_len=1218					No_hit	orf00083_AWRIB568_contig915_group6_76618_77835_len=1218					No_hit	orf00084_AWRIB304_contig41_group13_76615_77832_len=1218					No_hit
24																									No_hit	orf00085_AWRIB553_contig9_group2_74441_74602_len=162
38																			No_hit	orf00040_AWRIB429_contig1_group1_34862_35038_len=177											No_hit	orf00109_AWRIB576_contig689_group2_94197_94373_len=177
39							No_hit	orf00039_BAA1163_contig1_group1_34152_34337_len=186					No_hit	orf00013_AWRIB418_contig162_group2_12083_11898_len=186
40	No_hit	orf00040_PSU1_contig1_group1_34846_35037_len=192																							No_hit	orf00099_AWRIB553_contig9_group2_84635_84826_len=192											No_hit	orf00107_AWRIB568_contig915_group6_94183_94374_len=192					No_hit	orf00106_AWRIB304_contig41_group13_94180_94371_len=192					No_hit
47							No_hit	orf00047_BAA1163_contig1_group1_41439_41134_len=306					No_hit	orf00006_AWRIB418_contig162_group2_4765_5070_len=306
48							No_hit	orf00048_BAA1163_contig1_group1_41506_41973_len=468					No_hit	orf00005_AWRIB418_contig162_group2_4662_4231_len=432
49							YP_810189.1	orf00049_BAA1163_contig1_group1_43844_42048_len=1797	46.23	5e-151			YP_810189.1	orf00004_AWRIB418_contig162_group2_2360_4156_len=1797	46.06	6E-151
50							No_hit	orf00050_BAA1163_contig1_group1_44510_43854_len=657					No_hit	orf00003_AWRIB418_contig162_group2_1694_2350_len=657
51							No_hit	orf00051_BAA1163_contig1_group1_45105_44539_len=567					No_hit	orf00002_AWRIB418_contig162_group2_1099_1665_len=567
52							No_hit	orf00052_BAA1163_contig1_group1_45930_45205_len=726					No_hit	orf00001_AWRIB418_contig162_group2_274_999_len=726
60																										contig282			1_of_2
64																									YP_809741.1_YP_809722.1	orf00001_AWRIB553_contig290_group1_23_436_len=414	100	4.00E-76	1_of_2
67													No_hit	orf00003_AWRIB418_contig24_group2_2676_3119_len=444
68													No_hit	orf00004_AWRIB418_contig24_group2_3116_3586_len=471
69													No_hit	orf00005_AWRIB418_contig24_group2_3887_5473_len=1587
70													No_hit	orf00006_AWRIB418_contig24_group2_5476_6708_len=1233
73													No_hit	orf00010_AWRIB418_contig24_group2_8631_11642_len=3012
82							No_hit	orf00074_BAA1163_contig1_group1_58975_59127_len=153
83							No_hit	orf00075_BAA1163_contig1_group1_59534_60535_len=1002
84							No_hit	orf00076_BAA1163_contig1_group1_60909_61463_len=555
85							No_hit	orf00077_BAA1163_contig1_group1_61511_62002_len=492
86							No_hit	orf00078_BAA1163_contig1_group1_62430_61999_len=432
87							No_hit	orf00079_BAA1163_contig1_group1_62596_62919_len=324
88							YP_810343.1_YP_810341.1_YP_809975.1	orf00080_BAA1163_contig1_group1_63276_63746_len=471	99.36	1e-86
89
90
91
92
93
95
96							No_hit	orf00081_BAA1163_contig1_group1_64121_64387_len=267
97							No_hit	orf00082_BAA1163_contig1_group1_64377_64601_len=225
98							No_hit	orf00083_BAA1163_contig1_group1_65013_64858_len=156
99							No_hit	orf00084_BAA1163_contig1_group1_65931_66131_len=201
105	No_hit	orf00070_PSU1_contig1_group1_58311_58159_len=153											No_hit	orf00015_AWRIB418_contig340_group2_7363_7211_len=153											No_hit	orf00006_AWRIB553_contig286_group2_4632_4784_len=153
110																									YP_810413.1	orf00001_AWRIB553_contig299_group1_57_908_len=852	99.29	5.00E-163	1_of_2
113	YP_811272.1,YP_811272.1	orf00079_PSU1_contig1_group1_66311_65583_len=729,orf00078_PSU1_contig1_group1_65484_64924_len=561	78.92,73.66	2e-102,5e-77		pseudo							YP_811272.1	orf00001_AWRIB418_contig25_group2_1066_2454_len=1389	76.41										YP_811272.1	orf00002_AWRIB553_contig68_group2_2577_1189_len=1389	76.41
114														contig335			2_of2
115														contig32
130
131							No_hit	orf00085_BAA1163_contig1_group1_66401_67237_len=837
132							No_hit	orf00086_BAA1163_contig1_group1_67334_67522_len=189
133							YP_810304.1	orf00087_BAA1163_contig1_group1_68979_67693_len=1287	51.2	3e-117
134							No_hit	orf00088_BAA1163_contig1_group1_69530_68982_len=549
135							No_hit	orf00089_BAA1163_contig1_group1_70400_70555_len=156
137	No_hit	orf00091_PSU1_contig1_group1_77372_77542_len=171											No_hit	orf00043_AWRIB418_contig427_group3_36759_36589_len=171					No_hit	orf00064_AWRIB429_contig1_group1_55157_55327_len=171					No_hit	orf00150_AWRIB553_contig348_group2_127461_127291_len=171					No_hit	orf00134_AWRIB576_contig689_group2_114524_114694_len=171					No_hit	orf00132_AWRIB568_contig915_group6_114525_114695_len=171					No_hit	orf00131_AWRIB304_contig41_group13_114522_114692_len=171					No_hit
142	No_hit	orf00099_PSU1_contig1_group1_82441_82100_len=342,orf00098_PSU1_contig1_group1_81924_81670_len=255,orf00097_PSU1_contig1_group1_81625_81179_len=447				pseudo	YP_810015.1	orf00092_BAA1163_contig1_group1_72359_71097_len=1263	32.15	5e-64			No_hit	orf00037_AWRIB418_contig427_group3_32205_32459_len=255,orf00038_AWRIB418_contig427_group3_32504_32950_len=447				pseudo	No_hit	orf00071_AWRIB429_contig1_group1_59397_59056_len=342,orf00070_AWRIB429_contig1_group1_58898_58626_len=273,orf00069_AWRIB429_contig1_group1_58581_58135_len=447				pseudo	No_hit	orf00145_AWRIB553_contig348_group2_123220_123561_len=342,orf00146_AWRIB553_contig348_group2_123719_123991_len=273,orf00147_AWRIB553_contig348_group2_124036_124482_len=447				pseudo	No_hit	orf00139_AWRIB576_contig689_group2_118764_118423_len=342,orf00138_AWRIB576_contig689_group2_118265_117993_len=273,orf00137_AWRIB576_contig689_group2_117948_117502_len=447				pseudo	No_hit	orf00137_AWRIB568_contig915_group6_118765_118424_len=342,orf00136_AWRIB568_contig915_group6_118266_117994_len=273,orf00135_AWRIB568_contig915_group6_117949_117503_len=447				pseudo	No_hit	orf00138_AWRIB304_contig41_group13_118762_118421_len=342,orf00137_AWRIB304_contig41_group13_118263_117991_len=273,orf00136_AWRIB304_contig41_group13_117946_117500_len=447				pseudo	No_hit
152
153
154
155
156
157
158
160
161
162
163
164
165
166
167
169
170
171
172
173
174
177		orf00109_PSU1_contig1_group1_93385_93993_len=609,orf00110_PSU1_contig1_group1_94011_94556_len=546				pseudo	No_hit	orf00105_BAA1163_contig1_group1_83303_84475_len=1173					No_hit	orf00025_AWRIB418_contig427_group3_20798_19569_len=1230					No_hit	orf00082_AWRIB429_contig1_group1_70391_71620_len=1230					No_hit	orf00134_AWRIB553_contig348_group2_112226_110997_len=1230					No_hit	orf00150_AWRIB576_contig689_group2_129758_130987_len=1230					No_hit	orf00148_AWRIB568_contig915_group6_129759_130988_len=1230					No_hit	orf00149_AWRIB304_contig41_group13_129756_130985_len=1230					No_hit
178	No_hit	orf00111_PSU1_contig1_group1_94553_95140_len=588,orf00112_PSU1_contig1_group1_95327_95488_len=162,orf00113_PSU1_contig1_group1_95466_95918_len=453				pseudo	No_hit	orf00106_BAA1163_contig1_group1_84472_85836_len=1365					No_hit	orf00024_AWRIB418_contig427_group3_19572_18208_len=1365						orf00083_AWRIB429_contig1_group1_71617_72552_len=936,orf00084_AWRIB429_contig1_group1_72530_72982_len=453				pseudo		orf00133_AWRIB553_contig348_group2_111000_110065_len=936,orf00132_AWRIB553_contig348_group2_110087_109635_len=453				pseudo		orf00151_AWRIB576_contig689_group2_130984_131919_len=936,orf00152_AWRIB576_contig689_group2_131897_132349_len=453				pseudo		orf00149_AWRIB568_contig915_group6_130985_131920_len=936,orf00150_AWRIB568_contig915_group6_131898_132350_len=453				pseudo		orf00150_AWRIB304_contig41_group13_130982_131917_len=936,orf00151_AWRIB304_contig41_group13_131895_132347_len=453				pseudo
180																															No_hit	orf00154_AWRIB576_contig689_group2_133830_133994_len=165					No_hit	orf00152_AWRIB568_contig915_group6_133831_133995_len=165
200																																												contig798
202													YP_809783.1	orf00001_AWRIB418_contig427_group3_533_0_len=534
203														contig392; contig429; contig431; contig432; contig433																								contig938
204													YP_809783.1	orf00099_AWRIB418_contig279_group3_86524_86763_len=240	100	3E-041																					YP_809783.1	orf00111_AWRIB568_contig389_group6_90984_91310_len=327	100	2.00E-57
207	No_hit	orf00139_PSU1_contig1_group1_116090_116272_len=183
214	No_hit	orf00148_PSU1_contig1_group1_121037_120837_len=201																	No_hit	orf00118_AWRIB429_contig1_group1_97908_97708_len=201					No_hit	orf00098_AWRIB553_contig348_group2_84637_84837_len=201					No_hit	orf00185_AWRIB576_contig689_group2_157449_157201_len=249					No_hit	orf00101_AWRIB568_contig389_group6_84502_84702_len=201					No_hit	orf00011_AWRIB304_contig799_group13_6774_6529_len=246					No_hit
232		orf00166_PSU1_contig1_group1_138919_139752_len=834,orf00167_PSU1_contig1_group1_139822_140085_len=264				pseudo	No_hit	orf00160_BAA1163_contig1_group1_127694_128860_len=1167					No_hit	orf00071_AWRIB418_contig279_group3_62182_61016_len=1167						orf00012_AWRIB429_contig2_group1_7877_8710_len=834,orf00013_AWRIB429_contig2_group1_8780_9043_len=264				pseudo		orf00079_AWRIB553_contig348_group2_66753_65920_len=834,orf00078_AWRIB553_contig348_group2_65850_65587_len=264				pseudo		orf00205_AWRIB576_contig689_group2_175284_176117_len=834,orf00206_AWRIB576_contig689_group2_176187_176450_len=264				pseudo		orf00081_AWRIB568_contig389_group6_66619_65786_len=834,orf00080_AWRIB568_contig389_group6_65716_65453_len=264				pseudo		orf00031_AWRIB304_contig799_group13_24612_25445_len=834,orf00032_AWRIB304_contig799_group13_25515_25778_len=264				pseudo
263		orf00200_PSU1_contig1_group1_169564_169866_len=303,orf00201_PSU1_contig1_group1_169867_170952_len=1086				pseudo	No_hit	orf00198_BAA1163_contig1_group1_158361_159749_len=1389					No_hit	orf00035_AWRIB418_contig279_group3_31527_30139_len=1389					No_hit	orf00047_AWRIB429_contig2_group1_38522_39910_len=1389					No_hit	orf00045_AWRIB553_contig348_group2_36108_34720_len=1389					No_hit	orf00240_AWRIB576_contig689_group2_205929_207317_len=1389					No_hit	orf00046_AWRIB568_contig389_group6_35974_34586_len=1389					No_hit	orf00066_AWRIB304_contig799_group13_55257_56645_len=1389					No_hit
268	No_hit	orf00206_PSU1_contig1_group1_175936_176835_len=900					No_hit	orf00203_BAA1163_contig1_group1_164733_165632_len=900					No_hit	orf00030_AWRIB418_contig279_group3_25154_24255_len=900					No_hit	orf00052_AWRIB429_contig2_group1_44894_45793_len=900					No_hit	orf00040_AWRIB553_contig348_group2_29736_28837_len=900					No_hit	orf00245_AWRIB576_contig689_group2_212301_213200_len=900					No_hit	orf00041_AWRIB568_contig389_group6_29602_28703_len=900					No_hit	orf00071_AWRIB304_contig799_group13_61629_62528_len=900					No_hit
288							No_hit	orf00230_BAA1163_contig1_group1_182053_182244_len=192
290
295	YP_810752.1,YP_810752.1	orf00236_PSU1_contig1_group1_198567_199034_len=468,orf00237_PSU1_contig1_group1_199006_199950_len=945	36.28,26.71	6e-29,4e-34		pseudo	YP_810752.1	orf00238_BAA1163_contig1_group1_187494_188642_len=1149	31.08	4e-55									YP_810752.1	orf00084_AWRIB429_contig2_group1_67649_68116_len=468,orf00085_AWRIB429_contig2_group1_68088_69032_len=945	36.28,26.71	6e-29,4e-34		pseudo	YP_810752.1,YP_810752.1	orf00010_AWRIB553_contig348_group2_6982_6515_len=468,orf00009_AWRIB553_contig348_group2_6543_5599_len=945	36.28,26.71	6e-29,4e-34		pseudo	YP_810752.1,YP_810752.1	orf00276_AWRIB576_contig689_group2_235056_235523_len=468,orf00277_AWRIB576_contig689_group2_235495_236439_len=945	36.28,26.71	6e-29,4e-34		pseudo	YP_810752.1,YP_810752.1	orf00009_AWRIB568_contig389_group6_6847_6380_len=468,orf00008_AWRIB568_contig389_group6_6408_5464_len=945	36.28,26.71	6e-29,4e-34		pseudo	YP_810752.1	orf00104_AWRIB304_contig799_group13_84384_84851_len=468,orf00105_AWRIB304_contig799_group13_84823_85767_len=945	36.28,26.71	6e-29,4e-34		pseudo	YP_810752.1
296							YP_811163.1	orf00239_BAA1163_contig1_group1_189329_189760_len=432	40.29	7e-28
297							YP_811162.1	orf00240_BAA1163_contig1_group1_190011_192278_len=2268	50.76	0
298							No_hit	orf00241_BAA1163_contig1_group1_192514_192810_len=297
299							No_hit	orf00242_BAA1163_contig1_group1_193074_193931_len=858
301							No_hit	orf00244_BAA1163_contig1_group1_194469_194663_len=195
303							No_hit	orf00246_BAA1163_contig1_group1_196174_195329_len=846
304							No_hit	orf00247_BAA1163_contig1_group1_196752_196171_len=582
306							No_hit	orf00249_BAA1163_contig1_group1_199135_199323_len=189
309
314													YP_810105.1	orf00001_AWRIB418_contig279_group3_606_-2_len=609	93.56	5E-108
315
318													YP_810106.1_YP_809871.1	orf00002_AWRIB418_contig135_group1_479_2287_len=1809	90.03		1_of_2								YP_810105.1_YP_809870.1	orf00002_AWRIB553_contig315_group1_2871_2011_len=861	100	4.00E-166	1_of_2		YP_809870.1_YP_810105.1	orf00002_AWRIB576_contig547_group1_2984_1992_len=993	100		1_of_2		YP_809870.1_YP_810105.1	orf00001_AWRIB568_contig453_group1_1_993_len=993	100		1_of_2		YP_810106.1	orf00002_AWRIB304_contig593_group1_987_2987_len=2001	95.8		1_of_2		YP_810106.1
319																									YP_810106.1	orf00001_AWRIB553_contig315_group1_2018_0_len=2019	96.29		1_of_2		YP_810106.1	orf00001_AWRIB576_contig547_group1_1999_-1_len=2001	95.8		1_of_2		YP_810106.1	orf00002_AWRIB568_contig453_group1_986_2986_len=2001	95.8		1_of_2
321
322
324
329													YP_810765.1_YP_809874.1	orf00001_AWRIB418_contig245_group1_369_46_len=324	98.13	6E-055	1_of_2								YP_810765.1_YP_809874.1	orf00002_AWRIB553_contig240_group1_309_632_len=324	98.13	1.00E-54	1_of_2		YP_810765.1_YP_809874.1	orf00001_AWRIB576_contig638_group1_368_45_len=324	100	2.00E-56	1_of_2		YP_810765.1_YP_809874.1	orf00001_AWRIB568_contig442_group1_368_45_len=324	100	2.00E-56	1_of_2		YP_810765.1_YP_809874.1	orf00001_AWRIB304_contig402_group1_370_47_len=324	100	2e-56	1_of_2		YP_810765.1_YP_809874.1
330													YP_810766.1_YP_809875.1	orf00002_AWRIB418_contig245_group1_640_371_len=270	98.88	6E-045	1_of_2								YP_810766.1_YP_809875.1	orf00001_AWRIB553_contig240_group1_17_307_len=291	98.96	3.00E-49	1_of_2		YP_810766.1_YP_809875.1	orf00002_AWRIB576_contig638_group1_678_370_len=309	100	5.00E-53	1_of_2		YP_810766.1_YP_809875.1	orf00002_AWRIB568_contig442_group1_678_370_len=309	100	5.00E-53	1_of_2		YP_810766.1_YP_809875.1	orf00002_AWRIB304_contig402_group1_680_372_len=309	100	5e-53	1_of_2		YP_810766.1_YP_809875.1
333							No_hit	orf00264_BAA1163_contig1_group1_210837_209566_len=1272					No_hit	orf00236_AWRIB418_contig351_group2_214483_215754_len=1272
334								orf00266_BAA1163_contig1_group1_211824_211108_len=717,orf00265_BAA1163_contig1_group1_211130_210855_len=276				pseudo	No_hit	orf00235_AWRIB418_contig351_group2_213494_214465_len=972
335							No_hit	orf00267_BAA1163_contig1_group1_212161_213051_len=891					No_hit	orf00234_AWRIB418_contig351_group2_213157_212267_len=891
338	No_hit	orf00257_PSU1_contig1_group1_216583_216897_len=315,orf00258_PSU1_contig1_group1_216904_217311_len=408				pseudo	No_hit	orf00270_BAA1163_contig1_group1_215959_216687_len=729					No_hit	orf00231_AWRIB418_contig351_group2_209358_208630_len=729					No_hit	orf00010_AWRIB429_contig3_group1_8242_8970_len=729					No_hit	orf00011_AWRIB553_contig60_group2_10359_10045_len=315,orf00010_AWRIB553_contig60_group2_10038_9631_len=408				pseudo	No_hit	orf00092_AWRIB576_contig725_group2_79070_78342_len=729					No_hit	orf00063_AWRIB568_contig964_group7_54339_53611_len=729					No_hit	orf00005_AWRIB304_contig400_group2_5520_6248_len=729					No_hit
339	No_hit	orf00259_PSU1_contig1_group1_217344_217880_len=537,orf00260_PSU1_contig1_group1_217895_218767_len=873				pseudo	No_hit	orf00271_BAA1163_contig1_group1_216721_218145_len=1425					No_hit	orf00230_AWRIB418_contig351_group2_208596_207172_len=1425					No_hit	orf00011_AWRIB429_contig3_group1_9003_10427_len=1425					No_hit	orf00009_AWRIB553_contig60_group2_9598_8174_len=1425					No_hit	orf00091_AWRIB576_contig725_group2_78309_76885_len=1425					No_hit	orf00062_AWRIB568_contig964_group7_53578_52154_len=1425					No_hit	orf00006_AWRIB304_contig400_group2_6281_7705_len=1425					No_hit
340	No_hit	orf00261_PSU1_contig1_group1_218820_219032_len=213																							No_hit	orf00008_AWRIB553_contig60_group2_8121_7909_len=213																	YP_811196.1	orf00007_AWRIB304_contig400_group2_7758_9128_len=1371	36.7	4e-81
341	YP_811196.1	orf00262_PSU1_contig1_group1_218986_220062_len=1077,	34.72	1e-60		pseudo													YP_811196.1	orf00012_AWRIB429_contig3_group1_10480_11850_len=1371	36.7	4e-81			YP_811196.1	orf00007_AWRIB553_contig60_group2_7955_6753_len=1203	36.09	1.00E-68			YP_811196.1	orf00090_AWRIB576_contig725_group2_76832_75462_len=1371	36.7	4.00E-81			YP_811196.1	orf00061_AWRIB568_contig964_group7_52101_50731_len=1371	36.7	4.00E-81									YP_811196.1
343																									YP_809757.1	orf00005_AWRIB553_contig60_group2_5989_5192_len=798	69.05	2.00E-96
345																									No_hit	orf00004_AWRIB553_contig60_group2_4810_5064_len=255
346																									YP_809876.1	orf00003_AWRIB553_contig60_group2_3289_4728_len=1440	53.59	2.00E-142
347																									YP_810875.1	orf00002_AWRIB553_contig60_group2_1385_3274_len=1890	33.75	3.00E-71
348																									No_hit	orf00001_AWRIB553_contig60_group2_395_1237_len=843
351
352
353
354																									YP_811019.1	orf00001_AWRIB553_contig3_group2_96_359_len=264	100	4.00E-47
355																									YP_811018.1	orf00002_AWRIB553_contig3_group2_422_1165_len=744	99.19	7.00E-145
356																									YP_811164.1	orf00003_AWRIB553_contig3_group2_1548_2186_len=639	41.04	2.00E-44
357																									YP_811355.1	orf00004_AWRIB553_contig3_group2_2278_3132_len=855	43.27	2.00E-55
358																									No_hit	orf00005_AWRIB553_contig3_group2_3176_3592_len=417
359																									No_hit	orf00006_AWRIB553_contig3_group2_3593_3910_len=318
360																									YP_809744.1	orf00007_AWRIB553_contig3_group2_3942_4679_len=738	31.34	3.00E-25
361																									No_hit	orf00008_AWRIB553_contig3_group2_4787_5236_len=450
362																									No_hit	orf00009_AWRIB553_contig3_group2_5273_5710_len=438
364																									YP_809730.1	orf00013_AWRIB553_contig3_group2_8029_7079_len=951	87.93	7.00E-25
387	No_hit	orf00287_PSU1_contig1_group1_238031_239767_len=1737,orf00288_PSU1_contig1_group1_239758_240369_len=612				pseudo	No_hit	orf00296_BAA1163_contig1_group1_236079_238418_len=2340					No_hit	orf00206_AWRIB418_contig351_group2_189215_186876_len=2340					No_hit	orf00036_AWRIB429_contig3_group1_29690_31426_len=1737,orf00037_AWRIB429_contig3_group1_31417_32028_len=612				pseudo	No_hit	orf00038_AWRIB553_contig3_group2_25417_27153_len=1737,orf00039_AWRIB553_contig3_group2_27144_27755_len=612				pseudo	No_hit	orf00066_AWRIB576_contig725_group2_57622_55886_len=1737,orf00065_AWRIB576_contig725_group2_55895_55284_len=612				pseudo	No_hit	orf00037_AWRIB568_contig964_group7_32891_31155_len=1737,orf00036_AWRIB568_contig964_group7_31164_30553_len=612				pseudo	No_hit	orf00031_AWRIB304_contig400_group2_26968_28704_len=1737,orf00032_AWRIB304_contig400_group2_28695_29306_len=612				pseudo	No_hit
391	No_hit	orf00292_PSU1_contig1_group1_243640_243852_len=213,orf00294_PSU1_contig1_group1_243895_244674_len=780				pseudo	No_hit	orf00301_BAA1163_contig1_group1_241688_242005_len=318,orf00303_BAA1163_contig1_group1_242199_242720_len=522				pseudo	YP_809711.1	orf00202_AWRIB418_contig351_group2_183605_182571_len=1035	31.29	3E-035			No_hit	orf00042_AWRIB429_contig3_group1_35298_35615_len=318,orf00043_AWRIB429_contig3_group1_35687_36331_len=645				pseudo	No_hit	orf00043_AWRIB553_contig3_group2_31026_31343_len=318,orf00044_AWRIB553_contig3_group2_31415_32059_len=645				pseudo	No_hit	orf00060_AWRIB576_contig725_group2_52014_51697_len=318,orf00059_AWRIB576_contig725_group2_51625_50981_len=645				pseudo	No_hit	orf00031_AWRIB568_contig964_group7_27283_26966_len=318,orf00030_AWRIB568_contig964_group7_26894_26250_len=645				pseudo	No_hit	orf00037_AWRIB304_contig400_group2_32576_32893_len=318,orf00038_AWRIB304_contig400_group2_32965_33609_len=645				pseudo	No_hit
407	No_hit	orf00316_PSU1_contig1_group1_262422_261133_len=1290,orf00314_PSU1_contig1_group1_261155_260493_len=663				pseudo													No_hit	orf00062_AWRIB429_contig3_group1_54070_52142_len=1929					No_hit	orf00063_AWRIB553_contig3_group2_49807_47879_len=1929					No_hit	orf00038_AWRIB576_contig725_group2_33242_35170_len=1929					No_hit	orf00010_AWRIB568_contig964_group7_8511_10439_len=1929					No_hit	orf00059_AWRIB304_contig400_group2_51348_49420_len=1929					No_hit
408	YP_809849.1,YP_809849.1	orf00319_PSU1_contig1_group1_263491_262970_len=522,orf00318_PSU1_contig1_group1_262977_262621_len=357	40.72,45.30	5e-29,9e-22		pseudo													YP_809849.1	orf00064_AWRIB429_contig3_group1_55138_54269_len=870	43.71	3e-61			YP_809849.1	orf00065_AWRIB553_contig3_group2_50875_50006_len=870	43.71	3.00E-61			YP_809849.1	orf00036_AWRIB576_contig725_group2_32174_33043_len=870	43.71	3.00E-61			YP_809849.1	orf00008_AWRIB568_contig964_group7_7443_8312_len=870	43.71	3.00E-61			YP_809849.1	orf00061_AWRIB304_contig400_group2_52416_51547_len=870	43.71	3e-61			YP_809849.1
421	No_hit	orf00332_PSU1_contig1_group1_273887_275011_len=1125,orf00333_PSU1_contig1_group1_275040_275414_len=375				pseudo	No_hit	orf00343_BAA1163_contig1_group1_267209_267057_len=153,orf00344_BAA1163_contig1_group1_267596_268954_len=1359				pseudo	No_hit	orf00169_AWRIB418_contig351_group2_157645_156434_len=1212,orf00168_AWRIB418_contig351_group2_156410_156120_len=291				pseudo	No_hit	orf00076_AWRIB429_contig3_group1_65496_67061_len=1566					No_hit	orf00077_AWRIB553_contig3_group2_61177_62724_len=1548					No_hit	orf00024_AWRIB576_contig725_group2_21798_20251_len=1548					No_hit	orf00024_AWRIB568_contig749_group7_21788_20241_len=1548					No_hit	orf00073_AWRIB304_contig400_group2_62792_64339_len=1548					No_hit
428	No_hit	orf00341_PSU1_contig1_group1_281312_280857_len=456,orf00340_PSU1_contig1_group1_280826_280449_len=378				pseudo	No_hit	orf00352_BAA1163_contig1_group1_274713_273988_len=726					YP_810735.1	orf00161_AWRIB418_contig351_group2_150222_151085_len=864	25	3E-023			YP_810735.1	orf00082_AWRIB429_contig3_group1_72959_72096_len=864	25	3e-23			YP_810735.1	orf00084_AWRIB553_contig3_group2_68622_67759_len=864	25	3.00E-23			YP_810735.1	orf00016_AWRIB576_contig725_group2_14337_15200_len=864	25	3.00E-23			YP_810735.1	orf00016_AWRIB568_contig749_group7_14327_15190_len=864	25	3.00E-23			YP_810735.1	orf00080_AWRIB304_contig400_group2_70253_69390_len=864	25	3e-23			YP_810735.1
431	No_hit	orf00344_PSU1_contig1_group1_283613_283852_len=240
463	No_hit	orf00377_PSU1_contig1_group1_316881_316414_len=468,orf00376_PSU1_contig1_group1_316349_315759_len=591				pseudo	YP_810342.1	orf00393_BAA1163_contig1_group1_309368_308247_len=1122	30.3	3e-23			YP_810342.1	orf00126_AWRIB418_contig351_group2_115703_116824_len=1122	30.3	3E-023			YP_810342.1	orf00020_AWRIB429_contig4_group1_20364_19243_len=1122	30.3	3e-23			YP_810342.1	orf00117_AWRIB553_contig3_group2_103139_102018_len=1122	30.3	3.00E-23			YP_810342.1	orf00020_AWRIB576_contig13_group2_20503_19382_len=1122	30.3	3.00E-23			YP_810342.1	orf00020_AWRIB568_contig576_group2_20503_19382_len=1122	30.3	3.00E-23			YP_810342.1	orf00128_AWRIB304_contig324_group2_116698_117819_len=1122	30.3	3e-23			YP_810342.1
474																															No_hit	orf00052_AWRIB576_contig689_group2_47155_46967_len=189					No_hit	orf00050_AWRIB568_contig915_group6_47156_46968_len=189					No_hit	orf00051_AWRIB304_contig41_group13_47195_46965_len=231					No_hit
476	No_hit	orf00392_PSU1_contig1_group1_328558_328788_len=231
481	No_hit	orf00397_PSU1_contig1_group1_332858_333181_len=324																													No_hit	orf00047_AWRIB576_contig689_group2_42896_42501_len=396					No_hit	orf00045_AWRIB568_contig915_group6_42897_42502_len=396					No_hit	orf00046_AWRIB304_contig41_group13_42894_42499_len=396					No_hit
482	No_hit	orf00399_PSU1_contig1_group1_333426_333274_len=153																													No_hit	orf00046_AWRIB576_contig689_group2_42327_42479_len=153					No_hit	orf00044_AWRIB568_contig915_group6_42328_42480_len=153
487
507							No_hit	orf00412_BAA1163_contig1_group1_325406_325600_len=195
509	No_hit	orf00427_PSU1_contig1_group1_358594_358902_len=309					No_hit	orf00415_BAA1163_contig1_group1_326583_326891_len=309					No_hit	orf00106_AWRIB418_contig351_group2_98484_98176_len=309					No_hit	orf00042_AWRIB429_contig4_group1_37574_37882_len=309					No_hit	orf00139_AWRIB553_contig3_group2_120350_120658_len=309					No_hit	orf00042_AWRIB576_contig13_group2_37713_38021_len=309					No_hit	orf00042_AWRIB568_contig576_group2_37713_38021_len=309					No_hit	orf00106_AWRIB304_contig324_group2_99488_99180_len=309					No_hit
514	No_hit	orf00432_PSU1_contig1_group1_366352_366774_len=423,				pseudo	YP_810345.1	orf00420_BAA1163_contig1_group1_334341_334976_len=636	35.65	2e-29			YP_810345.1	orf00101_AWRIB418_contig351_group2_90726_90091_len=636	36.57	3E-030			No_hit	orf00047_AWRIB429_contig4_group1_45332_45754_len=423,				pseudo	No_hit	orf00144_AWRIB553_contig3_group2_128108_128530_len=423,				pseudo	No_hit	orf00047_AWRIB576_contig13_group2_45471_45893_len=423,				pseudo	No_hit	orf00047_AWRIB568_contig576_group2_45471_45893_len=423,				pseudo	No_hit	orf00101_AWRIB304_contig324_group2_91730_91308_len=423,				pseudo	No_hit
518	No_hit	orf00436_PSU1_contig1_group1_369902_370108_len=207					No_hit	orf00424_BAA1163_contig1_group1_337891_338097_len=207					No_hit	orf00097_AWRIB418_contig351_group2_87176_86970_len=207					No_hit	orf00051_AWRIB429_contig4_group1_48882_49088_len=207											No_hit	orf00051_AWRIB576_contig13_group2_49021_49227_len=207					No_hit	orf00051_AWRIB568_contig576_group2_49021_49227_len=207
525	No_hit	orf00443_PSU1_contig1_group1_375662_376048_len=387					No_hit	orf00432_BAA1163_contig1_group1_343652_344038_len=387					No_hit	orf00090_AWRIB418_contig351_group2_81416_81030_len=387					No_hit	orf00058_AWRIB429_contig4_group1_54641_55027_len=387					No_hit	orf00155_AWRIB553_contig3_group2_137418_137804_len=387					No_hit	orf00058_AWRIB576_contig13_group2_54780_55166_len=387					No_hit	orf00058_AWRIB568_contig576_group2_54780_55166_len=387					No_hit	orf00090_AWRIB304_contig324_group2_82421_82035_len=387					No_hit
531	No_hit	orf00449_PSU1_contig1_group1_381144_380782_len=363					No_hit	orf00439_BAA1163_contig1_group1_349129_348767_len=363					No_hit	orf00084_AWRIB418_contig351_group2_75935_76297_len=363					No_hit	orf00064_AWRIB429_contig4_group1_60123_59761_len=363											No_hit	orf00064_AWRIB576_contig13_group2_60262_59900_len=363					No_hit	orf00064_AWRIB568_contig576_group2_60262_59900_len=363					No_hit	orf00084_AWRIB304_contig324_group2_76939_77301_len=363					No_hit
533																									YP_810906.1	orf00161_AWRIB553_contig3_group2_143892_145466_len=1575	21.82	1.00E-23
534	No_hit	orf00451_PSU1_contig1_group1_382141_382488_len=348					No_hit	orf00441_BAA1163_contig1_group1_350150_350473_len=324											No_hit	orf00066_AWRIB429_contig4_group1_61120_61467_len=348											No_hit	orf00066_AWRIB576_contig13_group2_61259_61606_len=348					No_hit	orf00066_AWRIB568_contig576_group2_61259_61606_len=348					No_hit	orf00082_AWRIB304_contig324_group2_75942_75595_len=348					No_hit
535																									No_hit	orf00162_AWRIB553_contig3_group2_145744_145959_len=216
536																									No_hit	orf00163_AWRIB553_contig3_group2_146122_146577_len=456
537																									No_hit	orf00164_AWRIB553_contig3_group2_146741_148639_len=1899
538													No_hit	orf00082_AWRIB418_contig351_group2_74759_74592_len=168
546																									No_hit	orf00173_AWRIB553_contig3_group2_154412_154080_len=333
547	No_hit	orf00458_PSU1_contig1_group1_387792_387391_len=402,orf00457_PSU1_contig1_group1_387260_387057_len=204				pseudo	No_hit	orf00448_BAA1163_contig1_group1_355783_355382_len=402,orf00447_BAA1163_contig1_group1_355251_355048_len=204				pseudo	No_hit	orf00075_AWRIB418_contig351_group2_69281_69682_len=402,orf00076_AWRIB418_contig351_group2_69813_70016_len=204				pseudo	No_hit	orf00073_AWRIB429_contig4_group1_66771_66370_len=402,orf00072_AWRIB429_contig4_group1_66326_66036_len=291				pseudo	No_hit	,orf00175_AWRIB553_contig3_group2_154912_154451_len=462				pseudo	No_hit	orf00073_AWRIB576_contig13_group2_66910_66509_len=402,orf00072_AWRIB576_contig13_group2_66378_66175_len=204				pseudo	No_hit	orf00073_AWRIB568_contig576_group2_66910_66509_len=402,orf00072_AWRIB568_contig576_group2_66378_66175_len=204				pseudo	No_hit	orf00075_AWRIB304_contig324_group2_70291_70692_len=402,orf00076_AWRIB304_contig324_group2_70736_71026_len=291				pseudo	No_hit
548																									No_hit	orf00176_AWRIB553_contig3_group2_155264_156139_len=876
549																									No_hit	orf00177_AWRIB553_contig3_group2_156405_156205_len=201
591																																											No_hit	orf00031_AWRIB304_contig324_group2_27139_26774_len=366					No_hit
613	No_hit	orf00527_PSU1_contig1_group1_453476_453321_len=156					No_hit	orf00526_BAA1163_contig1_group1_421508_421353_len=156					No_hit	orf00007_AWRIB418_contig351_group2_3565_3720_len=156					No_hit	orf00010_AWRIB429_contig5_group1_10359_10204_len=156					No_hit	orf00244_AWRIB553_contig3_group2_221280_221125_len=156											No_hit	orf00142_AWRIB568_contig576_group2_132632_132477_len=156											No_hit
616																															No_hit	orf00141_AWRIB576_contig13_group2_132632_132477_len=156											No_hit	orf00008_AWRIB304_contig324_group2_4569_4724_len=156
620							YP_809994.1	orf00532_BAA1163_contig1_group1_424846_425013_len=168,orf00533_BAA1163_contig1_group1_425029_425736_len=708	98.18,92.67	2e-27,7e-118		pseudo	YP_809994.1,YP_809994.1	orf00001_AWRIB418_contig351_group2_227_0_len=228,orf00001_AWRIB418_contig618_group1_54_308_len=255,orf00002_AWRIB418_contig618_group1_280_822_len=543	89.87,97.78	4e-35,1e-99	1_of_2	pseudo	YP_809994.1	orf00016_AWRIB429_contig5_group1_13697_14647_len=951	98.73	2e-178			YP_809994.1	orf00250_AWRIB553_contig3_group2_224618_225568_len=951	97.47	1.00E-177			YP_809994.1	orf00147_AWRIB576_contig13_group2_135970_136920_len=951	98.73	2E-178			YP_809994.1	orf00148_AWRIB568_contig576_group2_135970_136920_len=951	98.73	2.00E-178			YP_809994.1	orf00002_AWRIB304_contig324_group2_1231_281_len=951	99.05	3e-179			YP_809994.1
622							YP_811164.1	orf00535_BAA1163_contig1_group1_427126_426485_len=642	40.57	1e-39
624													No_hit	orf00001_AWRIB418_contig22_group2_298_-1_len=300
625													YP_809995.1	orf00002_AWRIB418_contig22_group2_427_939_len=513	97.65	1E-094									YP_809995.1	orf00252_AWRIB553_contig3_group2_226163_226675_len=513	98.82	1.00E-95
628													YP_809757.1,YP_809757.1	orf00005_AWRIB418_contig22_group2_2902_2195_len=708,orf00004_AWRIB418_contig22_group2_2041_1289_len=753	72.77,58.33	1e-96,6e-51		pseudo
629																									YP_809757.1	orf00254_AWRIB553_contig3_group2_228638_227025_len=1614	66.24	4.00E-172
630							YP_809730.1	orf00538_BAA1163_contig1_group1_429120_428494_len=627	55.28	5e-37			YP_809730.1	orf00006_AWRIB418_contig22_group2_3666_3022_len=645	55.28	5E-037									YP_809730.1	orf00255_AWRIB553_contig3_group2_229402_228758_len=645	55.28	5.00E-37
634													YP_810868.1_YP_810137.1	orf00001_AWRIB418_contig615_group1_1418_177_len=1242	97.91	2E-134	1_of_2								YP_810868.1_YP_810137.1	orf00001_AWRIB553_contig180_group1_1403_162_len=1242	99.16	3.00E-136	1_of_3		YP_810868.1_YP_810137.1	orf00001_AWRIB576_contig558_group1_194_1234_len=1041	98.94	1.00E-106	1_of_2		YP_810868.1_YP_810137.1	orf00001_AWRIB568_contig828_group1_360_1235_len=876	98.94	9.00E-107	1_of_2		YP_810868.1_YP_810137.1	orf00001_AWRIB304_contig326_group1_443_1234_len=792	98.94	8e-107	1_of_2		YP_810868.1_YP_810137.1
637							YP_810868.1_YP_810137.1	orf01394_BAA1163_contig1_group1_1108241_1109176_len=936	98.74	8e-136
641	No_hit	orf00534_PSU1_contig1_group1_458105_458308_len=204
651	No_hit	orf00547_PSU1_contig1_group1_468120_468749_len=630					No_hit	orf01389_BAA1163_contig1_group1_1102485_1101856_len=630					No_hit	orf00004_AWRIB418_contig26_group2_5486_6115_len=630					No_hit	orf00023_AWRIB429_contig5_group1_21685_22314_len=630					No_hit	orf00002_AWRIB553_contig48_group2_1330_701_len=630					No_hit	orf00002_AWRIB576_contig554_group2_1332_703_len=630					No_hit	orf00005_AWRIB568_contig825_group2_5412_6041_len=630					No_hit	orf00002_AWRIB304_contig44_group2_1329_700_len=630					No_hit
655
656
660													YP_809870.1_YP_810105.1	orf00004_AWRIB418_contig29_group2_2534_3133_len=600	99.5	4E-111									YP_810105.1_YP_809870.1	orf00001_AWRIB553_contig38_group2_227_0_len=228,	93.42	5.00E-36		pseudo
661																									YP_810105.1_YP_809870.1	orf00002_AWRIB553_contig315_group1_2871_2011_len=861	100	4.00E-166	2_of_2
663
664													YP_810106.1_YP_809871.1	orf00002_AWRIB418_contig135_group1_479_2287_len=1809	90.03		2_of2
665													YP_810106.1	orf00180_AWRIB418_contig7_group2_138341_138033_len=309	97.06	6E-057
675	No_hit	orf00564_PSU1_contig1_group1_483648_483496_len=153					No_hit	orf00556_BAA1163_contig1_group1_442912_442760_len=153					No_hit	orf00170_AWRIB418_contig7_group2_130626_130778_len=153
676	No_hit	orf00565_PSU1_contig1_group1_483905_483720_len=186					No_hit	orf00557_BAA1163_contig1_group1_443169_442984_len=186					No_hit	orf00169_AWRIB418_contig7_group2_130369_130554_len=186
686
687
688
689
690
691
692
693
694
695
696
697
698
699
700
701
702
703
704
705
706
707
708
709
710
711
712
713
714
715
716
717
718
719
720
721
722
723
724
725
726
727
728
729
730
731
732
733
734
735
736
737
738
739
740
741
742
743
744
745
746
747
748
749
750
751
752
753
754
755
756
757
758
759
760
761
762
763
764
765
766
767
768
769
770
771
772
773
774
775
776
777
778
779
780																															No_hit	orf00011_AWRIB576_contig368_group2_11155_10121_len=1035					No_hit	orf00067_AWRIB568_contig450_group2_51205_52239_len=1035
781																															No_hit	orf00013_AWRIB576_contig368_group2_11970_11194_len=777					No_hit	orf00066_AWRIB568_contig450_group2_50390_51166_len=777
782																															No_hit	orf00014_AWRIB576_contig368_group2_12295_12011_len=285					No_hit	orf00064_AWRIB568_contig450_group2_50065_50349_len=285
783																															No_hit	orf00015_AWRIB576_contig368_group2_12620_12273_len=348					No_hit	orf00063_AWRIB568_contig450_group2_49740_50087_len=348
784																															No_hit	orf00016_AWRIB576_contig368_group2_12898_13128_len=231					No_hit	orf00062_AWRIB568_contig450_group2_49462_49232_len=231
785																															No_hit	orf00017_AWRIB576_contig368_group2_13107_13301_len=195					No_hit	orf00061_AWRIB568_contig450_group2_49253_49059_len=195
786																															No_hit	orf00018_AWRIB576_contig368_group2_13298_13483_len=186					No_hit	orf00060_AWRIB568_contig450_group2_49062_48877_len=186
787																															No_hit	orf00019_AWRIB576_contig368_group2_13623_13898_len=276					No_hit	orf00059_AWRIB568_contig450_group2_48737_48462_len=276
788																															No_hit	orf00020_AWRIB576_contig368_group2_13952_14353_len=402					No_hit	orf00058_AWRIB568_contig450_group2_48408_48007_len=402
789																															No_hit	orf00021_AWRIB576_contig368_group2_14346_14885_len=540					No_hit	orf00057_AWRIB568_contig450_group2_48014_47475_len=540
790																															No_hit	orf00022_AWRIB576_contig368_group2_15005_16264_len=1260					No_hit	orf00056_AWRIB568_contig450_group2_47355_46096_len=1260
791																															No_hit	orf00023_AWRIB576_contig368_group2_16318_16962_len=645					No_hit	orf00055_AWRIB568_contig450_group2_46042_45398_len=645
792																															No_hit	orf00024_AWRIB576_contig368_group2_16965_17537_len=573					No_hit	orf00054_AWRIB568_contig450_group2_45395_44823_len=573
793																															No_hit	orf00025_AWRIB576_contig368_group2_17518_18315_len=798					No_hit	orf00053_AWRIB568_contig450_group2_44842_44045_len=798
794																															No_hit	orf00026_AWRIB576_contig368_group2_18296_19582_len=1287					No_hit	orf00052_AWRIB568_contig450_group2_44064_42778_len=1287
795																															No_hit	orf00027_AWRIB576_contig368_group2_19736_20092_len=357					No_hit	orf00051_AWRIB568_contig450_group2_42624_42268_len=357
796																															No_hit	orf00028_AWRIB576_contig368_group2_20205_20699_len=495					No_hit	orf00050_AWRIB568_contig450_group2_42155_41661_len=495
797																															No_hit	orf00029_AWRIB576_contig368_group2_21094_21501_len=408					No_hit	orf00049_AWRIB568_contig450_group2_41266_40859_len=408
798																															No_hit	orf00030_AWRIB576_contig368_group2_21648_22901_len=1254					No_hit	orf00048_AWRIB568_contig450_group2_40712_39459_len=1254
799																															No_hit	orf00031_AWRIB576_contig368_group2_22959_23207_len=249					No_hit	orf00047_AWRIB568_contig450_group2_39401_39153_len=249
800																															No_hit	orf00032_AWRIB576_contig368_group2_23204_23452_len=249					No_hit	orf00046_AWRIB568_contig450_group2_39156_38908_len=249
801																															No_hit	orf00034_AWRIB576_contig368_group2_23564_23983_len=420					No_hit	orf00044_AWRIB568_contig450_group2_38796_38377_len=420
802																															No_hit	orf00035_AWRIB576_contig368_group2_24362_24748_len=387					No_hit	orf00043_AWRIB568_contig450_group2_37977_37612_len=366
803																															No_hit	orf00036_AWRIB576_contig368_group2_24762_26684_len=1923					No_hit	orf00042_AWRIB568_contig450_group2_37598_35676_len=1923
804																															No_hit	orf00037_AWRIB576_contig368_group2_26674_26868_len=195					No_hit	orf00041_AWRIB568_contig450_group2_35686_35492_len=195
805																															No_hit	orf00039_AWRIB576_contig368_group2_26868_28037_len=1170					No_hit	orf00039_AWRIB568_contig450_group2_35492_34323_len=1170
806																															No_hit	orf00040_AWRIB576_contig368_group2_28030_28800_len=771					No_hit	orf00038_AWRIB568_contig450_group2_34330_33560_len=771
807																															No_hit	orf00041_AWRIB576_contig368_group2_28813_30054_len=1242					No_hit	orf00037_AWRIB568_contig450_group2_33547_32306_len=1242
808																															No_hit	orf00042_AWRIB576_contig368_group2_30123_30470_len=348					No_hit	orf00035_AWRIB568_contig450_group2_32237_31890_len=348
809																															No_hit	orf00043_AWRIB576_contig368_group2_30460_30651_len=192					No_hit	orf00034_AWRIB568_contig450_group2_31900_31709_len=192
810																															No_hit	orf00044_AWRIB576_contig368_group2_30644_31009_len=366					No_hit	orf00033_AWRIB568_contig450_group2_31716_31351_len=366
811																															No_hit	orf00045_AWRIB576_contig368_group2_31002_31418_len=417					No_hit	orf00032_AWRIB568_contig450_group2_31358_30942_len=417
812																															No_hit	orf00046_AWRIB576_contig368_group2_31415_31795_len=381					No_hit	orf00031_AWRIB568_contig450_group2_30945_30565_len=381
813																															No_hit	orf00047_AWRIB576_contig368_group2_31795_32400_len=606					No_hit	orf00030_AWRIB568_contig450_group2_30565_29960_len=606
814																															No_hit	orf00048_AWRIB576_contig368_group2_32508_32846_len=339					No_hit	orf00029_AWRIB568_contig450_group2_29852_29514_len=339
815																															No_hit	orf00049_AWRIB576_contig368_group2_32873_33052_len=180					No_hit	orf00028_AWRIB568_contig450_group2_29487_29308_len=180
816																															No_hit	orf00050_AWRIB576_contig368_group2_33067_36723_len=3657					No_hit	orf00027_AWRIB568_contig450_group2_29293_25637_len=3657
817																															No_hit	orf00051_AWRIB576_contig368_group2_36724_37449_len=726					No_hit	orf00026_AWRIB568_contig450_group2_25636_24911_len=726
818																															No_hit	orf00052_AWRIB576_contig368_group2_37449_43382_len=5934					No_hit	orf00025_AWRIB568_contig450_group2_24911_18978_len=5934
819																															No_hit	orf00053_AWRIB576_contig368_group2_43424_43726_len=303					No_hit	orf00024_AWRIB568_contig450_group2_18936_18634_len=303
820																															No_hit	orf00054_AWRIB576_contig368_group2_43692_43847_len=156					No_hit	orf00023_AWRIB568_contig450_group2_18668_18513_len=156
821																															No_hit	orf00055_AWRIB576_contig368_group2_43870_44286_len=417					No_hit	orf00022_AWRIB568_contig450_group2_18490_18074_len=417
822																															No_hit	orf00056_AWRIB576_contig368_group2_44405_44635_len=231					No_hit	orf00021_AWRIB568_contig450_group2_17955_17725_len=231
823																															No_hit	orf00057_AWRIB576_contig368_group2_44639_44935_len=297					No_hit	orf00020_AWRIB568_contig450_group2_17721_17425_len=297
824																															YP_810757.1	orf00058_AWRIB576_contig368_group2_45010_46308_len=1299	35.84	3.00E-27			YP_810757.1	orf00019_AWRIB568_contig450_group2_17350_16052_len=1299	35.84	3.00E-27
825																															No_hit	orf00059_AWRIB576_contig368_group2_46388_46879_len=492					No_hit	orf00018_AWRIB568_contig450_group2_15972_15481_len=492
826
827
828
829
830
831
832
833
834
835
836
837
838
839
840
841
842
843
844
845
846
847
848
849
850
851
852
853
854
855
856
857
858
859
860
861
862
863
864
865
866
867
868
869
870
871
872
873
874
875
876
877
878							No_hit	orf00568_BAA1163_contig1_group1_449849_450076_len=228					No_hit	orf00156_AWRIB418_contig7_group2_123688_123461_len=228
893
894	No_hit	orf00589_PSU1_contig1_group1_505199_504864_len=336					No_hit	orf00582_BAA1163_contig1_group1_464496_464161_len=336					No_hit	orf00142_AWRIB418_contig7_group2_109066_109401_len=336					No_hit	orf00013_AWRIB429_contig6_group1_12285_11950_len=336					No_hit	orf00002_AWRIB553_contig20_group2_407_742_len=336					No_hit	orf00075_AWRIB576_contig368_group2_61996_61661_len=336					No_hit	orf00002_AWRIB568_contig450_group2_364_699_len=336					No_hit	orf00016_AWRIB304_contig720_group2_15086_14751_len=336					No_hit
898							No_hit	orf00583_BAA1163_contig1_group1_464849_464667_len=183																	No_hit	orf00001_AWRIB553_contig158_group2_190_17_len=174					No_hit	orf00001_AWRIB576_contig316_group2_191_18_len=174					No_hit	orf00001_AWRIB568_contig819_group2_191_18_len=174					No_hit	orf00137_AWRIB304_contig4_group2_108736_108909_len=174
905
906
907
909
910
911
912
913
914
915
929							YP_811223.1	orf00597_BAA1163_contig1_group1_476903_478348_len=1446	33.4	4e-84			YP_811223.1	orf00126_AWRIB418_contig7_group2_96864_95107_len=1758	32.05	8E-087
937							No_hit	orf00607_BAA1163_contig1_group1_486687_486517_len=171					No_hit	orf00115_AWRIB418_contig7_group2_86768_86938_len=171
938	No_hit	orf00614_PSU1_contig1_group1_529202_529393_len=192					No_hit	orf00608_BAA1163_contig1_group1_486855_487046_len=192					No_hit	orf00114_AWRIB418_contig7_group2_86600_86409_len=192					No_hit	orf00039_AWRIB429_contig6_group1_36298_36489_len=192					No_hit	orf00025_AWRIB553_contig158_group2_22278_22469_len=192					No_hit	orf00025_AWRIB576_contig316_group2_22288_22479_len=192					No_hit	orf00025_AWRIB568_contig819_group2_22288_22479_len=192					No_hit	orf00114_AWRIB304_contig4_group2_86647_86456_len=192					No_hit
939	No_hit	orf00615_PSU1_contig1_group1_529390_530178_len=789					No_hit	orf00609_BAA1163_contig1_group1_487043_487831_len=789					No_hit	orf00113_AWRIB418_contig7_group2_86412_85624_len=789					No_hit	orf00040_AWRIB429_contig6_group1_36486_37274_len=789					No_hit	orf00026_AWRIB553_contig158_group2_22466_23254_len=789					No_hit	orf00026_AWRIB576_contig316_group2_22476_23264_len=789					No_hit	orf00026_AWRIB568_contig819_group2_22476_23264_len=789					No_hit	orf00113_AWRIB304_contig4_group2_86459_85671_len=789					No_hit
942							No_hit	orf00612_BAA1163_contig1_group1_489647_489474_len=174
958	No_hit	orf00634_PSU1_contig1_group1_545015_545446_len=432					No_hit	orf00629_BAA1163_contig1_group1_502668_503099_len=432					No_hit	orf00092_AWRIB418_contig7_group2_70786_70355_len=432					No_hit	orf00012_AWRIB429_contig8_group1_9083_9514_len=432					No_hit	orf00044_AWRIB553_contig158_group2_38091_38522_len=432					No_hit	orf00044_AWRIB576_contig316_group2_38101_38532_len=432					No_hit	orf00044_AWRIB568_contig819_group2_38101_38532_len=432					No_hit	orf00095_AWRIB304_contig4_group2_70834_70403_len=432					No_hit
964	YP_809805.1	orf00641_PSU1_contig1_group1_551548_550871_len=678,orf00640_PSU1_contig1_group1_550874_550584_len=291				pseudo	YP_809805.1	orf00635_BAA1163_contig1_group1_509202_508237_len=966	28.16	3e-29			YP_809805.1	orf00086_AWRIB418_contig7_group2_64252_65217_len=966	28.16	3E-029			YP_809805.1	orf00018_AWRIB429_contig8_group1_15617_14652_len=966	28.16	2e-29			YP_809805.1	orf00050_AWRIB553_contig158_group2_44625_43660_len=966	28.16	2.00E-29			YP_809805.1	orf00050_AWRIB576_contig316_group2_44635_43670_len=966	28.16	2.00E-29			YP_809805.1	orf00050_AWRIB568_contig819_group2_44635_43670_len=966	28.16	2.00E-29			YP_809805.1	orf00089_AWRIB304_contig4_group2_64300_65265_len=966	28.16	2e-29			YP_809805.1
982	No_hit	orf00663_PSU1_contig1_group1_569855_570559_len=705,orf00664_PSU1_contig1_group1_570579_570800_len=222,orf00665_PSU1_contig1_group1_570878_571945_len=1068				pseudo	No_hit	orf00658_BAA1163_contig1_group1_527603_528676_len=1074,orf00659_BAA1163_contig1_group1_528661_529401_len=741				pseudo	No_hit	orf00065_AWRIB418_contig7_group2_45945_44059_len=1887					No_hit	orf00039_AWRIB429_contig8_group1_33925_34665_len=741,orf00040_AWRIB429_contig8_group1_34677_35810_len=1134				pseudo	No_hit	orf00071_AWRIB553_contig158_group2_62933_63673_len=741,orf00072_AWRIB553_contig158_group2_63685_64818_len=1134				pseudo	No_hit	orf00071_AWRIB576_contig316_group2_62943_63683_len=741,orf00072_AWRIB576_contig316_group2_63695_64828_len=1134				pseudo	No_hit	orf00071_AWRIB568_contig819_group2_62944_63684_len=741,orf00072_AWRIB568_contig819_group2_63696_64829_len=1134				pseudo	No_hit	orf00068_AWRIB304_contig4_group2_45992_45252_len=741,orf00067_AWRIB304_contig4_group2_45240_44107_len=1134				pseudo	No_hit
1014	No_hit	orf00697_PSU1_contig1_group1_586881_587039_len=159					No_hit	orf00688_BAA1163_contig1_group1_542604_542762_len=159					No_hit	orf00033_AWRIB418_contig7_group2_29123_28965_len=159					No_hit	orf00072_AWRIB429_contig8_group1_50746_50904_len=159					No_hit	orf00104_AWRIB553_contig158_group2_79754_79912_len=159					No_hit	orf00104_AWRIB576_contig316_group2_79764_79922_len=159					No_hit	orf00104_AWRIB568_contig819_group2_79765_79923_len=159					No_hit	orf00035_AWRIB304_contig4_group2_29171_29013_len=159					No_hit
1037	No_hit	orf00722_PSU1_contig1_group1_606852_607055_len=204					No_hit	orf00712_BAA1163_contig1_group1_560807_561037_len=231					No_hit	orf00009_AWRIB418_contig7_group2_9155_8952_len=204					No_hit	orf00098_AWRIB429_contig8_group1_70716_70919_len=204					No_hit	orf00130_AWRIB553_contig158_group2_99724_99927_len=204					No_hit	orf00130_AWRIB576_contig316_group2_99734_99937_len=204					No_hit	orf00130_AWRIB568_contig819_group2_99735_99938_len=204					No_hit	orf00009_AWRIB304_contig4_group2_9201_8998_len=204					No_hit
1050																															No_hit	orf00001_AWRIB576_contig586_group1_152_0_len=153			1_of_2		No_hit	orf00001_AWRIB568_contig472_group1_5376_5528_len=153			1_of_2
1080																															No_hit	orf00030_AWRIB576_contig380_group2_25595_25365_len=231					No_hit	orf00030_AWRIB568_contig460_group2_25594_25364_len=231
1081																																											No_hit	orf00056_AWRIB304_contig702_group1_33829_34959_len=1131			1_of_2
1082																																											No_hit	orf00053_AWRIB304_contig702_group1_33082_32771_len=312			1_of_2
1083																																											No_hit	orf00052_AWRIB304_contig702_group1_32808_32599_len=210			1_of_2
1084																																											No_hit	orf00051_AWRIB304_contig702_group1_32328_32570_len=243			1_of_2
1085																																											No_hit	orf00050_AWRIB304_contig702_group1_31405_32163_len=759			1_of_2
1086																																											No_hit	orf00049_AWRIB304_contig702_group1_31161_30580_len=582			1_of_2
1087																																											No_hit	orf00047_AWRIB304_contig702_group1_30026_30331_len=306			1_of_2
1089																																											No_hit	orf00044_AWRIB304_contig702_group1_28116_28619_len=504			1_of_2
1090																																											No_hit	orf00043_AWRIB304_contig702_group1_27859_28116_len=258			1_of_2
1091																																											No_hit	orf00042_AWRIB304_contig702_group1_27048_27833_len=786			1_of_2
1092																																											No_hit	orf00041_AWRIB304_contig702_group1_25940_27028_len=1089			1_of_2
1093																																											No_hit	orf00040_AWRIB304_contig702_group1_23964_25943_len=1980			1_of_2
1094																																											No_hit	orf00039_AWRIB304_contig702_group1_20320_23964_len=3645			1_of_2
1095																																											No_hit	orf00038_AWRIB304_contig702_group1_20126_20305_len=180			1_of_2
1096																																											No_hit	orf00037_AWRIB304_contig702_group1_19761_20099_len=339			1_of_2
1097																																											No_hit	orf00036_AWRIB304_contig702_group1_19048_19653_len=606			1_of_2
1098																																											No_hit	orf00035_AWRIB304_contig702_group1_18668_19048_len=381			1_of_2
1099																																											No_hit	orf00034_AWRIB304_contig702_group1_18255_18671_len=417			1_of_2
1100																																											No_hit	orf00033_AWRIB304_contig702_group1_17897_18262_len=366			1_of_2
1101																																											No_hit	orf00032_AWRIB304_contig702_group1_17590_17904_len=315			1_of_2
1102																																											No_hit	orf00031_AWRIB304_contig702_group1_16330_17523_len=1194			1_of_2
1103																																											No_hit	orf00030_AWRIB304_contig702_group1_15635_16330_len=696			1_of_2
1104																																											No_hit	orf00029_AWRIB304_contig702_group1_14505_15638_len=1134			1_of_2
1105																																											No_hit	orf00028_AWRIB304_contig702_group1_14322_14495_len=174			1_of_2
1106																																											No_hit	orf00027_AWRIB304_contig702_group1_12448_14325_len=1878			1_of_2
1107																																											No_hit	orf00026_AWRIB304_contig702_group1_11948_12448_len=501			1_of_2
1108																																											No_hit	orf00025_AWRIB304_contig702_group1_11556_11771_len=216			1_of_2
1109																																											No_hit	orf00024_AWRIB304_contig702_group1_11052_11270_len=219			1_of_2
1110																																											No_hit	orf00023_AWRIB304_contig702_group1_10531_10779_len=249			1_of_2
1111																																											No_hit	orf00022_AWRIB304_contig702_group1_9724_10473_len=750			1_of_2
1112																																											No_hit	orf00021_AWRIB304_contig702_group1_9248_9673_len=426			1_of_2
1113																																											No_hit	orf00020_AWRIB304_contig702_group1_9039_9251_len=213			1_of_2
1114																																											No_hit	orf00019_AWRIB304_contig702_group1_8796_9011_len=216			1_of_2
1115																																											No_hit	orf00018_AWRIB304_contig702_group1_8228_8749_len=522			1_of_2
1116																																											No_hit	orf00017_AWRIB304_contig702_group1_7886_8194_len=309			1_of_2
1117																																											No_hit	orf00016_AWRIB304_contig702_group1_7545_7889_len=345			1_of_2
1118																																											No_hit	orf00015_AWRIB304_contig702_group1_7180_7545_len=366			1_of_2
1119																																											No_hit	orf00013_AWRIB304_contig702_group1_7020_7190_len=171			1_of_2
1120																																											No_hit	orf00012_AWRIB304_contig702_group1_6121_7023_len=903			1_of_2
1121																																											No_hit	orf00011_AWRIB304_contig702_group1_5562_6110_len=549			1_of_2
1122																																											No_hit	orf00010_AWRIB304_contig702_group1_4873_5565_len=693			1_of_2
1123																																											No_hit	orf00009_AWRIB304_contig702_group1_4460_4861_len=402			1_of_2
1124																																											No_hit	orf00008_AWRIB304_contig702_group1_4130_4405_len=276			1_of_2
1125																																											No_hit	orf00007_AWRIB304_contig702_group1_3455_3727_len=273			1_of_2
1126																																											No_hit	orf00006_AWRIB304_contig702_group1_3277_3441_len=165			1_of_2
1127																																											No_hit	orf00005_AWRIB304_contig702_group1_3010_3249_len=240			1_of_2
1128																																											No_hit	orf00004_AWRIB304_contig702_group1_2856_2209_len=648			1_of_2
1129																																											No_hit	orf00003_AWRIB304_contig702_group1_2166_1534_len=633			1_of_2
1130																																											No_hit	orf00002_AWRIB304_contig702_group1_1497_1258_len=240			1_of_2
1131																																											No_hit	orf00001_AWRIB304_contig702_group1_1241_195_len=1047			1_of_2
1132																																												contig704
1133																																											No_hit	orf00056_AWRIB304_contig702_group1_33829_34959_len=1131			2_of_2
1134																																											No_hit	orf00053_AWRIB304_contig702_group1_33082_32771_len=312			2_of_2
1135																																											No_hit	orf00052_AWRIB304_contig702_group1_32808_32599_len=210			2_of_2
1136																																											No_hit	orf00051_AWRIB304_contig702_group1_32328_32570_len=243			2_of_2
1137																																											No_hit	orf00050_AWRIB304_contig702_group1_31405_32163_len=759			2_of_2
1138																																											No_hit	orf00049_AWRIB304_contig702_group1_31161_30580_len=582			2_of_2
1139																																											No_hit	orf00047_AWRIB304_contig702_group1_30026_30331_len=306			2_of_2
1141																																											No_hit	orf00044_AWRIB304_contig702_group1_28116_28619_len=504			2_of_2
1142																																											No_hit	orf00043_AWRIB304_contig702_group1_27859_28116_len=258			2_of_2
1143																																											No_hit	orf00042_AWRIB304_contig702_group1_27048_27833_len=786			2_of_2
1144																																											No_hit	orf00041_AWRIB304_contig702_group1_25940_27028_len=1089			2_of_2
1145																																											No_hit	orf00040_AWRIB304_contig702_group1_23964_25943_len=1980			2_of_2
1146																																											No_hit	orf00039_AWRIB304_contig702_group1_20320_23964_len=3645			2_of_2
1147																																											No_hit	orf00038_AWRIB304_contig702_group1_20126_20305_len=180			2_of_2
1148																																											No_hit	orf00037_AWRIB304_contig702_group1_19761_20099_len=339			2_of_2
1149																																											No_hit	orf00036_AWRIB304_contig702_group1_19048_19653_len=606			2_of_2
1150																																											No_hit	orf00035_AWRIB304_contig702_group1_18668_19048_len=381			2_of_2
1151																																											No_hit	orf00034_AWRIB304_contig702_group1_18255_18671_len=417			2_of_2
1152																																											No_hit	orf00033_AWRIB304_contig702_group1_17897_18262_len=366			2_of_2
1153																																											No_hit	orf00032_AWRIB304_contig702_group1_17590_17904_len=315			2_of_2
1154																																											No_hit	orf00031_AWRIB304_contig702_group1_16330_17523_len=1194			2_of_2
1155																																											No_hit	orf00030_AWRIB304_contig702_group1_15635_16330_len=696			2_of_2
1156																																											No_hit	orf00029_AWRIB304_contig702_group1_14505_15638_len=1134			2_of_2
1157																																											No_hit	orf00028_AWRIB304_contig702_group1_14322_14495_len=174			2_of_2
1158																																											No_hit	orf00027_AWRIB304_contig702_group1_12448_14325_len=1878			2_of_2
1159																																											No_hit	orf00026_AWRIB304_contig702_group1_11948_12448_len=501			2_of_2
1160																																											No_hit	orf00025_AWRIB304_contig702_group1_11556_11771_len=216			2_of_2
1161																																											No_hit	orf00024_AWRIB304_contig702_group1_11052_11270_len=219			2_of_2
1162																																											No_hit	orf00023_AWRIB304_contig702_group1_10531_10779_len=249			2_of_2
1163																																											No_hit	orf00022_AWRIB304_contig702_group1_9724_10473_len=750			2_of_2
1164																																											No_hit	orf00021_AWRIB304_contig702_group1_9248_9673_len=426			2_of_2
1165																																											No_hit	orf00020_AWRIB304_contig702_group1_9039_9251_len=213			2_of_2
1166																																											No_hit	orf00019_AWRIB304_contig702_group1_8796_9011_len=216			2_of_2
1167																																											No_hit	orf00018_AWRIB304_contig702_group1_8228_8749_len=522			2_of_2
1168																																											No_hit	orf00017_AWRIB304_contig702_group1_7886_8194_len=309			2_of_2
1169																																											No_hit	orf00016_AWRIB304_contig702_group1_7545_7889_len=345			2_of_2
1170																																											No_hit	orf00015_AWRIB304_contig702_group1_7180_7545_len=366			2_of_2
1171																																											No_hit	orf00013_AWRIB304_contig702_group1_7020_7190_len=171			2_of_2
1172																																											No_hit	orf00012_AWRIB304_contig702_group1_6121_7023_len=903			2_of_2
1173																																											No_hit	orf00011_AWRIB304_contig702_group1_5562_6110_len=549			2_of_2
1174																																											No_hit	orf00010_AWRIB304_contig702_group1_4873_5565_len=693			2_of_2
1175																																											No_hit	orf00009_AWRIB304_contig702_group1_4460_4861_len=402			2_of_2
1176																																											No_hit	orf00008_AWRIB304_contig702_group1_4130_4405_len=276			2_of_2
1177																																											No_hit	orf00007_AWRIB304_contig702_group1_3455_3727_len=273			2_of_2
1178																																											No_hit	orf00006_AWRIB304_contig702_group1_3277_3441_len=165			2_of_2
1179																																											No_hit	orf00005_AWRIB304_contig702_group1_3010_3249_len=240			2_of_2
1180																																											No_hit	orf00004_AWRIB304_contig702_group1_2856_2209_len=648			2_of_2
1181																																											No_hit	orf00003_AWRIB304_contig702_group1_2166_1534_len=633			2_of_2
1182																																											No_hit	orf00002_AWRIB304_contig702_group1_1497_1258_len=240			2_of_2
1183																																											No_hit	orf00001_AWRIB304_contig702_group1_1241_195_len=1047			2_of_2
1184
1185																																																	No_hit
1186																																																	No_hit
1187																																																	No_hit
1188																																																	No_hit
1189																																																	No_hit
1190																																																	No_hit
1191																																																	No_hit
1192																																																	No_hit
1193																																																	No_hit
1194																																																	No_hit
1195																																																	No_hit
1196																																																	No_hit
1197																																																	No_hit
1198																																																	No_hit
1199																																																	No_hit
1200																																																	No_hit
1201																																																	No_hit
1202																																																	No_hit
1203																																																	No_hit
1204																																																	No_hit
1205																																																	No_hit
1206																																																	No_hit
1207																																																	No_hit
1208																																																	No_hit
1209																																																	No_hit
1210																																																	No_hit
1211																																																	No_hit
1212																																																	No_hit
1213																																																	No_hit
1214																																																	No_hit
1215																																																	No_hit
1216																																																	No_hit
1217																																																	No_hit
1218																																																	No_hit
1219																																																	No_hit
1220																																																	No_hit
1221																																																	No_hit
1222																																																	No_hit
1223																																																	No_hit
1224																																																	No_hit
1225																																																	No_hit
1226																																																	No_hit
1227																																																	No_hit
1228																																																	No_hit
1230
1231
1232
1233
1234
1235
1236
1237
1238
1239
1240
1241
1242
1244
1245
1246
1247
1248
1249
1250
1251
1252
1253																																																	YP_810757.1
1254																																																	No_hit
1255																																																	No_hit
1256																																																	No_hit
1257																																																	No_hit
1258																																																	No_hit
1259																																																	No_hit
1260																																											No_hit	orf00070_AWRIB304_contig312_group2_47973_48134_len=162					No_hit
1270	No_hit	orf00772_PSU1_contig1_group1_655082_654708_len=375,orf00771_PSU1_contig1_group1_654714_654109_len=606				pseudo	No_hit	orf00761_BAA1163_contig1_group1_597665_596691_len=975					No_hit	orf00037_AWRIB418_contig8_group2_28583_27609_len=975					No_hit	orf00044_AWRIB429_contig9_group1_33603_33229_len=375,orf00043_AWRIB429_contig9_group1_33235_32630_len=606				pseudo	No_hit	orf00059_AWRIB553_contig209_group2_39886_40260_len=375,orf00060_AWRIB553_contig209_group2_40254_40859_len=606				pseudo	No_hit	orf00044_AWRIB576_contig380_group2_33698_33324_len=375,orf00043_AWRIB576_contig380_group2_33330_32725_len=606				pseudo	No_hit	orf00045_AWRIB568_contig460_group2_33697_33323_len=375,orf00044_AWRIB568_contig460_group2_33329_32724_len=606				pseudo	No_hit	orf00057_AWRIB304_contig312_group2_39899_40273_len=375,orf00058_AWRIB304_contig312_group2_40267_40872_len=606				pseudo	No_hit
1271																																																	No_hit
1275													No_hit	orf00040_AWRIB418_contig8_group2_31741_31893_len=153																	No_hit	orf00048_AWRIB576_contig380_group2_36857_37009_len=153					No_hit	orf00049_AWRIB568_contig460_group2_36856_37008_len=153
1282
1289													No_hit	orf00053_AWRIB418_contig8_group2_43096_42944_len=153
1290													No_hit	orf00052_AWRIB418_contig8_group2_42936_42550_len=387
1292	No_hit	orf00789_PSU1_contig1_group1_669616_669464_len=153					No_hit	orf00781_BAA1163_contig1_group1_612180_612028_len=153											No_hit	orf00014_AWRIB429_contig10_group1_11556_11404_len=153					No_hit	orf00040_AWRIB553_contig209_group2_25354_25506_len=153					No_hit	orf00062_AWRIB576_contig380_group2_48228_48076_len=153					No_hit	orf00063_AWRIB568_contig460_group2_48227_48075_len=153					No_hit	orf00040_AWRIB304_contig312_group2_25361_25513_len=153					No_hit
1295							No_hit	orf00784_BAA1163_contig1_group1_613773_613973_len=201
1299	No_hit	orf00795_PSU1_contig1_group1_672879_673079_len=201					No_hit	orf00788_BAA1163_contig1_group1_615622_615822_len=201					No_hit	orf00059_AWRIB418_contig8_group2_46359_46559_len=201					No_hit	orf00020_AWRIB429_contig10_group1_14819_15019_len=201					No_hit	orf00034_AWRIB553_contig209_group2_22091_21891_len=201					No_hit	orf00068_AWRIB576_contig380_group2_51491_51691_len=201					No_hit	orf00069_AWRIB568_contig460_group2_51490_51690_len=201					No_hit	orf00034_AWRIB304_contig312_group2_22098_21898_len=201					No_hit
1325	No_hit	orf00826_PSU1_contig1_group1_693468_692956_len=513,orf00825_PSU1_contig1_group1_692896_692735_len=162				pseudo	No_hit	orf00819_BAA1163_contig1_group1_636207_635473_len=735					No_hit	orf00093_AWRIB418_contig8_group2_66950_66534_len=417,orf00092_AWRIB418_contig8_group2_66497_66216_len=282				pseudo	No_hit	orf00052_AWRIB429_contig10_group1_35408_34896_len=513,orf00051_AWRIB429_contig10_group1_34836_34675_len=162				pseudo	No_hit	orf00002_AWRIB553_contig209_group2_1513_2025_len=513,orf00003_AWRIB553_contig209_group2_2085_2246_len=162				pseudo	No_hit	orf00101_AWRIB576_contig380_group2_72080_71568_len=513,orf00100_AWRIB576_contig380_group2_71508_71347_len=162				pseudo	No_hit	orf00101_AWRIB568_contig460_group2_72079_71567_len=513,orf00100_AWRIB568_contig460_group2_71507_71346_len=162				pseudo	No_hit	orf00002_AWRIB304_contig312_group2_1509_2021_len=513,orf00003_AWRIB304_contig312_group2_2081_2242_len=162				pseudo	No_hit
1327																									YP_810343.1_YP_810341.1_YP_809975.1	orf00001_AWRIB553_contig251_group1_473_850_len=378	100	6.00E-69	1_of_2		YP_810343.1_YP_810341.1_YP_809975.1	orf00001_AWRIB576_contig534_group1_473_850_len=378	99.2	2.00E-68	1_of_4		YP_810343.1_YP_810341.1_YP_809975.1	orf00001_AWRIB568_contig514_group1_387_10_len=378	99.2	2.00E-68	1_of_4
1350	YP_811264.1	orf00851_PSU1_contig1_group1_713853_714617_len=765,orf00852_PSU1_contig1_group1_714705_714962_len=258				pseudo	YP_811264.1	orf00848_BAA1163_contig1_group1_656594_657703_len=1110	42.82	1e-79			YP_811264.1	orf00114_AWRIB418_contig8_group2_83779_84888_len=1110	42.82	7E-080			YP_811264.1	orf00019_AWRIB429_contig12_group1_13044_13808_len=765,orf00020_AWRIB429_contig12_group1_13896_14153_len=258				pseudo	YP_811264.1	orf00021_AWRIB553_contig45_group2_15506_16270_len=765,orf00022_AWRIB553_contig45_group2_16358_16615_len=258	42.8	4.00E-52		pseudo	YP_811264.1	orf00325_AWRIB576_contig140_group4_275650_274886_len=765,orf00324_AWRIB576_contig140_group4_274798_274541_len=258	42.8	4.00E-52		pseudo	YP_811264.1	orf00267_AWRIB568_contig957_group4_228213_227449_len=765,orf00266_AWRIB568_contig957_group4_227361_227104_len=258	42.8	4.00E-52		pseudo	YP_811264.1	orf00326_AWRIB304_contig713_group4_275543_274779_len=765,orf00325_AWRIB304_contig713_group4_274691_274434_len=258	42.8	4e-52		pseudo	YP_811264.1_YP_810358.1
1381	No_hit	orf00884_PSU1_contig1_group1_746096_746275_len=180,orf00883_PSU1_contig1_group1_746064_745894_len=171				pseudo	No_hit	orf00882_BAA1163_contig1_group1_689257_688637_len=621					No_hit	orf00147_AWRIB418_contig8_group2_116441_115821_len=621					No_hit	orf00053_AWRIB429_contig12_group1_45285_45464_len=180,orf00052_AWRIB429_contig12_group1_45253_45083_len=171				pseudo	No_hit	orf00055_AWRIB553_contig45_group2_47749_47928_len=180,orf00054_AWRIB553_contig45_group2_47717_47547_len=171				pseudo	No_hit	orf00291_AWRIB576_contig140_group4_243409_243230_len=180,orf00292_AWRIB576_contig140_group4_243441_243611_len=171				pseudo	No_hit	orf00233_AWRIB568_contig957_group4_195972_195793_len=180,orf00234_AWRIB568_contig957_group4_196004_196174_len=171				pseudo	No_hit	orf00292_AWRIB304_contig713_group4_243302_243123_len=180,orf00293_AWRIB304_contig713_group4_243334_243504_len=171				pseudo	No_hit
1389	YP_810898.1	orf00892_PSU1_contig1_group1_750156_750431_len=276,orf00893_PSU1_contig1_group1_750404_750952_len=549,orf00894_PSU1_contig1_group1_750915_751079_len=165				pseudo	YP_810898.1	orf00883_BAA1163_contig1_group1_689362_689865_len=504,orf00884_BAA1163_contig1_group1_689881_690126_len=246				pseudo	YP_810898.1	orf00155_AWRIB418_contig8_group2_120090_121013_len=924	29.55	5E-032			YP_810898.1	orf00062_AWRIB429_contig12_group1_49592_50140_len=549,orf00063_AWRIB429_contig12_group1_50103_50267_len=165				pseudo	YP_810898.1	orf00063_AWRIB553_contig45_group2_51809_52084_len=276,orf00064_AWRIB553_contig45_group2_52057_52605_len=549,orf00065_AWRIB553_contig45_group2_52568_52732_len=165	29.44	2.00E-21		pseudo	YP_810898.1	orf00283_AWRIB576_contig140_group4_239120_238554_len=567,orf00282_AWRIB576_contig140_group4_238579_238427_len=153	29.19	1.00E-22		pseudo	YP_810898.1	orf00225_AWRIB568_contig957_group4_191665_191117_len=549,orf00224_AWRIB568_contig957_group4_191142_190990_len=153	29.44	2.00E-21		pseudo	YP_810898.1	orf00284_AWRIB304_contig713_group4_238995_238447_len=549,orf00283_AWRIB304_contig713_group4_238472_238320_len=153	29.44	2e-21		pseudo	YP_810898.1
1396							YP_810343.1_YP_810341.1_YP_809975.1	orf00893_BAA1163_contig1_group1_695374_695871_len=498	59.35	2e-49
1398							No_hit	orf00897_BAA1163_contig1_group1_697425_697970_len=546
1399							No_hit	orf00898_BAA1163_contig1_group1_698742_698524_len=219
1400							YP_810288.1	orf00899_BAA1163_contig1_group1_699041_699628_len=588	44.95	4e-39
1401							No_hit	orf00900_BAA1163_contig1_group1_700800_699868_len=933
1402							YP_810131.1	orf00901_BAA1163_contig1_group1_700943_702070_len=1128	61.2	8e-135
1403							No_hit	orf00902_BAA1163_contig1_group1_702794_702111_len=684
1404	No_hit	orf00901_PSU1_contig1_group1_757211_757717_len=507,orf00902_PSU1_contig1_group1_757724_757969_len=246,orf00903_PSU1_contig1_group1_758003_758482_len=480				pseudo							No_hit	orf00162_AWRIB418_contig8_group2_127230_128501_len=1272					No_hit	orf00070_AWRIB429_contig12_group1_56354_56860_len=507,orf00071_AWRIB429_contig12_group1_56867_57112_len=246,orf00072_AWRIB429_contig12_group1_57146_57625_len=480				pseudo	No_hit	orf00072_AWRIB553_contig45_group2_58864_59370_len=507,orf00073_AWRIB553_contig45_group2_59377_59622_len=246,orf00074_AWRIB553_contig45_group2_59656_60135_len=480				pseudo	No_hit	orf00275_AWRIB576_contig140_group4_232340_231834_len=507,orf00274_AWRIB576_contig140_group4_231827_231582_len=246,orf00273_AWRIB576_contig140_group4_231548_231069_len=480				pseudo	No_hit	orf00217_AWRIB568_contig957_group4_184903_184397_len=507,orf00216_AWRIB568_contig957_group4_184390_184145_len=246,orf00215_AWRIB568_contig957_group4_184111_183632_len=480				pseudo	No_hit	orf00276_AWRIB304_contig713_group4_232189_231683_len=507,orf00275_AWRIB304_contig713_group4_231676_231431_len=246,orf00274_AWRIB304_contig713_group4_231397_230918_len=480				pseudo	No_hit
1408							No_hit	orf00904_BAA1163_contig1_group1_703175_703342_len=168					No_hit	orf00166_AWRIB418_contig8_group2_130282_130449_len=168
1409	No_hit	orf00908_PSU1_contig1_group1_760475_761221_len=747,orf00909_PSU1_contig1_group1_761254_762861_len=1608				pseudo	No_hit	orf00905_BAA1163_contig1_group1_703388_705775_len=2388					No_hit	orf00167_AWRIB418_contig8_group2_130495_132882_len=2388					No_hit	orf00077_AWRIB429_contig12_group1_59618_60364_len=747,orf00078_AWRIB429_contig12_group1_60397_62004_len=1608				pseudo	No_hit	orf00079_AWRIB553_contig45_group2_62025_62771_len=747,orf00080_AWRIB553_contig45_group2_62804_64411_len=1608				pseudo	No_hit	orf00268_AWRIB576_contig140_group4_229076_228330_len=747,orf00267_AWRIB576_contig140_group4_228297_226690_len=1608				pseudo	No_hit	orf00210_AWRIB568_contig957_group4_181639_180893_len=747,orf00209_AWRIB568_contig957_group4_180860_179253_len=1608				pseudo	No_hit	orf00269_AWRIB304_contig713_group4_228925_228179_len=747,orf00268_AWRIB304_contig713_group4_228146_226539_len=1608				pseudo	No_hit
1413																			No_hit	orf00080_AWRIB429_contig12_group1_63181_62990_len=192					No_hit	orf00082_AWRIB553_contig45_group2_65588_65397_len=192					No_hit	orf00265_AWRIB576_contig140_group4_225513_225704_len=192					No_hit	orf00207_AWRIB568_contig957_group4_178076_178267_len=192					No_hit	orf00266_AWRIB304_contig713_group4_225362_225553_len=192					No_hit
1428	No_hit	orf00930_PSU1_contig1_group1_777279_776902_len=378,orf00929_PSU1_contig1_group1_776920_776681_len=240				pseudo	No_hit	orf00925_BAA1163_contig1_group1_720197_719598_len=600					No_hit	orf00258_AWRIB418_contig315_group2_225247_225846_len=600					No_hit	orf00100_AWRIB429_contig12_group1_76425_75826_len=600					No_hit	orf00008_AWRIB553_contig296_group2_4646_4269_len=378,orf00007_AWRIB553_contig296_group2_4287_4048_len=240				pseudo	No_hit	orf00246_AWRIB576_contig140_group4_212269_212868_len=600					No_hit	orf00188_AWRIB568_contig957_group4_164832_165431_len=600					No_hit	orf00247_AWRIB304_contig713_group4_212118_212717_len=600					No_hit
1449							No_hit	orf00948_BAA1163_contig1_group1_743463_742981_len=483
1450							No_hit	orf00949_BAA1163_contig1_group1_743711_743484_len=228
1451							No_hit	orf00950_BAA1163_contig1_group1_744202_743798_len=405
1453																																																	No_hit
1454																																																	No_hit
1455																																																	No_hit
1456																																																	No_hit
1457																																																	No_hit
1458																																																	No_hit
1459																																																	No_hit
1460																																																	No_hit
1461																																																	No_hit
1462																																																	No_hit
1463																																																	No_hit
1464																																																	No_hit
1465																																																	No_hit
1466																																																	No_hit
1467																																																	No_hit
1468																																																	No_hit
1469																																																	No_hit
1470																																																	No_hit
1471																																																	No_hit
1472																																																	No_hit
1473																																																	No_hit
1474																																																	No_hit
1475																																																	No_hit
1476																																																	No_hit
1477																																																	No_hit
1478																																																	No_hit
1479																																																	No_hit
1480																																																	No_hit
1481																																																	No_hit
1482																																																	No_hit
1483																																																	No_hit
1485																																																	No_hit
1486																																																	No_hit
1487																																																	No_hit
1488																																																	No_hit
1489																																																	No_hit
1490																																																	No_hit
1491																																																	No_hit
1492																																																	No_hit
1493																																																	No_hit
1494																			YP_810437.1	orf00011_AWRIB429_contig15_group1_10832_10548_len=285	100	3e-51																											No_hit
1495																																																	YP_810757.1
1496																																																	No_hit
1497	No_hit	orf00952_PSU1_contig1_group1_799820_799605_len=216					No_hit	orf00951_BAA1163_contig1_group1_744452_744237_len=216					No_hit	orf00235_AWRIB418_contig315_group2_202707_202922_len=216					No_hit	orf00012_AWRIB429_contig15_group1_11102_10887_len=216					No_hit	orf00030_AWRIB553_contig296_group2_27187_26972_len=216					No_hit	orf00222_AWRIB576_contig140_group4_187967_188182_len=216					No_hit	orf00165_AWRIB568_contig957_group4_142292_142507_len=216					No_hit	orf00222_AWRIB304_contig713_group4_187816_188031_len=216					No_hit
1498	No_hit	orf00953_PSU1_contig1_group1_800032_799868_len=165																	No_hit	orf00013_AWRIB429_contig15_group1_11314_11150_len=165																	No_hit	orf00164_AWRIB568_contig957_group4_142080_142244_len=165											No_hit
1505	No_hit	orf00958_PSU1_contig1_group1_802816_802613_len=204,				pseudo	No_hit	orf00957_BAA1163_contig1_group1_747471_747103_len=369					No_hit	orf00229_AWRIB418_contig315_group2_199711_200079_len=369					No_hit	orf00019_AWRIB429_contig15_group1_14098_13895_len=204,				pseudo	No_hit	orf00037_AWRIB553_contig296_group2_30183_29980_len=204,				pseudo	No_hit	orf00216_AWRIB576_contig140_group4_184971_185174_len=204,				pseudo	No_hit	orf00159_AWRIB568_contig957_group4_139296_139499_len=204,				pseudo	No_hit	orf00215_AWRIB304_contig713_group4_184820_185023_len=204,				pseudo	No_hit
1512	No_hit	orf00965_PSU1_contig1_group1_807070_806864_len=207					No_hit	orf00962_BAA1163_contig1_group1_751716_751564_len=153					No_hit	orf00222_AWRIB418_contig315_group2_195456_195662_len=207											No_hit	orf00044_AWRIB553_contig296_group2_34437_34231_len=207																	No_hit	orf00208_AWRIB304_contig713_group4_180567_180773_len=207					No_hit
1518							No_hit	orf00967_BAA1163_contig1_group1_755556_755401_len=156
1535													No_hit	orf00199_AWRIB418_contig315_group2_177279_177088_len=192
1537	YP_811058.1,YP_811058.1	orf00988_PSU1_contig1_group1_827194_827712_len=519,orf00989_PSU1_contig1_group1_827673_828617_len=945	52.03,35.69	4e-39,3e-54		pseudo	YP_811058.1	orf00987_BAA1163_contig1_group1_769096_770520_len=1425	41.27	4e-100			YP_811058.1	orf00197_AWRIB418_contig315_group2_175335_173911_len=1425	41.27	4E-100			YP_811058.1	orf00002_AWRIB429_contig16_group1_797_1315_len=519,orf00003_AWRIB429_contig16_group1_1276_2220_len=945	52.03,35.69	4e-39,3e-54		pseudo	YP_811058.1,YP_811058.1	orf00068_AWRIB553_contig296_group2_54564_55082_len=519,orf00069_AWRIB553_contig296_group2_55043_55987_len=945	52.03,35.69	4e-39,3e-54		pseudo	YP_811058.1,YP_811058.1	orf00188_AWRIB576_contig140_group4_160590_160072_len=519,orf00187_AWRIB576_contig140_group4_160111_159167_len=945	52.03,35.69	4e-39,3e-54		pseudo	YP_811058.1,YP_811058.1	orf00132_AWRIB568_contig957_group4_114915_114397_len=519,orf00131_AWRIB568_contig957_group4_114436_113492_len=945	52.03,35.69	4e-39,3e-54		pseudo	YP_811058.1	orf00187_AWRIB304_contig713_group4_160440_159922_len=519,orf00186_AWRIB304_contig713_group4_159961_159017_len=945	52.03,35.69	4e-39,3e-54		pseudo	YP_811058.1
1549							No_hit	orf01002_BAA1163_contig1_group1_783654_785354_len=1701
1570							No_hit	orf01025_BAA1163_contig1_group1_803831_804022_len=192
1576													No_hit	orf00160_AWRIB418_contig315_group2_136710_137078_len=369
1581													No_hit	orf00155_AWRIB418_contig315_group2_133125_133538_len=414
1588	No_hit	orf01035_PSU1_contig1_group1_872158_872766_len=609,orf01036_PSU1_contig1_group1_872763_873038_len=276				pseudo	No_hit	orf01035_BAA1163_contig1_group1_812392_813273_len=882					No_hit	orf00150_AWRIB418_contig315_group2_130365_129484_len=882					No_hit	orf00049_AWRIB429_contig16_group1_45754_46635_len=882					No_hit	orf00115_AWRIB553_contig296_group2_99520_100401_len=882					No_hit	orf00140_AWRIB576_contig140_group4_115633_114752_len=882					No_hit	orf00085_AWRIB568_contig957_group4_69958_69077_len=882					No_hit	orf00141_AWRIB304_contig713_group4_115483_114602_len=882					No_hit
1591							YP_811009.1	orf01038_BAA1163_contig1_group1_817094_819964_len=2871,orf01039_BAA1163_contig1_group1_820148_820546_len=399	39.20,48.82	2e-60,2e-33		pseudo	YP_811009.1,YP_811009.1	orf00147_AWRIB418_contig315_group2_125663_122793_len=2871,orf00146_AWRIB418_contig315_group2_122609_122211_len=399	39.47,48.82	8e-61,2e-33		pseudo
1593													YP_810515.1,YP_810515.1	orf00145_AWRIB418_contig315_group2_121895_121350_len=546,orf00143_AWRIB418_contig315_group2_121280_120483_len=798	98.34,98.44	3e-97,8e-141		pseudo
1595
1596
1597
1599	No_hit	orf01043_PSU1_contig1_group1_881971_880766_len=1206					No_hit	orf01044_BAA1163_contig1_group1_825775_824672_len=1104,orf01043_BAA1163_contig1_group1_824694_824455_len=240				pseudo	No_hit	orf00140_AWRIB418_contig315_group2_116983_118302_len=1320					No_hit	orf00058_AWRIB429_contig16_group1_55565_55179_len=387,orf00057_AWRIB429_contig16_group1_55212_54247_len=966				pseudo	No_hit	orf00122_AWRIB553_contig296_group2_109333_108128_len=1206					No_hit	orf00132_AWRIB576_contig140_group4_105822_106208_len=387,orf00133_AWRIB576_contig140_group4_106175_107140_len=966				pseudo	No_hit	orf00077_AWRIB568_contig957_group4_60147_60533_len=387,orf00078_AWRIB568_contig957_group4_60500_61465_len=966				pseudo	No_hit	orf00133_AWRIB304_contig713_group4_105672_106058_len=387,orf00134_AWRIB304_contig713_group4_106025_106990_len=966				pseudo	No_hit
1601
1623	No_hit	orf01069_PSU1_contig1_group1_897792_897956_len=165					No_hit	orf01069_BAA1163_contig1_group1_841332_841490_len=159					No_hit	orf00116_AWRIB418_contig315_group2_101161_100964_len=198					No_hit	orf00085_AWRIB429_contig16_group1_71386_71550_len=165					No_hit	orf00149_AWRIB553_contig296_group2_125154_125318_len=165					No_hit	orf00105_AWRIB576_contig140_group4_90001_89837_len=165					No_hit	orf00050_AWRIB568_contig957_group4_44326_44162_len=165					No_hit	orf00106_AWRIB304_contig713_group4_89851_89687_len=165					No_hit
1624																									No_hit	orf00150_AWRIB553_contig296_group2_125507_125346_len=162
1626	No_hit	orf01072_PSU1_contig1_group1_898993_900084_len=1092																							No_hit	orf00153_AWRIB553_contig296_group2_126357_127448_len=1092
1695													YP_811139.1	orf00038_AWRIB418_contig315_group2_33799_32501_len=1299	25.31	8E-033
1696													No_hit	orf00037_AWRIB418_contig315_group2_32304_31453_len=852
1697													YP_810875.1	orf00036_AWRIB418_contig315_group2_31334_29457_len=1878	36.27	9E-084
1698	No_hit	,orf01147_PSU1_contig1_group1_965598_965771_len=174				pseudo	YP_809980.1	,orf01151_BAA1163_contig1_group1_906303_906488_len=186	73.33	8e-23		pseudo	YP_809876.1	orf00034_AWRIB418_contig315_group2_29464_28007_len=1458	47.84	3E-131			YP_809980.1	,orf00163_AWRIB429_contig16_group1_139157_139375_len=219	75.81	5e-25		pseudo	No_hit	,orf00228_AWRIB553_contig296_group2_192666_192839_len=174				pseudo	No_hit	,orf00029_AWRIB576_contig140_group4_22343_22170_len=174				pseudo	No_hit	,orf00030_AWRIB568_contig956_group4_22343_22170_len=174				pseudo	YP_809980.1	,orf00029_AWRIB304_contig713_group4_22385_22167_len=219	75.81	5e-25		pseudo	No_hit
1701							YP_810608.1	orf01154_BAA1163_contig1_group1_907924_907733_len=192	100	4e-32
1707	No_hit	orf01156_PSU1_contig1_group1_970923_970765_len=159,orf01155_PSU1_contig1_group1_970708_970376_len=333				pseudo	No_hit	,orf01160_BAA1163_contig1_group1_912690_912223_len=468				pseudo	No_hit	orf00026_AWRIB418_contig315_group2_22556_23356_len=801					No_hit	orf00172_AWRIB429_contig16_group1_144616_144353_len=264,orf00171_AWRIB429_contig16_group1_144296_143829_len=468				pseudo	No_hit	orf00237_AWRIB553_contig296_group2_198081_197818_len=264,orf00236_AWRIB553_contig296_group2_197761_197294_len=468				pseudo	No_hit	orf00020_AWRIB576_contig140_group4_16927_17190_len=264,orf00021_AWRIB576_contig140_group4_17247_17714_len=468				pseudo	No_hit	orf00021_AWRIB568_contig956_group4_16927_17190_len=264,orf00022_AWRIB568_contig956_group4_17247_17714_len=468				pseudo	No_hit	orf00020_AWRIB304_contig713_group4_16924_17187_len=264,orf00021_AWRIB304_contig713_group4_17244_17711_len=468				pseudo	No_hit
1708													No_hit	orf00025_AWRIB418_contig315_group2_20960_22054_len=1095
1710	No_hit	orf01157_PSU1_contig1_group1_972740_972102_len=639					No_hit	orf01161_BAA1163_contig1_group1_914714_914076_len=639					No_hit	orf00021_AWRIB418_contig315_group2_13889_14527_len=639					No_hit	orf00173_AWRIB429_contig16_group1_146319_145681_len=639					No_hit	orf00238_AWRIB553_contig296_group2_199784_199146_len=639					No_hit	orf00019_AWRIB576_contig140_group4_15224_15862_len=639					No_hit	orf00020_AWRIB568_contig956_group4_15224_15862_len=639					No_hit	orf00019_AWRIB304_contig713_group4_15221_15859_len=639					No_hit
1711	No_hit	orf01158_PSU1_contig1_group1_972926_972762_len=165					No_hit	orf01162_BAA1163_contig1_group1_914900_914736_len=165					No_hit	orf00020_AWRIB418_contig315_group2_13703_13867_len=165					No_hit	orf00174_AWRIB429_contig16_group1_146505_146341_len=165					No_hit	orf00239_AWRIB553_contig296_group2_199970_199806_len=165					No_hit	orf00018_AWRIB576_contig140_group4_15038_15202_len=165					No_hit	orf00019_AWRIB568_contig956_group4_15038_15202_len=165					No_hit	orf00018_AWRIB304_contig713_group4_15035_15199_len=165					No_hit
1721	YP_811227.1	orf01169_PSU1_contig1_group1_982122_981967_len=156	88.24	5e-23			YP_811227.1	orf01173_BAA1163_contig1_group1_924095_923940_len=156	88.24	5e-23			YP_811227.1	orf00009_AWRIB418_contig315_group2_4507_4662_len=156	88.24	5E-023															YP_811227.1	orf00007_AWRIB576_contig140_group4_5842_5997_len=156	88.24	5.00E-23			YP_811227.1	orf00007_AWRIB568_contig956_group4_5842_5997_len=156	88.24	5.00E-23			YP_811227.1	orf00008_AWRIB304_contig713_group4_5839_5994_len=156	88.24	5e-23			YP_811227.1
1723	No_hit	orf01171_PSU1_contig1_group1_982961_983122_len=162
1725																			No_hit	orf00002_AWRIB429_contig18_group1_1076_711_len=366											No_hit	orf00004_AWRIB576_contig140_group4_3822_4187_len=366					No_hit	orf00004_AWRIB568_contig956_group4_3822_4187_len=366					No_hit	orf00004_AWRIB304_contig713_group4_3819_4184_len=366					No_hit
1726																			YP_809924.1	orf00003_AWRIB429_contig18_group1_1109_1798_len=690	84.28	9e-114									YP_809924.1	orf00003_AWRIB576_contig140_group4_3789_3100_len=690	84.28	9.00E-114			YP_809924.1	orf00003_AWRIB568_contig956_group4_3789_3100_len=690	84.28	9.00E-114			YP_809924.1	orf00003_AWRIB304_contig713_group4_3786_3097_len=690	84.28	9e-114			YP_809924.1
1727																			YP_809925.1	orf00004_AWRIB429_contig18_group1_1946_3379_len=1434	48	2e-120									YP_809925.1	orf00002_AWRIB576_contig140_group4_2952_1519_len=1434	48	2.00E-120			YP_809925.1	orf00002_AWRIB568_contig956_group4_2952_1519_len=1434	48	2.00E-120			YP_809925.1	orf00002_AWRIB304_contig713_group4_2949_1516_len=1434	48	2e-120			YP_809925.1
1728																			YP_810304.1	orf00005_AWRIB429_contig18_group1_4735_3428_len=1308	26.38	5e-38									YP_810304.1	orf00001_AWRIB576_contig140_group4_163_1470_len=1308	26.38	5.00E-38			YP_810304.1	orf00001_AWRIB568_contig956_group4_163_1470_len=1308	26.38	5.00E-38			YP_810304.1	orf00001_AWRIB304_contig713_group4_160_1467_len=1308	26.38	5e-38			YP_810304.1
1729																															YP_809948.1	orf00001_AWRIB576_contig785_group1_100_924_len=825	99.27	1.00E-159	2_of_4		YP_809948.1	orf00001_AWRIB568_contig953_group1_99_923_len=825	98.91	7.00E-159	2_of_4		YP_811313.1_YP_809948.1	orf00001_AWRIB304_contig348_group1_100_1029_len=930	97.41	3e-177	2_of_4		YP_811313.1_YP_809948.1
1730
1732																			No_hit	orf00002_AWRIB429_contig19_group1_279_16_len=264											No_hit	orf00002_AWRIB576_contig773_group2_474_211_len=264					No_hit	orf00002_AWRIB568_contig410_group2_479_216_len=264					No_hit	orf00078_AWRIB304_contig795_group2_69416_69679_len=264					No_hit
1733																			No_hit	orf00003_AWRIB429_contig19_group1_977_276_len=702											No_hit	orf00003_AWRIB576_contig773_group2_1172_471_len=702					No_hit	orf00003_AWRIB568_contig410_group2_1177_476_len=702					No_hit	orf00076_AWRIB304_contig795_group2_68718_69419_len=702					No_hit
1734																			YP_811119.1	orf00004_AWRIB429_contig19_group1_2043_1273_len=771	43.48	6e-57									YP_811119.1	orf00004_AWRIB576_contig773_group2_2238_1468_len=771	43.48	6.00E-57			YP_811119.1	orf00004_AWRIB568_contig410_group2_2243_1473_len=771	43.48	6.00E-57			YP_811119.1	orf00075_AWRIB304_contig795_group2_67652_68422_len=771	43.48	6e-57			YP_811119.1
1745	No_hit	orf01185_PSU1_contig1_group1_994561_994292_len=270					No_hit	orf01188_BAA1163_contig1_group1_934507_934352_len=156					No_hit	orf00156_AWRIB418_contig507_group6_140409_140564_len=156					No_hit	orf00006_AWRIB429_contig20_group1_7745_7476_len=270					No_hit	orf00254_AWRIB553_contig296_group2_213709_213440_len=270					No_hit	orf00015_AWRIB576_contig773_group2_13466_13197_len=270					No_hit	orf00015_AWRIB568_contig410_group2_13471_13202_len=270					No_hit	orf00064_AWRIB304_contig795_group2_56424_56693_len=270					No_hit
1772	No_hit	orf01215_PSU1_contig1_group1_1020383_1019802_len=582,orf01214_PSU1_contig1_group1_1019830_1019396_len=435				pseudo	YP_811334.1	orf01223_BAA1163_contig1_group1_960331_960104_len=228,orf01221_BAA1163_contig1_group1_960011_959343_len=669				pseudo	No_hit	orf00125_AWRIB418_contig507_group6_114585_115166_len=582,orf00126_AWRIB418_contig507_group6_115117_115572_len=456				pseudo	YP_811334.1	orf00035_AWRIB429_contig20_group1_33547_32582_len=966	32.79	3e-42			YP_811334.1	orf00282_AWRIB553_contig296_group2_239512_238547_len=966	32.79	8.00E-43			YP_811334.1	orf00044_AWRIB576_contig773_group2_39268_38303_len=966	32.79	3.00E-42			YP_811334.1	orf00044_AWRIB568_contig410_group2_39273_38308_len=966	32.79	3.00E-42			YP_811334.1	orf00035_AWRIB304_contig795_group2_30622_31587_len=966	32.79	3e-42			YP_811334.1
1802																															YP_810343.1_YP_810341.1_YP_809975.1	orf00001_AWRIB576_contig534_group1_473_850_len=378	99.2	2.00E-68	3_of_4		YP_810343.1_YP_810341.1_YP_809975.1	orf00001_AWRIB568_contig514_group1_387_10_len=378	99.2	2.00E-68	3_of_4		YP_810344.1_YP_810340.1_YP_809974.1	orf00001_AWRIB304_contig392_group1_64_384_len=321	100	1e-62	3_of_4		YP_810344.1_YP_810340.1_YP_809974.1
1803																																											YP_810343.1_YP_810341.1_YP_809975.1	orf00002_AWRIB304_contig392_group1_474_851_len=378	99.2	2e-68	3_of_4		YP_810343.1_YP_810341.1_YP_809975.1
1804																															No_hit	orf00001_AWRIB576_contig182_group2_248_84_len=165					No_hit	orf00001_AWRIB568_contig22_group2_245_81_len=165											No_hit
1805																															YP_810107.1	orf00002_AWRIB576_contig182_group2_491_1186_len=696	53.54	1.00E-63			YP_810107.1	orf00002_AWRIB568_contig22_group2_488_1183_len=696	53.54	1.00E-63			YP_810107.1	orf00002_AWRIB304_contig371_group2_492_1187_len=696	53.54	1e-63			YP_810107.1
1808																															No_hit	orf00010_AWRIB576_contig182_group2_3411_4082_len=672					No_hit	orf00010_AWRIB568_contig22_group2_3408_4079_len=672					No_hit	orf00008_AWRIB304_contig371_group2_3640_4083_len=444,				pseudo	No_hit
1809																																											No_hit	orf00007_AWRIB304_contig371_group2_3654_3436_len=219					No_hit
1810																															YP_810105.1_YP_809870.1	orf00012_AWRIB576_contig182_group2_4064_5011_len=948	52.44	2.00E-95			YP_810105.1_YP_809870.1	orf00012_AWRIB568_contig22_group2_4061_5008_len=948	52.44	2.00E-95			YP_810105.1_YP_809870.1	orf00010_AWRIB304_contig371_group2_4065_5012_len=948	52.44	2e-95			YP_810105.1_YP_809870.1
1811																															YP_809871.1_YP_810106.1	orf00017_AWRIB576_contig182_group2_5021_6856_len=1836	32.85	5.00E-95			YP_809871.1_YP_810106.1	orf00018_AWRIB568_contig22_group2_5018_6853_len=1836	32.85	5.00E-95			YP_809871.1_YP_810106.1	orf00014_AWRIB304_contig371_group2_5022_7016_len=1995	32.07	3e-95			YP_809871.1_YP_810106.1
1812																																					No_hit	orf00020_AWRIB568_contig22_group2_6869_7165_len=297,				pseudo	No_hit	orf00016_AWRIB304_contig371_group2_7032_7328_len=297,				pseudo	No_hit
1814																																					No_hit	orf00021_AWRIB568_contig22_group2_7162_7314_len=153
1815																															YP_810343.1_YP_810341.1_YP_809975.1	orf00001_AWRIB576_contig534_group1_473_850_len=378	99.2	2.00E-68	4_of_4		YP_810343.1_YP_810341.1_YP_809975.1	orf00001_AWRIB568_contig514_group1_387_10_len=378	99.2	2.00E-68	4_of_4		YP_810343.1_YP_810341.1_YP_809975.1	orf00002_AWRIB304_contig392_group1_474_851_len=378	99.2	2e-68	4_of_4		YP_810343.1_YP_810341.1_YP_809975.1
1816																																											YP_810344.1_YP_810340.1_YP_809974.1	orf00001_AWRIB304_contig392_group1_64_384_len=321	100	1e-62	4_of_4		YP_810344.1_YP_810340.1_YP_809974.1
1821	YP_811219.1	orf01252_PSU1_contig1_group1_1054379_1054212_len=168,orf01251_PSU1_contig1_group1_1054125_1053508_len=618				pseudo	YP_811219.1	orf01264_BAA1163_contig1_group1_994376_993474_len=903	54.3	8e-92			YP_811219.1	orf00087_AWRIB418_contig507_group6_80550_81452_len=903	54.3	8E-092			YP_811219.1	orf00004_AWRIB429_contig21_group1_3469_2567_len=903	54.64	8e-93			YP_811219.1	orf00318_AWRIB553_contig296_group2_273538_272636_len=903	53.95	4.00E-91			YP_811219.1	orf00097_AWRIB576_contig762_group5_80546_81448_len=903	54.64	8.00E-93			YP_811219.1	orf00095_AWRIB568_contig959_group5_80534_81436_len=903	54.64	8.00E-93			YP_811219.1	orf00004_AWRIB304_contig9_group3_3546_2644_len=903	54.64	8e-93			YP_811219.1
1822							No_hit	orf01265_BAA1163_contig1_group1_994960_994799_len=162
1829	No_hit	orf01261_PSU1_contig1_group1_1062661_1062461_len=201,orf01259_PSU1_contig1_group1_1062437_1062060_len=378,orf01258_PSU1_contig1_group1_1062076_1061390_len=687				pseudo	No_hit	orf01271_BAA1163_contig1_group1_1002210_1000939_len=1272					No_hit	orf00081_AWRIB418_contig507_group6_72300_73571_len=1272					No_hit	orf00014_AWRIB429_contig21_group1_11719_10988_len=732,orf00013_AWRIB429_contig21_group1_10991_10707_len=285,orf00012_AWRIB429_contig21_group1_10732_10553_len=180				pseudo	No_hit	orf00324_AWRIB553_contig296_group2_281789_280518_len=1272					No_hit	orf00087_AWRIB576_contig762_group5_72296_73027_len=732,orf00088_AWRIB576_contig762_group5_73024_73308_len=285,orf00089_AWRIB576_contig762_group5_73274_73462_len=189				pseudo	No_hit	orf00085_AWRIB568_contig959_group5_72284_73015_len=732,orf00086_AWRIB568_contig959_group5_73012_73296_len=285,orf00087_AWRIB568_contig959_group5_73262_73450_len=189				pseudo	No_hit	orf00014_AWRIB304_contig9_group3_11796_11065_len=732,orf00013_AWRIB304_contig9_group3_11068_10784_len=285,orf00012_AWRIB304_contig9_group3_10809_10630_len=180				pseudo	No_hit
1833	No_hit	orf01267_PSU1_contig1_group1_1067344_1066310_len=1035,orf01266_PSU1_contig1_group1_1066313_1065834_len=480				pseudo	No_hit	orf01275_BAA1163_contig1_group1_1006895_1005384_len=1512					No_hit	orf00077_AWRIB418_contig507_group6_67615_69126_len=1512					No_hit	orf00018_AWRIB429_contig21_group1_16404_14893_len=1512					No_hit	orf00328_AWRIB553_contig296_group2_286474_284963_len=1512					No_hit	orf00083_AWRIB576_contig762_group5_67611_69122_len=1512					No_hit	orf00081_AWRIB568_contig959_group5_67599_69110_len=1512					No_hit	orf00018_AWRIB304_contig9_group3_16481_14970_len=1512					No_hit
1840
1876							No_hit	orf01327_BAA1163_contig1_group1_1047507_1047247_len=261
1883	No_hit	orf01324_PSU1_contig1_group1_1115518_1115240_len=279,orf01323_PSU1_contig1_group1_1115219_1114608_len=612				pseudo	YP_811056.1	orf01334_BAA1163_contig1_group1_1055087_1054179_len=909	29.29	1e-30			YP_811056.1	orf00024_AWRIB418_contig507_group6_19433_20344_len=912	29.29	1E-030			No_hit	orf00075_AWRIB429_contig21_group1_64577_64299_len=279,orf00074_AWRIB429_contig21_group1_64278_63667_len=612				pseudo							No_hit	orf00026_AWRIB576_contig762_group5_19438_19716_len=279,orf00027_AWRIB576_contig762_group5_19737_20348_len=612				pseudo	No_hit	orf00025_AWRIB568_contig959_group5_19426_19704_len=279,orf00026_AWRIB568_contig959_group5_19725_20336_len=612				pseudo	No_hit	orf00074_AWRIB304_contig9_group3_64651_64376_len=276,orf00073_AWRIB304_contig9_group3_64355_63744_len=612				pseudo	No_hit
1899	No_hit	orf01342_PSU1_contig1_group1_1131822_1132130_len=309					No_hit	orf01399_BAA1163_contig1_group1_1114782_1115087_len=306					No_hit	orf00006_AWRIB418_contig507_group6_3129_2821_len=309					No_hit	orf00094_AWRIB429_contig21_group1_80893_81198_len=306					No_hit	orf00400_AWRIB553_contig296_group2_350970_351278_len=309					No_hit	orf00007_AWRIB576_contig762_group5_3122_2817_len=306					No_hit	orf00006_AWRIB568_contig959_group5_3110_2805_len=306					No_hit	orf00093_AWRIB304_contig9_group3_80970_81275_len=306					No_hit
1905																									YP_810868.1_YP_810137.1	orf00001_AWRIB553_contig180_group1_1403_162_len=1242	99.16	3.00E-136	3_of_3
1912
1914
1916																			No_hit	orf00001_AWRIB429_contig22_group1_169_-1_len=171											No_hit	orf00012_AWRIB576_contig633_group5_9744_9980_len=237					No_hit	orf00012_AWRIB568_contig425_group5_9746_9973_len=228					No_hit	orf00001_AWRIB304_contig787_group3_274_-1_len=276					No_hit
1921													No_hit	orf00017_AWRIB418_contig508_group6_15513_15226_len=288					No_hit	orf00002_AWRIB429_contig23_group1_993_1280_len=288					No_hit	orf00014_AWRIB553_contig349_group2_11930_11643_len=288					No_hit	orf00007_AWRIB576_contig633_group5_6313_6026_len=288					No_hit	orf00007_AWRIB568_contig425_group5_6315_6028_len=288					No_hit	orf00006_AWRIB304_contig787_group3_3705_3992_len=288					No_hit
1922													No_hit	orf00016_AWRIB418_contig508_group6_15177_14533_len=645					No_hit	orf00003_AWRIB429_contig23_group1_1329_1973_len=645					No_hit	orf00013_AWRIB553_contig349_group2_11594_10950_len=645					No_hit	orf00006_AWRIB576_contig633_group5_5977_5333_len=645					No_hit	orf00006_AWRIB568_contig425_group5_5979_5335_len=645					No_hit	orf00007_AWRIB304_contig787_group3_4041_4685_len=645					No_hit
1923													No_hit	orf00015_AWRIB418_contig508_group6_13600_14331_len=732					No_hit	orf00004_AWRIB429_contig23_group1_2906_2175_len=732					No_hit	orf00012_AWRIB553_contig349_group2_10017_10748_len=732					No_hit	orf00005_AWRIB576_contig633_group5_4400_5131_len=732					No_hit	orf00005_AWRIB568_contig425_group5_4402_5133_len=732					No_hit	orf00008_AWRIB304_contig787_group3_5618_4887_len=732					No_hit
1924													No_hit	orf00014_AWRIB418_contig508_group6_12732_13607_len=876					No_hit	orf00005_AWRIB429_contig23_group1_3774_2899_len=876					No_hit	orf00010_AWRIB553_contig349_group2_9150_9542_len=393,orf00011_AWRIB553_contig349_group2_9590_10024_len=435				pseudo	No_hit	orf00004_AWRIB576_contig633_group5_3532_4407_len=876					No_hit	orf00004_AWRIB568_contig425_group5_3534_4409_len=876					No_hit	orf00009_AWRIB304_contig787_group3_6486_5611_len=876					No_hit
1925													YP_810947.1	orf00013_AWRIB418_contig508_group6_11200_12735_len=1536	24.02	4E-033			YP_810947.1	orf00006_AWRIB429_contig23_group1_5306_3771_len=1536	24.22	4e-33			YP_810947.1	orf00009_AWRIB553_contig349_group2_7618_9153_len=1536	23.83	3.00E-32			YP_810947.1	orf00003_AWRIB576_contig633_group5_2000_3535_len=1536	24.22	4.00E-33			YP_810947.1	orf00003_AWRIB568_contig425_group5_2002_3537_len=1536	24.22	4.00E-33			YP_810947.1	orf00010_AWRIB304_contig787_group3_8018_6483_len=1536	24.22	4e-33			YP_810947.1
1926													No_hit	orf00012_AWRIB418_contig508_group6_10170_11177_len=1008											No_hit	orf00008_AWRIB553_contig349_group2_6588_7595_len=1008
1927													YP_811182.1	orf00011_AWRIB418_contig508_group6_8835_9830_len=996	27.53	2E-034									YP_811182.1	orf00007_AWRIB553_contig349_group2_5251_6246_len=996	27.53	2.00E-34
1928													YP_809687.1	orf00010_AWRIB418_contig508_group6_7423_8244_len=822	37.02	2E-046									YP_809687.1	orf00006_AWRIB553_contig349_group2_3839_4660_len=822	37.02	2.00E-46
1929													No_hit	orf00009_AWRIB418_contig508_group6_6774_7241_len=468											No_hit	orf00005_AWRIB553_contig349_group2_3190_3657_len=468
1930													No_hit	orf00008_AWRIB418_contig508_group6_5452_6771_len=1320											No_hit	orf00004_AWRIB553_contig349_group2_1868_3187_len=1320
1931													No_hit	orf00007_AWRIB418_contig508_group6_4991_5440_len=450											No_hit	orf00002_AWRIB553_contig349_group2_1560_1856_len=297
1932													No_hit	orf00006_AWRIB418_contig508_group6_4132_4446_len=315
1933							No_hit	orf01410_BAA1163_contig1_group1_1120765_1120262_len=504,				pseudo	YP_810088.1	orf00005_AWRIB418_contig508_group6_3252_4097_len=846	29.6	2E-031
1934							No_hit	orf01411_BAA1163_contig1_group1_1121562_1120768_len=795					No_hit	orf00004_AWRIB418_contig508_group6_2455_3249_len=795
1935							No_hit	orf01413_BAA1163_contig1_group1_1122163_1121666_len=498					No_hit	orf00003_AWRIB418_contig508_group6_1854_2351_len=498
1936																			No_hit	orf00007_AWRIB429_contig23_group1_6159_5329_len=831											No_hit	orf00002_AWRIB576_contig633_group5_1147_1977_len=831					No_hit	orf00002_AWRIB568_contig425_group5_1149_1979_len=831					No_hit	orf00011_AWRIB304_contig787_group3_8865_8041_len=825					No_hit
1942	YP_809981.1,YP_809981.1	orf01360_PSU1_contig1_group1_1143908_1143006_len=903,orf01359_PSU1_contig1_group1_1143009_1142581_len=429	26.51,36.17	6e-26,1e-23		pseudo	YP_809981.1	orf01420_BAA1163_contig1_group1_1125984_1125025_len=960,orf01419_BAA1163_contig1_group1_1124996_1124655_len=342				pseudo	YP_809981.1	orf00001_AWRIB418_contig373_group2_1172_165_len=1008,	32.95	9E-048		pseudo	YP_809981.1	orf00002_AWRIB429_contig24_group1_1347_445_len=903,orf00001_AWRIB429_contig24_group1_448_20_len=429	26.17,37.59	2e-25,2e-24		pseudo	YP_809981.1	orf00111_AWRIB553_contig330_group2_89326_90333_len=1008,	32.95	9.00E-48		pseudo	YP_809981.1,YP_809981.1	orf00129_AWRIB576_contig516_group2_101594_102496_len=903,orf00130_AWRIB576_contig516_group2_102493_102921_len=429	26.17,37.59	2e-25,2e-24		pseudo	YP_809981.1,YP_809981.1	orf00129_AWRIB568_contig553_group2_101537_102439_len=903,orf00130_AWRIB568_contig553_group2_102436_102864_len=429	26.17,37.59	2e-25,2e-24		pseudo	YP_809981.1	orf00002_AWRIB304_contig45_group2_1432_530_len=903,orf00001_AWRIB304_contig45_group2_533_105_len=429	26.17,37.59	2e-25,2e-24		pseudo	YP_809981.1
1943													No_hit	orf00003_AWRIB418_contig373_group2_2099_1833_len=267
1944													YP_809948.1	orf00004_AWRIB418_contig373_group2_3233_2412_len=822	95.36	3E-148
1946
1947													YP_809994.1	orf00005_AWRIB418_contig373_group2_3555_3785_len=231	98.7	1E-039
1948													YP_809994.1,YP_809994.1	orf00001_AWRIB418_contig618_group1_54_308_len=255,orf00002_AWRIB418_contig618_group1_280_822_len=543	89.87,97.78	4e-35,1e-99	2_of_2	pseudo
1949													No_hit	orf00001_AWRIB418_contig352_group2_1509_502_len=1008
1950													YP_811091.1	orf00002_AWRIB418_contig352_group2_2711_1533_len=1179	35.45	9E-068
1951													No_hit	orf00004_AWRIB418_contig352_group2_3503_3051_len=453
1971
1972
1973
1974
1975
1976
1977
1978
1979
1980
1981
1982
1984																			No_hit	orf00010_AWRIB429_contig24_group1_6412_5312_len=1101											No_hit	orf00121_AWRIB576_contig516_group2_96529_97629_len=1101					No_hit	orf00121_AWRIB568_contig553_group2_96472_97572_len=1101					No_hit	orf00010_AWRIB304_contig45_group2_6497_5397_len=1101					No_hit
1985																			No_hit	orf00011_AWRIB429_contig24_group1_6484_6672_len=189											No_hit	orf00120_AWRIB576_contig516_group2_96457_96269_len=189					No_hit	orf00120_AWRIB568_contig553_group2_96400_96212_len=189					No_hit	orf00011_AWRIB304_contig45_group2_6572_6757_len=186					No_hit
1986																			No_hit	orf00012_AWRIB429_contig24_group1_7089_7991_len=903											No_hit	orf00119_AWRIB576_contig516_group2_95852_94950_len=903					No_hit	orf00119_AWRIB568_contig553_group2_95795_94893_len=903					No_hit	orf00012_AWRIB304_contig45_group2_7174_8076_len=903					No_hit
1987																			No_hit	orf00013_AWRIB429_contig24_group1_7981_8538_len=558											No_hit	orf00118_AWRIB576_contig516_group2_94960_94403_len=558					No_hit	orf00118_AWRIB568_contig553_group2_94903_94346_len=558					No_hit	orf00013_AWRIB304_contig45_group2_8090_8623_len=534					No_hit
1988																			No_hit	orf00014_AWRIB429_contig24_group1_8775_8551_len=225
1989																			No_hit	orf00015_AWRIB429_contig24_group1_9141_8968_len=174											No_hit	orf00116_AWRIB576_contig516_group2_93800_93973_len=174					No_hit	orf00116_AWRIB568_contig553_group2_93743_93916_len=174					No_hit	orf00014_AWRIB304_contig45_group2_9226_9053_len=174					No_hit
1990																			No_hit	orf00017_AWRIB429_contig24_group1_14055_10453_len=3603,orf00016_AWRIB429_contig24_group1_10443_9289_len=1155				pseudo							No_hit	orf00114_AWRIB576_contig516_group2_88886_92488_len=3603,orf00115_AWRIB576_contig516_group2_92498_93652_len=1155				pseudo	No_hit	orf00114_AWRIB568_contig553_group2_88829_92431_len=3603,orf00115_AWRIB568_contig553_group2_92441_93595_len=1155				pseudo	No_hit	orf00016_AWRIB304_contig45_group2_14140_9719_len=4422,orf00015_AWRIB304_contig45_group2_9697_9374_len=324				pseudo	No_hit
1991
1992																			No_hit	orf00020_AWRIB429_contig24_group1_15812_15522_len=291											No_hit	orf00112_AWRIB576_contig516_group2_87129_87419_len=291					No_hit	orf00112_AWRIB568_contig553_group2_87072_87362_len=291					No_hit	orf00017_AWRIB304_contig45_group2_15897_15607_len=291					No_hit
1993																			No_hit	orf00021_AWRIB429_contig24_group1_16208_15828_len=381											No_hit	orf00111_AWRIB576_contig516_group2_86733_87113_len=381					No_hit	orf00111_AWRIB568_contig553_group2_86676_87056_len=381					No_hit	orf00018_AWRIB304_contig45_group2_16293_15913_len=381					No_hit
1994																																					No_hit	orf00110_AWRIB568_contig553_group2_85164_85000_len=165
1995	No_hit	orf01364_PSU1_contig1_group1_1147765_1147977_len=213					No_hit	orf01425_BAA1163_contig1_group1_1128883_1129095_len=213					No_hit	orf00010_AWRIB418_contig352_group2_7810_8022_len=213					No_hit	orf00022_AWRIB429_contig24_group1_18243_18455_len=213					No_hit	orf00106_AWRIB553_contig330_group2_85149_84937_len=213					No_hit	orf00110_AWRIB576_contig516_group2_84698_84486_len=213					No_hit	orf00109_AWRIB568_contig553_group2_84641_84429_len=213					No_hit	orf00019_AWRIB304_contig45_group2_18329_18541_len=213					No_hit
1996	YP_810770.1	orf01365_PSU1_contig1_group1_1148680_1148285_len=396	100	1e-73			YP_810770.1	orf01426_BAA1163_contig1_group1_1129635_1129162_len=474	92.52	9e-54			YP_810770.1	orf00011_AWRIB418_contig352_group2_8725_8330_len=396	100	1E-073			YP_810770.1	orf00023_AWRIB429_contig24_group1_19158_18763_len=396	100	1e-73			YP_810770.1	orf00105_AWRIB553_contig330_group2_84234_84629_len=396	100	1.00E-73			YP_810770.1	orf00109_AWRIB576_contig516_group2_83783_84178_len=396	100	1.00E-73			YP_810770.1	orf00108_AWRIB568_contig553_group2_83726_84121_len=396	100	1.00E-73			YP_810770.1	orf00020_AWRIB304_contig45_group2_19244_18849_len=396	100	1e-73			YP_810770.1
2002	No_hit	orf01372_PSU1_contig1_group1_1153332_1152733_len=600,orf01371_PSU1_contig1_group1_1152752_1152519_len=234				pseudo	No_hit	orf01433_BAA1163_contig1_group1_1134289_1133726_len=564,orf01432_BAA1163_contig1_group1_1133653_1133474_len=180				pseudo	No_hit	orf00018_AWRIB418_contig352_group2_13382_12819_len=564,orf00017_AWRIB418_contig352_group2_12746_12567_len=180				pseudo	No_hit	orf00030_AWRIB429_contig24_group1_23815_23177_len=639,orf00029_AWRIB429_contig24_group1_23180_23001_len=180				pseudo	No_hit	orf00099_AWRIB553_contig330_group2_79577_80392_len=816					No_hit	orf00102_AWRIB576_contig516_group2_79126_79764_len=639,orf00103_AWRIB576_contig516_group2_79761_79940_len=180				pseudo	No_hit	orf00101_AWRIB568_contig553_group2_79069_79707_len=639,orf00102_AWRIB568_contig553_group2_79704_79883_len=180				pseudo	No_hit	orf00027_AWRIB304_contig45_group2_23901_23263_len=639,orf00026_AWRIB304_contig45_group2_23260_23087_len=174				pseudo	No_hit
2018	No_hit	orf01390_PSU1_contig1_group1_1171752_1170961_len=792					No_hit	orf01452_BAA1163_contig1_group1_1152710_1151919_len=792					No_hit	orf00036_AWRIB418_contig352_group2_31802_31011_len=792					No_hit	orf00048_AWRIB429_contig24_group1_42236_41445_len=792					No_hit	orf00081_AWRIB553_contig330_group2_61156_61947_len=792					No_hit	orf00084_AWRIB576_contig516_group2_60705_61496_len=792					No_hit	orf00083_AWRIB568_contig553_group2_60648_61439_len=792					No_hit	orf00045_AWRIB304_contig45_group2_42322_41531_len=792					No_hit
2025	No_hit	orf01400_PSU1_contig1_group1_1175016_1174852_len=165,orf01398_PSU1_contig1_group1_1174645_1174229_len=417				pseudo	No_hit	orf01459_BAA1163_contig1_group1_1155944_1155186_len=759					No_hit	orf00045_AWRIB418_contig352_group2_35253_34279_len=975					No_hit	orf00057_AWRIB429_contig24_group1_45552_45202_len=351,orf00055_AWRIB429_contig24_group1_44995_44579_len=417				pseudo	No_hit	orf00071_AWRIB553_contig330_group2_57709_58059_len=351,orf00073_AWRIB553_contig330_group2_58264_58680_len=417				pseudo	No_hit	orf00075_AWRIB576_contig516_group2_57389_57739_len=351,orf00077_AWRIB576_contig516_group2_57946_58362_len=417				pseudo	No_hit	orf00074_AWRIB568_contig553_group2_57332_57682_len=351,orf00076_AWRIB568_contig553_group2_57889_58305_len=417				pseudo	No_hit	orf00054_AWRIB304_contig45_group2_45638_45288_len=351,orf00052_AWRIB304_contig45_group2_45081_44665_len=417				pseudo	No_hit
2030	No_hit	orf01405_PSU1_contig1_group1_1178700_1179176_len=477					No_hit	orf01464_BAA1163_contig1_group1_1159664_1160140_len=477					No_hit	orf00050_AWRIB418_contig352_group2_38751_39227_len=477					No_hit	orf00062_AWRIB429_contig24_group1_49050_49526_len=477					No_hit	orf00066_AWRIB553_contig330_group2_54211_53735_len=477					No_hit	orf00070_AWRIB576_contig516_group2_53891_53415_len=477					No_hit	orf00069_AWRIB568_contig553_group2_53834_53358_len=477					No_hit	orf00059_AWRIB304_contig45_group2_49136_49612_len=477					No_hit
2033	No_hit	orf01408_PSU1_contig1_group1_1181256_1181023_len=234
2064	No_hit	orf01440_PSU1_contig1_group1_1203809_1204681_len=873,orf01442_PSU1_contig1_group1_1204678_1205061_len=384				pseudo	No_hit	orf01501_BAA1163_contig1_group1_1184775_1186046_len=1272					No_hit	orf00085_AWRIB418_contig352_group2_63826_65097_len=1272					No_hit	,orf00001_AWRIB429_contig25_group1_45_596_len=552				pseudo	No_hit	orf00031_AWRIB553_contig330_group2_29101_27764_len=1338					No_hit	orf00034_AWRIB576_contig516_group2_28644_27826_len=819,				pseudo	No_hit	orf00033_AWRIB568_contig553_group2_28587_27769_len=819,				pseudo	No_hit	orf00094_AWRIB304_contig45_group2_74648_74364_len=285,orf00095_AWRIB304_contig45_group2_74650_75201_len=552				pseudo	No_hit
2082							No_hit	orf01525_BAA1163_contig1_group1_1202675_1202514_len=162
2092	No_hit	orf01473_PSU1_contig1_group1_1232501_1232337_len=165,orf01472_PSU1_contig1_group1_1232309_1231374_len=936				pseudo	No_hit	orf01539_BAA1163_contig1_group1_1213682_1212555_len=1128					No_hit	orf00115_AWRIB418_contig352_group2_92464_91409_len=1056					No_hit	orf00031_AWRIB429_contig25_group1_28036_27872_len=165,orf00030_AWRIB429_contig25_group1_27844_26909_len=936				pseudo	No_hit	orf00001_AWRIB553_contig330_group2_323_487_len=165,orf00002_AWRIB553_contig330_group2_515_1450_len=936				pseudo	No_hit	orf00002_AWRIB576_contig516_group2_386_550_len=165,orf00003_AWRIB576_contig516_group2_578_1513_len=936				pseudo	No_hit	orf00001_AWRIB568_contig553_group2_329_493_len=165,orf00002_AWRIB568_contig553_group2_521_1456_len=936				pseudo	No_hit	orf00127_AWRIB304_contig45_group2_102641_102477_len=165,orf00126_AWRIB304_contig45_group2_102449_101514_len=936				pseudo	No_hit
2093																										contig335			2_of_3
2094																															YP_811313.1_YP_809993.1	orf00001_AWRIB576_contig516_group2_0_200_len=201	93.94	2.00E-33									YP_811313.1_YP_809948.1	orf00001_AWRIB304_contig348_group1_100_1029_len=930	97.41	3e-177	3_of_4		YP_811313.1_YP_809948.1
2095																															YP_809948.1	orf00001_AWRIB576_contig785_group1_100_924_len=825	99.27	1.00E-159	3_of_4		YP_809948.1	orf00001_AWRIB568_contig953_group1_99_923_len=825	98.91	7.00E-159	3_of_4
2100	No_hit	orf01476_PSU1_contig1_group1_1235379_1234216_len=1164,orf01477_PSU1_contig1_group1_1236836_1235376_len=1461				pseudo	YP_810253.1	orf01543_BAA1163_contig1_group1_1218019_1215377_len=2643	24.89	9e-26			YP_810253.1	orf00119_AWRIB418_contig352_group2_96873_94231_len=2643	24.89	9E-026			No_hit	orf00002_AWRIB429_contig26_group1_1446_262_len=1185,orf00003_AWRIB429_contig26_group1_2903_1443_len=1461				pseudo	No_hit	orf00003_AWRIB553_contig33_group2_2802_1618_len=1185,orf00004_AWRIB553_contig33_group2_4259_2799_len=1461				pseudo	No_hit	orf00002_AWRIB576_contig738_group2_1550_366_len=1185,orf00003_AWRIB576_contig738_group2_3007_1547_len=1461				pseudo	No_hit	orf00002_AWRIB568_contig697_group2_1551_367_len=1185,orf00003_AWRIB568_contig697_group2_3008_1548_len=1461				pseudo	YP_810253.1	orf00002_AWRIB304_contig16_group2_3001_359_len=2643	24.89	9e-26			YP_810253.1
2125	No_hit	orf01507_PSU1_contig1_group1_1258688_1258509_len=180,orf01505_PSU1_contig1_group1_1258508_1258209_len=300				pseudo	No_hit	orf01567_BAA1163_contig1_group1_1238363_1237848_len=516					No_hit	orf00144_AWRIB418_contig352_group2_117202_116687_len=516					No_hit	orf00031_AWRIB429_contig26_group1_23195_23016_len=180,orf00029_AWRIB429_contig26_group1_23015_22716_len=300				pseudo	No_hit	orf00030_AWRIB553_contig33_group2_24577_24362_len=216,orf00028_AWRIB553_contig33_group2_24361_24062_len=300				pseudo	No_hit	orf00032_AWRIB576_contig738_group2_23299_23120_len=180,orf00030_AWRIB576_contig738_group2_23092_22820_len=273				pseudo	No_hit	orf00030_AWRIB568_contig697_group2_23300_23121_len=180,orf00028_AWRIB568_contig697_group2_23093_22821_len=273				pseudo	No_hit	orf00029_AWRIB304_contig16_group2_23329_23114_len=216,orf00027_AWRIB304_contig16_group2_23113_22814_len=300				pseudo	No_hit
2126	No_hit	orf01508_PSU1_contig1_group1_1259007_1258846_len=162					No_hit	orf01568_BAA1163_contig1_group1_1238646_1238485_len=162					No_hit	orf00145_AWRIB418_contig352_group2_117485_117324_len=162					No_hit	orf00032_AWRIB429_contig26_group1_23514_23353_len=162					No_hit	orf00031_AWRIB553_contig33_group2_24860_24699_len=162					No_hit	orf00033_AWRIB576_contig738_group2_23618_23457_len=162					No_hit	orf00031_AWRIB568_contig697_group2_23619_23458_len=162					No_hit	orf00030_AWRIB304_contig16_group2_23612_23451_len=162					No_hit
2128							No_hit	orf01570_BAA1163_contig1_group1_1239197_1239045_len=153
2134							YP_809759.1	orf01575_BAA1163_contig1_group1_1244692_1244102_len=591	34.87	1e-28
2135							YP_811200.1	orf01576_BAA1163_contig1_group1_1245059_1246306_len=1248	43.65	5e-101
2136							No_hit	orf01577_BAA1163_contig1_group1_1246511_1246350_len=162
2137							No_hit	orf01578_BAA1163_contig1_group1_1246794_1246624_len=171
2138							No_hit	orf01579_BAA1163_contig1_group1_1247500_1247141_len=360
2139																															No_hit	orf00039_AWRIB576_contig738_group2_28842_28642_len=201					No_hit	orf00037_AWRIB568_contig697_group2_28843_28643_len=201
2140																															No_hit	orf00040_AWRIB576_contig738_group2_29850_29236_len=615					No_hit	orf00038_AWRIB568_contig697_group2_29851_29237_len=615
2141													No_hit	orf00152_AWRIB418_contig352_group2_123127_122852_len=276																	YP_810287.1	orf00041_AWRIB576_contig738_group2_31097_30078_len=1020	81.51	7.00E-64			YP_810287.1	orf00039_AWRIB568_contig697_group2_31098_30079_len=1020	81.51	7.00E-64
2142													No_hit	orf00153_AWRIB418_contig352_group2_123609_123145_len=465																	No_hit	orf00043_AWRIB576_contig738_group2_31579_31115_len=465					No_hit	orf00040_AWRIB568_contig697_group2_31580_31116_len=465
2143													YP_811212.1	orf00154_AWRIB418_contig352_group2_124834_123884_len=951	49.84	5E-087															YP_811212.1	orf00044_AWRIB576_contig738_group2_32798_31848_len=951	49.52	3.00E-86			YP_811212.1	orf00041_AWRIB568_contig697_group2_32799_31849_len=951	49.52	3.00E-86
2144													No_hit	orf00155_AWRIB418_contig352_group2_126190_124853_len=1338																	No_hit	orf00045_AWRIB576_contig738_group2_34139_32817_len=1323					No_hit	orf00042_AWRIB568_contig697_group2_34140_32818_len=1323
2145													No_hit	orf00156_AWRIB418_contig352_group2_126394_126804_len=411																	No_hit	orf00046_AWRIB576_contig738_group2_34338_34748_len=411					No_hit	orf00043_AWRIB568_contig697_group2_34339_34749_len=411
2146													YP_809995.1	orf00157_AWRIB418_contig352_group2_128841_126850_len=1992	37.16	2E-023
2147													No_hit	orf00158_AWRIB418_contig352_group2_129796_128876_len=921
2148													No_hit	orf00159_AWRIB418_contig352_group2_131006_129789_len=1218
2149																															No_hit	orf00047_AWRIB576_contig738_group2_34939_35748_len=810					No_hit	orf00044_AWRIB568_contig697_group2_34940_35749_len=810
2150													No_hit	orf00160_AWRIB418_contig352_group2_131352_131110_len=243																	No_hit	orf00048_AWRIB576_contig738_group2_36042_35800_len=243					No_hit	orf00045_AWRIB568_contig697_group2_36043_35801_len=243
2151													No_hit	orf00161_AWRIB418_contig352_group2_131467_132180_len=714
2152													No_hit	orf00162_AWRIB418_contig352_group2_133510_132317_len=1194
2153																															No_hit	orf00049_AWRIB576_contig738_group2_37971_36085_len=1887					No_hit	orf00046_AWRIB568_contig697_group2_37972_36086_len=1887
2154													No_hit	orf00163_AWRIB418_contig352_group2_134004_133639_len=366																	No_hit	orf00050_AWRIB576_contig738_group2_38432_38067_len=366					No_hit	orf00047_AWRIB568_contig697_group2_38433_38068_len=366
2155													YP_810757.1	orf00164_AWRIB418_contig352_group2_135307_134015_len=1293	33.04	1E-024															YP_810757.1	orf00051_AWRIB576_contig738_group2_39735_38443_len=1293	33.94	4.00E-24			YP_810757.1	orf00048_AWRIB568_contig697_group2_39736_38444_len=1293	33.94	4.00E-24
2156													No_hit	orf00165_AWRIB418_contig352_group2_135764_135390_len=375																	No_hit	orf00052_AWRIB576_contig738_group2_40190_39816_len=375					No_hit	orf00049_AWRIB568_contig697_group2_40191_39817_len=375
2157													No_hit	orf00166_AWRIB418_contig352_group2_136183_135764_len=420																	No_hit	orf00053_AWRIB576_contig738_group2_40609_40190_len=420					No_hit	orf00050_AWRIB568_contig697_group2_40610_40191_len=420
2158													No_hit	orf00167_AWRIB418_contig352_group2_136469_136161_len=309																	No_hit	orf00054_AWRIB576_contig738_group2_40772_40587_len=186					No_hit	orf00051_AWRIB568_contig697_group2_40773_40588_len=186
2159													No_hit	orf00168_AWRIB418_contig352_group2_141457_136490_len=4968																	No_hit	orf00055_AWRIB576_contig738_group2_46477_40916_len=5562					No_hit	orf00052_AWRIB568_contig697_group2_46478_40917_len=5562
2160													No_hit	orf00169_AWRIB418_contig352_group2_141844_141479_len=366																	No_hit	orf00056_AWRIB576_contig738_group2_46864_46499_len=366					No_hit	orf00053_AWRIB568_contig697_group2_46865_46500_len=366
2161													No_hit	orf00173_AWRIB418_contig352_group2_146474_141861_len=4614																	No_hit	orf00059_AWRIB576_contig738_group2_51497_46881_len=4617					No_hit	orf00056_AWRIB568_contig697_group2_51498_46882_len=4617
2162													No_hit	orf00174_AWRIB418_contig352_group2_146773_146510_len=264																	No_hit	orf00060_AWRIB576_contig738_group2_51796_51533_len=264					No_hit	orf00057_AWRIB568_contig697_group2_51797_51534_len=264
2163													No_hit	orf00175_AWRIB418_contig352_group2_147264_146863_len=402																	No_hit	orf00061_AWRIB576_contig738_group2_52287_51886_len=402					No_hit	orf00058_AWRIB568_contig697_group2_52288_51887_len=402
2164													No_hit	orf00176_AWRIB418_contig352_group2_147790_147326_len=465																	No_hit	orf00063_AWRIB576_contig738_group2_52813_52349_len=465					No_hit	orf00060_AWRIB568_contig697_group2_52814_52350_len=465
2165													No_hit	orf00177_AWRIB418_contig352_group2_148164_147793_len=372																	No_hit	orf00064_AWRIB576_contig738_group2_53187_52816_len=372					No_hit	orf00061_AWRIB568_contig697_group2_53188_52817_len=372
2166													No_hit	orf00178_AWRIB418_contig352_group2_148712_148161_len=552																	No_hit	orf00065_AWRIB576_contig738_group2_53735_53184_len=552					No_hit	orf00062_AWRIB568_contig697_group2_53736_53185_len=552
2167													No_hit	orf00179_AWRIB418_contig352_group2_149064_148705_len=360																	No_hit	orf00066_AWRIB576_contig738_group2_54087_53728_len=360					No_hit	orf00063_AWRIB568_contig697_group2_54088_53729_len=360
2168													No_hit	orf00181_AWRIB418_contig352_group2_149366_149061_len=306																	No_hit	orf00068_AWRIB576_contig738_group2_54389_54084_len=306					No_hit	orf00065_AWRIB568_contig697_group2_54390_54085_len=306
2169													No_hit	orf00182_AWRIB418_contig352_group2_150425_149385_len=1041																	No_hit	orf00069_AWRIB576_contig738_group2_55448_54408_len=1041					No_hit	orf00066_AWRIB568_contig697_group2_55449_54409_len=1041
2170													No_hit	orf00183_AWRIB418_contig352_group2_150813_150457_len=357																	No_hit	orf00070_AWRIB576_contig738_group2_55836_55480_len=357					No_hit	orf00067_AWRIB568_contig697_group2_55837_55481_len=357
2171													No_hit	orf00184_AWRIB418_contig352_group2_151490_150831_len=660																	No_hit	orf00071_AWRIB576_contig738_group2_56513_55854_len=660					No_hit	orf00068_AWRIB568_contig697_group2_56514_55855_len=660
2172													No_hit	orf00185_AWRIB418_contig352_group2_152830_151652_len=1179																	No_hit	orf00072_AWRIB576_contig738_group2_57853_56675_len=1179					No_hit	orf00069_AWRIB568_contig697_group2_57854_56676_len=1179
2173													No_hit	orf00186_AWRIB418_contig352_group2_153126_152833_len=294																	No_hit	orf00073_AWRIB576_contig738_group2_58149_57856_len=294					No_hit	orf00070_AWRIB568_contig697_group2_58150_57857_len=294
2174													No_hit	orf00187_AWRIB418_contig352_group2_154555_153086_len=1470																	No_hit	orf00074_AWRIB576_contig738_group2_59581_58109_len=1473					No_hit	orf00071_AWRIB568_contig697_group2_59582_58110_len=1473
2175													No_hit	orf00188_AWRIB418_contig352_group2_155875_154574_len=1302																	No_hit	orf00075_AWRIB576_contig738_group2_60902_59601_len=1302					No_hit	orf00072_AWRIB568_contig697_group2_60903_59602_len=1302
2176													No_hit	orf00189_AWRIB418_contig352_group2_156620_155859_len=762																	No_hit	orf00076_AWRIB576_contig738_group2_61647_60886_len=762					No_hit	orf00073_AWRIB568_contig697_group2_61648_60887_len=762
2177													No_hit	orf00190_AWRIB418_contig352_group2_157127_156657_len=471																	No_hit	orf00077_AWRIB576_contig738_group2_62155_61685_len=471					No_hit	orf00074_AWRIB568_contig697_group2_62156_61686_len=471
2178													No_hit	orf00191_AWRIB418_contig352_group2_157283_157489_len=207																	No_hit	orf00079_AWRIB576_contig738_group2_62311_62517_len=207					No_hit	orf00076_AWRIB568_contig697_group2_62312_62518_len=207
2179													No_hit	orf00192_AWRIB418_contig352_group2_157716_157486_len=231																	No_hit	orf00080_AWRIB576_contig738_group2_62744_62514_len=231					No_hit	orf00077_AWRIB568_contig697_group2_62745_62515_len=231
2180													YP_810444.1	orf00193_AWRIB418_contig352_group2_158067_157789_len=279	91.3	2E-043															YP_810444.1	orf00081_AWRIB576_contig738_group2_63095_62817_len=279	92.39	4.00E-44			YP_810444.1	orf00078_AWRIB568_contig697_group2_63096_62818_len=279	92.39	4.00E-44
2181													No_hit	orf00194_AWRIB418_contig352_group2_159379_158174_len=1206																	No_hit	orf00082_AWRIB576_contig738_group2_64407_63202_len=1206					No_hit	orf00079_AWRIB568_contig697_group2_64408_63203_len=1206
2182																															No_hit	orf00083_AWRIB576_contig738_group2_64493_64654_len=162					No_hit	orf00080_AWRIB568_contig697_group2_64494_64655_len=162
2183																															No_hit	orf00084_AWRIB576_contig738_group2_65368_64721_len=648					No_hit	orf00081_AWRIB568_contig697_group2_65369_64722_len=648
2184																															No_hit	orf00085_AWRIB576_contig738_group2_66275_65325_len=951					No_hit	orf00082_AWRIB568_contig697_group2_66276_65326_len=951
2185													No_hit	orf00195_AWRIB418_contig352_group2_159588_159376_len=213
2186													No_hit	orf00197_AWRIB418_contig352_group2_160345_159626_len=720
2187													No_hit	orf00198_AWRIB418_contig352_group2_160987_160508_len=480																	No_hit	orf00086_AWRIB576_contig738_group2_67122_66643_len=480					No_hit	orf00083_AWRIB568_contig697_group2_67123_66644_len=480
2188													No_hit	orf00199_AWRIB418_contig352_group2_161373_161005_len=369																	No_hit	orf00087_AWRIB576_contig738_group2_67508_67140_len=369					No_hit	orf00084_AWRIB568_contig697_group2_67509_67141_len=369
2189													No_hit	orf00200_AWRIB418_contig352_group2_161531_161370_len=162																	No_hit	orf00088_AWRIB576_contig738_group2_67663_67505_len=159					No_hit	orf00085_AWRIB568_contig697_group2_67664_67506_len=159
2190													No_hit	orf00201_AWRIB418_contig352_group2_162412_161528_len=885																	No_hit	orf00089_AWRIB576_contig738_group2_68589_67663_len=927					No_hit	orf00086_AWRIB568_contig697_group2_68590_67664_len=927
2191													No_hit	orf00202_AWRIB418_contig352_group2_162996_162424_len=573																	No_hit	orf00090_AWRIB576_contig738_group2_69173_68601_len=573					No_hit	orf00087_AWRIB568_contig697_group2_69174_68602_len=573
2192													No_hit	orf00203_AWRIB418_contig352_group2_163702_162986_len=717																	No_hit	orf00091_AWRIB576_contig738_group2_69879_69163_len=717					No_hit	orf00088_AWRIB568_contig697_group2_69880_69164_len=717
2193													No_hit	orf00204_AWRIB418_contig352_group2_164625_163699_len=927																	No_hit	orf00092_AWRIB576_contig738_group2_70802_69876_len=927					No_hit	orf00089_AWRIB568_contig697_group2_70803_69877_len=927
2194													No_hit	orf00205_AWRIB418_contig352_group2_165039_164644_len=396																	No_hit	orf00093_AWRIB576_contig738_group2_71216_70821_len=396					No_hit	orf00090_AWRIB568_contig697_group2_71217_70822_len=396
2195													No_hit	orf00206_AWRIB418_contig352_group2_165178_165017_len=162																	No_hit	orf00094_AWRIB576_contig738_group2_71355_71194_len=162					No_hit	orf00091_AWRIB568_contig697_group2_71356_71195_len=162
2196													No_hit	orf00208_AWRIB418_contig352_group2_165506_165318_len=189																	No_hit	orf00096_AWRIB576_contig738_group2_71683_71495_len=189					No_hit	orf00093_AWRIB568_contig697_group2_71684_71496_len=189
2197													No_hit	orf00209_AWRIB418_contig352_group2_165700_165548_len=153																	No_hit	orf00097_AWRIB576_contig738_group2_71970_71725_len=246					No_hit	orf00094_AWRIB568_contig697_group2_71971_71726_len=246
2198													No_hit	orf00210_AWRIB418_contig352_group2_166043_166354_len=312																	No_hit	orf00098_AWRIB576_contig738_group2_72221_72532_len=312					No_hit	orf00095_AWRIB568_contig697_group2_72222_72533_len=312
2199													No_hit	orf00211_AWRIB418_contig352_group2_166359_166646_len=288																	No_hit	orf00099_AWRIB576_contig738_group2_72537_72824_len=288					No_hit	orf00096_AWRIB568_contig697_group2_72538_72825_len=288
2200													No_hit	orf00212_AWRIB418_contig352_group2_166803_167846_len=1044																	No_hit	orf00100_AWRIB576_contig738_group2_72942_73985_len=1044					No_hit	orf00097_AWRIB568_contig697_group2_72943_73986_len=1044
2201
2202
2203
2204
2205
2206
2207
2208
2209
2211
2212
2213
2229	No_hit	orf01523_PSU1_contig1_group1_1273655_1273497_len=159					No_hit	orf01591_BAA1163_contig1_group1_1258297_1258139_len=159																							No_hit	orf00001_AWRIB576_contig586_group1_152_0_len=153			2_of_2		No_hit	orf00001_AWRIB568_contig472_group1_5376_5528_len=153			2_of_2
2249	No_hit	orf01550_PSU1_contig1_group1_1307316_1307107_len=210					No_hit	orf01623_BAA1163_contig1_group1_1291700_1291491_len=210					No_hit	orf00390_AWRIB418_contig446_group2_336257_336466_len=210					No_hit	orf00036_AWRIB429_contig27_group1_43541_43332_len=210					No_hit	orf00026_AWRIB553_contig18_group2_28314_28105_len=210					No_hit	orf00026_AWRIB576_contig317_group2_28360_28151_len=210					No_hit	orf00025_AWRIB568_contig145_group2_28328_28119_len=210					No_hit	orf00025_AWRIB304_contig23_group2_28360_28151_len=210					No_hit
2272	No_hit	orf01574_PSU1_contig1_group1_1329919_1329683_len=237					No_hit	orf01648_BAA1163_contig1_group1_1314310_1314074_len=237					No_hit	orf00366_AWRIB418_contig446_group2_313645_313881_len=237					No_hit	orf00059_AWRIB429_contig27_group1_66153_65917_len=237					No_hit	orf00050_AWRIB553_contig18_group2_50926_50690_len=237					No_hit	orf00050_AWRIB576_contig317_group2_50972_50736_len=237					No_hit	orf00049_AWRIB568_contig145_group2_50940_50704_len=237					No_hit	orf00049_AWRIB304_contig23_group2_50972_50736_len=237					No_hit
2282													No_hit	orf00353_AWRIB418_contig446_group2_304924_306642_len=1719					No_hit	orf00072_AWRIB429_contig27_group1_74874_73156_len=1719					No_hit	orf00063_AWRIB553_contig18_group2_59647_57929_len=1719					No_hit	orf00062_AWRIB576_contig317_group2_59693_57975_len=1719					No_hit	orf00062_AWRIB568_contig145_group2_59661_57943_len=1719					No_hit	orf00062_AWRIB304_contig23_group2_59693_57975_len=1719					No_hit
2283													No_hit	orf00352_AWRIB418_contig446_group2_303238_304671_len=1434					No_hit	orf00073_AWRIB429_contig27_group1_76560_75127_len=1434					No_hit	orf00064_AWRIB553_contig18_group2_61333_59900_len=1434					No_hit	orf00063_AWRIB576_contig317_group2_61379_59946_len=1434					No_hit	orf00063_AWRIB568_contig145_group2_61347_59914_len=1434					No_hit	orf00063_AWRIB304_contig23_group2_61379_59946_len=1434					No_hit
2284													No_hit	orf00351_AWRIB418_contig446_group2_301154_302581_len=1428					No_hit	orf00074_AWRIB429_contig27_group1_78644_77217_len=1428					No_hit	orf00065_AWRIB553_contig18_group2_63420_61993_len=1428					No_hit	orf00064_AWRIB576_contig317_group2_63463_62036_len=1428					No_hit	orf00064_AWRIB568_contig145_group2_63431_62004_len=1428					No_hit	orf00064_AWRIB304_contig23_group2_63463_62036_len=1428					No_hit
2285													No_hit	orf00350_AWRIB418_contig446_group2_299727_300668_len=942					No_hit	orf00075_AWRIB429_contig27_group1_80071_79130_len=942					No_hit	orf00066_AWRIB553_contig18_group2_64847_63906_len=942					No_hit	orf00065_AWRIB576_contig317_group2_64890_63949_len=942					No_hit	orf00065_AWRIB568_contig145_group2_64858_63917_len=942					No_hit	orf00065_AWRIB304_contig23_group2_64890_63949_len=942					No_hit
2286													No_hit	orf00349_AWRIB418_contig446_group2_298562_299617_len=1056					No_hit	orf00076_AWRIB429_contig27_group1_81236_80181_len=1056					No_hit	orf00067_AWRIB553_contig18_group2_66012_64957_len=1056					No_hit	orf00066_AWRIB576_contig317_group2_66055_65000_len=1056					No_hit	orf00066_AWRIB568_contig145_group2_66023_64968_len=1056					No_hit	orf00066_AWRIB304_contig23_group2_66055_65000_len=1056					No_hit
2287													No_hit	orf00348_AWRIB418_contig446_group2_297298_298545_len=1248					No_hit	orf00077_AWRIB429_contig27_group1_82500_81253_len=1248					No_hit	orf00068_AWRIB553_contig18_group2_67276_66029_len=1248					No_hit	orf00067_AWRIB576_contig317_group2_67319_66072_len=1248					No_hit	orf00067_AWRIB568_contig145_group2_67287_66040_len=1248					No_hit	orf00067_AWRIB304_contig23_group2_67319_66072_len=1248					No_hit
2288													No_hit	orf00347_AWRIB418_contig446_group2_296507_297196_len=690					No_hit	orf00078_AWRIB429_contig27_group1_83291_82602_len=690					No_hit	orf00069_AWRIB553_contig18_group2_68067_67378_len=690					No_hit	orf00068_AWRIB576_contig317_group2_68110_67421_len=690					No_hit	orf00068_AWRIB568_contig145_group2_68078_67389_len=690					No_hit	orf00068_AWRIB304_contig23_group2_68110_67421_len=690					No_hit
2292	YP_810347.1	orf01590_PSU1_contig1_group1_1338797_1339651_len=855	28.03	1e-22			No_hit	orf01661_BAA1163_contig1_group1_1320869_1321573_len=705					YP_810347.1	orf00343_AWRIB418_contig446_group2_294341_293487_len=855	28.03	1E-022			No_hit	orf00082_AWRIB429_contig27_group1_85457_85933_len=477,orf00083_AWRIB429_contig27_group1_85921_86310_len=390				pseudo	YP_810347.1,YP_810347.1	orf00073_AWRIB553_contig18_group2_70233_71087_len=855,orf00075_AWRIB553_contig18_group2_71087_71782_len=696	28.03,36.40	1e-22,9e-37		pseudo	No_hit	orf00072_AWRIB576_contig317_group2_70276_70752_len=477,orf00073_AWRIB576_contig317_group2_70740_71129_len=390				pseudo	No_hit	orf00072_AWRIB568_contig145_group2_70244_70720_len=477,orf00073_AWRIB568_contig145_group2_70708_71097_len=390				pseudo	No_hit	orf00072_AWRIB304_contig23_group2_70276_70752_len=477,orf00073_AWRIB304_contig23_group2_70740_71129_len=390				pseudo	No_hit
2293	YP_811148.1_YP_810347.1	orf01592_PSU1_contig1_group1_1339651_1340346_len=696	36.89	7e-37			YP_811148.1_YP_810347.1	orf01663_BAA1163_contig1_group1_1321573_1322268_len=696	36.89	7e-37			YP_811148.1_YP_810347.1	orf00341_AWRIB418_contig446_group2_293487_292792_len=696	36.89	7E-037			YP_811148.1_YP_810347.1	orf00085_AWRIB429_contig27_group1_86310_87005_len=696	36.89	7e-37									YP_811148.1_YP_810347.1	orf00075_AWRIB576_contig317_group2_71129_71824_len=696	36.89	7.00E-37			YP_811148.1_YP_810347.1	orf00075_AWRIB568_contig145_group2_71097_71792_len=696	36.89	7.00E-37			YP_811148.1_YP_810347.1	orf00075_AWRIB304_contig23_group2_71129_71824_len=696	36.89	7e-37			YP_811148.1_YP_810347.1
2321	No_hit	orf01622_PSU1_contig1_group1_1368377_1368216_len=162					No_hit	orf01697_BAA1163_contig1_group1_1349888_1350040_len=153
2344	No_hit	orf01646_PSU1_contig1_group1_1390643_1390047_len=597,				pseudo	No_hit	orf01723_BAA1163_contig1_group1_1372433_1372666_len=234,orf01722_BAA1163_contig1_group1_1372349_1371774_len=576				pseudo	No_hit	orf00283_AWRIB418_contig446_group2_242578_243000_len=423,orf00284_AWRIB418_contig446_group2_242988_243290_len=303				pseudo	No_hit	orf00139_AWRIB429_contig27_group1_137221_136508_len=714					No_hit	orf00132_AWRIB553_contig18_group2_121960_121292_len=669					No_hit	orf00129_AWRIB576_contig317_group2_122040_121327_len=714					No_hit	orf00130_AWRIB568_contig145_group2_122008_121295_len=714					No_hit	orf00129_AWRIB304_contig23_group2_122042_121329_len=714					No_hit
2348							YP_811313.1_YP_809948.1	orf01727_BAA1163_contig1_group1_1375751_1376086_len=336	98.92	2e-55
2350	No_hit	orf01653_PSU1_contig1_group1_1397055_1396378_len=678,orf01652_PSU1_contig1_group1_1396365_1395685_len=681				pseudo	No_hit	orf01730_BAA1163_contig1_group1_1379911_1378541_len=1371					No_hit	orf00277_AWRIB418_contig446_group2_236165_237535_len=1371					No_hit	orf00145_AWRIB429_contig27_group1_143633_142263_len=1371					No_hit	orf00138_AWRIB553_contig18_group2_128417_127047_len=1371					No_hit	orf00135_AWRIB576_contig317_group2_128452_127082_len=1371					No_hit	orf00137_AWRIB568_contig145_group2_128420_127050_len=1371					No_hit	orf00135_AWRIB304_contig23_group2_128454_127084_len=1371					No_hit
2351
2353
2354
2355
2356
2367
2368
2369
2370
2371
2372
2373
2374
2375
2376
2377
2378
2379
2380
2381
2382																			No_hit	orf00011_AWRIB429_contig28_group1_8307_7450_len=858											No_hit	orf00149_AWRIB576_contig317_group2_141477_140620_len=858					No_hit	orf00151_AWRIB568_contig145_group2_141445_140588_len=858					No_hit	orf00149_AWRIB304_contig23_group2_141479_140622_len=858					No_hit
2383																			No_hit	orf00012_AWRIB429_contig28_group1_9392_8304_len=1089											No_hit	orf00150_AWRIB576_contig317_group2_142562_141474_len=1089					No_hit	orf00152_AWRIB568_contig145_group2_142530_141442_len=1089					No_hit	orf00150_AWRIB304_contig23_group2_142564_141476_len=1089					No_hit
2384																			YP_810427.1	orf00013_AWRIB429_contig28_group1_11096_9435_len=1662	74.32	0									YP_810427.1	orf00151_AWRIB576_contig317_group2_144266_142605_len=1662	74.32				YP_810427.1	orf00153_AWRIB568_contig145_group2_144234_142573_len=1662	74.32				YP_810427.1	orf00151_AWRIB304_contig23_group2_144268_142607_len=1662	74.32				YP_810427.1
2385																			No_hit	orf00014_AWRIB429_contig28_group1_11791_11552_len=240											No_hit	orf00152_AWRIB576_contig317_group2_144961_144722_len=240					No_hit	orf00154_AWRIB568_contig145_group2_144929_144690_len=240					No_hit	orf00152_AWRIB304_contig23_group2_144963_144724_len=240					No_hit
2386																			No_hit	orf00015_AWRIB429_contig28_group1_14417_11829_len=2589											No_hit	orf00153_AWRIB576_contig317_group2_147587_144999_len=2589					No_hit	orf00155_AWRIB568_contig145_group2_147555_144967_len=2589					No_hit	orf00153_AWRIB304_contig23_group2_147589_145001_len=2589					No_hit
2387																			No_hit	orf00016_AWRIB429_contig28_group1_15382_14423_len=960											No_hit	orf00154_AWRIB576_contig317_group2_148552_147593_len=960					No_hit	orf00156_AWRIB568_contig145_group2_148520_147561_len=960					No_hit	orf00154_AWRIB304_contig23_group2_148554_147595_len=960					No_hit
2389																			No_hit	orf00018_AWRIB429_contig28_group1_15885_15565_len=321											No_hit	orf00156_AWRIB576_contig317_group2_149055_148735_len=321					No_hit	orf00158_AWRIB568_contig145_group2_149023_148703_len=321					No_hit	orf00156_AWRIB304_contig23_group2_149057_148737_len=321					No_hit
2391																			No_hit	orf00020_AWRIB429_contig28_group1_18276_16336_len=1941											No_hit	orf00158_AWRIB576_contig317_group2_151446_149506_len=1941					No_hit	orf00160_AWRIB568_contig145_group2_151414_149474_len=1941					No_hit	orf00158_AWRIB304_contig23_group2_151448_149508_len=1941					No_hit
2392																			YP_809979.1	orf00021_AWRIB429_contig28_group1_20367_19084_len=1284	42.89	2e-101									YP_809979.1	orf00159_AWRIB576_contig317_group2_153537_152254_len=1284	42.89	2.00E-101			YP_809979.1	orf00161_AWRIB568_contig145_group2_153505_152222_len=1284	42.89	2.00E-101			YP_809979.1	orf00159_AWRIB304_contig23_group2_153539_152256_len=1284	42.89	2e-101			YP_809979.1
2393																			No_hit	orf00022_AWRIB429_contig28_group1_21634_20456_len=1179											No_hit	orf00160_AWRIB576_contig317_group2_154804_153626_len=1179					No_hit	orf00162_AWRIB568_contig145_group2_154772_153594_len=1179					No_hit	orf00160_AWRIB304_contig23_group2_154806_153628_len=1179					No_hit
2394																			No_hit	orf00023_AWRIB429_contig28_group1_22082_21795_len=288											No_hit	orf00161_AWRIB576_contig317_group2_155252_154965_len=288					No_hit	orf00163_AWRIB568_contig145_group2_155220_154933_len=288					No_hit	orf00161_AWRIB304_contig23_group2_155254_154967_len=288					No_hit
2395																			No_hit	orf00024_AWRIB429_contig28_group1_22495_22286_len=210											No_hit	orf00162_AWRIB576_contig317_group2_155665_155456_len=210					No_hit	orf00164_AWRIB568_contig145_group2_155633_155424_len=210					No_hit	orf00162_AWRIB304_contig23_group2_155667_155458_len=210					No_hit
2396																			No_hit	orf00025_AWRIB429_contig28_group1_23808_23305_len=504											No_hit	orf00163_AWRIB576_contig317_group2_156978_156475_len=504					No_hit	orf00165_AWRIB568_contig145_group2_156946_156443_len=504					No_hit	orf00163_AWRIB304_contig23_group2_156980_156477_len=504					No_hit
2397																			No_hit	orf00026_AWRIB429_contig28_group1_24073_23816_len=258											No_hit	orf00164_AWRIB576_contig317_group2_157243_156986_len=258					No_hit	orf00166_AWRIB568_contig145_group2_157211_156954_len=258					No_hit	orf00164_AWRIB304_contig23_group2_157245_156988_len=258					No_hit
2398																			No_hit	orf00028_AWRIB429_contig28_group1_26402_24870_len=1533											No_hit	orf00166_AWRIB576_contig317_group2_159572_158040_len=1533					No_hit	orf00168_AWRIB568_contig145_group2_159540_158008_len=1533					No_hit	orf00166_AWRIB304_contig23_group2_159574_158042_len=1533					No_hit
2399																			No_hit	orf00029_AWRIB429_contig28_group1_27630_26776_len=855											No_hit	orf00167_AWRIB576_contig317_group2_160800_159946_len=855					No_hit	orf00169_AWRIB568_contig145_group2_160768_159914_len=855					No_hit	orf00167_AWRIB304_contig23_group2_160802_159948_len=855					No_hit
2400																			No_hit	orf00030_AWRIB429_contig28_group1_27918_27631_len=288											No_hit	orf00168_AWRIB576_contig317_group2_161088_160801_len=288					No_hit	orf00170_AWRIB568_contig145_group2_161056_160769_len=288					No_hit	orf00168_AWRIB304_contig23_group2_161087_160803_len=285					No_hit
2401																			No_hit	orf00031_AWRIB429_contig28_group1_29825_28626_len=1200											No_hit	orf00169_AWRIB576_contig317_group2_162995_161796_len=1200					No_hit	orf00171_AWRIB568_contig145_group2_162963_161764_len=1200					No_hit	orf00169_AWRIB304_contig23_group2_162997_161798_len=1200					No_hit
2402																			No_hit	orf00032_AWRIB429_contig28_group1_30828_29827_len=1002											No_hit	orf00170_AWRIB576_contig317_group2_163998_162997_len=1002					No_hit	orf00172_AWRIB568_contig145_group2_163966_162965_len=1002					No_hit	orf00170_AWRIB304_contig23_group2_164000_162999_len=1002					No_hit
2403																			No_hit	orf00033_AWRIB429_contig28_group1_31683_30952_len=732											No_hit	orf00171_AWRIB576_contig317_group2_164853_164122_len=732					No_hit	orf00173_AWRIB568_contig145_group2_164821_164090_len=732					No_hit	orf00171_AWRIB304_contig23_group2_164855_164124_len=732					No_hit
2404																			No_hit	orf00034_AWRIB429_contig28_group1_33038_31680_len=1359											No_hit	orf00172_AWRIB576_contig317_group2_166208_164850_len=1359					No_hit	orf00174_AWRIB568_contig145_group2_166176_164818_len=1359					No_hit	orf00172_AWRIB304_contig23_group2_166270_164852_len=1419					No_hit
2405																			No_hit	orf00035_AWRIB429_contig28_group1_33605_33123_len=483											No_hit	orf00173_AWRIB576_contig317_group2_166775_166293_len=483					No_hit	orf00175_AWRIB568_contig145_group2_166743_166261_len=483					No_hit	orf00173_AWRIB304_contig23_group2_166777_166295_len=483					No_hit
2406																			No_hit	orf00036_AWRIB429_contig28_group1_34078_33605_len=474											No_hit	orf00174_AWRIB576_contig317_group2_167248_166775_len=474					No_hit	orf00176_AWRIB568_contig145_group2_167216_166743_len=474					No_hit	orf00174_AWRIB304_contig23_group2_167250_166777_len=474					No_hit
2410							No_hit	orf01748_BAA1163_contig1_group1_1395403_1394240_len=1164
2411							No_hit	orf01749_BAA1163_contig1_group1_1396900_1395467_len=1434
2412							No_hit	orf01750_BAA1163_contig1_group1_1397450_1396908_len=543
2413							YP_810342.1	orf01751_BAA1163_contig1_group1_1398739_1397651_len=1089	60.17	3e-122
2414							No_hit	orf01752_BAA1163_contig1_group1_1399298_1399119_len=180
2415							No_hit	orf01753_BAA1163_contig1_group1_1401237_1400983_len=255
2416							No_hit	orf01754_BAA1163_contig1_group1_1401520_1401227_len=294
2417							No_hit	orf01755_BAA1163_contig1_group1_1402061_1401831_len=231
2418							No_hit	orf01757_BAA1163_contig1_group1_1402854_1402702_len=153
2419							No_hit	orf01758_BAA1163_contig1_group1_1403383_1403219_len=165
2420							No_hit	orf01759_BAA1163_contig1_group1_1404906_1403617_len=1290
2421							No_hit	orf01760_BAA1163_contig1_group1_1405620_1404940_len=681
2422							No_hit	orf01761_BAA1163_contig1_group1_1406103_1405732_len=372
2423							No_hit	orf01762_BAA1163_contig1_group1_1406995_1406420_len=576
2424							No_hit	orf01763_BAA1163_contig1_group1_1408377_1406992_len=1386
2425							No_hit	orf01765_BAA1163_contig1_group1_1408845_1408525_len=321
2426							No_hit	orf01766_BAA1163_contig1_group1_1409437_1409243_len=195
2427							No_hit	orf01767_BAA1163_contig1_group1_1409767_1409558_len=210
2428							No_hit	orf01769_BAA1163_contig1_group1_1411364_1409988_len=1377
2429							No_hit	orf01770_BAA1163_contig1_group1_1412336_1411416_len=921
2430							No_hit	orf01771_BAA1163_contig1_group1_1413643_1412468_len=1176
2431							No_hit	orf01772_BAA1163_contig1_group1_1414829_1413780_len=1050
2432							No_hit	orf01773_BAA1163_contig1_group1_1416092_1414998_len=1095
2433							No_hit	orf01774_BAA1163_contig1_group1_1417336_1416089_len=1248
2435																									No_hit	orf00154_AWRIB553_contig18_group2_142831_143334_len=504
2436																									No_hit	orf00155_AWRIB553_contig18_group2_143304_143867_len=564
2437																									YP_811020.1	orf00156_AWRIB553_contig18_group2_145423_144005_len=1419	30.3	2.00E-63
2438																									YP_811246.1	orf00157_AWRIB553_contig18_group2_146607_145420_len=1188	72.32	2.00E-158
2439																									No_hit	orf00158_AWRIB553_contig18_group2_147651_146674_len=978
2440																									No_hit	orf00159_AWRIB553_contig18_group2_149490_148450_len=1041
2441																									No_hit	orf00160_AWRIB553_contig18_group2_150661_149480_len=1182
2442																									No_hit	orf00161_AWRIB553_contig18_group2_151688_150675_len=1014
2443													YP_810184.1	orf00263_AWRIB418_contig446_group2_221576_222454_len=879	37.33	6E-050
2444													YP_810018.1	orf00262_AWRIB418_contig446_group2_220182_221552_len=1371	25.33	2E-035
2447													No_hit	orf00257_AWRIB418_contig446_group2_215718_216029_len=312
2450													No_hit	orf00252_AWRIB418_contig446_group2_212914_213117_len=204
2461							YP_810876.1	orf01779_BAA1163_contig1_group1_1422080_1421574_len=507	40	2e-24
2462							No_hit	orf01780_BAA1163_contig1_group1_1422444_1422100_len=345
2464							YP_810875.1	orf01783_BAA1163_contig1_group1_1425165_1423654_len=1512	26.56	4e-37
2467							No_hit	orf01787_BAA1163_contig1_group1_1426709_1426527_len=183
2504	No_hit	orf01719_PSU1_contig1_group1_1461129_1460917_len=213,orf01718_PSU1_contig1_group1_1460944_1460564_len=381				pseudo	No_hit	orf01816_BAA1163_contig1_group1_1452443_1451877_len=567					No_hit	orf00213_AWRIB418_contig446_group2_177087_177653_len=567					No_hit	orf00028_AWRIB429_contig29_group1_25855_25289_len=567					No_hit	orf00194_AWRIB553_contig18_group2_180355_179789_len=567					No_hit	orf00207_AWRIB576_contig317_group2_199012_198446_len=567					No_hit	orf00209_AWRIB568_contig145_group2_198980_198414_len=567					No_hit	orf00206_AWRIB304_contig23_group2_199014_198448_len=567					No_hit
2510	No_hit	orf01729_PSU1_contig1_group1_1467657_1468277_len=621,orf01730_PSU1_contig1_group1_1468377_1468547_len=171				pseudo	No_hit	orf01826_BAA1163_contig1_group1_1458971_1459861_len=891					No_hit	orf00202_AWRIB418_contig446_group2_170560_169670_len=891					No_hit	orf00038_AWRIB429_contig29_group1_32383_33273_len=891					No_hit	orf00205_AWRIB553_contig18_group2_186883_187773_len=891					No_hit	orf00217_AWRIB576_contig317_group2_205540_206430_len=891					No_hit	orf00219_AWRIB568_contig145_group2_205508_206398_len=891					No_hit	orf00217_AWRIB304_contig23_group2_205542_206057_len=516,orf00218_AWRIB304_contig23_group2_206093_206437_len=345				pseudo	No_hit
2529	No_hit	orf01752_PSU1_contig1_group1_1485164_1484274_len=891,orf01751_PSU1_contig1_group1_1484130_1483696_len=435				pseudo	No_hit	orf01849_BAA1163_contig1_group1_1476476_1475007_len=1470					No_hit	orf00180_AWRIB418_contig446_group2_153056_154525_len=1470					No_hit	orf00062_AWRIB429_contig29_group1_49890_49000_len=891,orf00061_AWRIB429_contig29_group1_49003_48422_len=582				pseudo	No_hit	orf00227_AWRIB553_contig18_group2_204391_202922_len=1470					No_hit	orf00241_AWRIB576_contig317_group2_223047_222157_len=891,orf00240_AWRIB576_contig317_group2_222160_221579_len=582				pseudo	No_hit	orf00242_AWRIB568_contig145_group2_223015_222125_len=891,orf00241_AWRIB568_contig145_group2_222128_221547_len=582				pseudo	No_hit	orf00240_AWRIB304_contig23_group2_223054_222164_len=891,orf00239_AWRIB304_contig23_group2_222167_221586_len=582				pseudo	No_hit
2531																			No_hit	orf00064_AWRIB429_contig29_group1_50310_50489_len=180																	No_hit	orf00244_AWRIB568_contig145_group2_223435_223614_len=180
2534	YP_811091.1	orf01758_PSU1_contig1_group1_1490003_1489392_len=612,orf01757_PSU1_contig1_group1_1489356_1488793_len=564				pseudo	YP_811091.1	orf01852_BAA1163_contig1_group1_1480492_1479281_len=1212	30.99	9e-58			YP_811091.1	orf00175_AWRIB418_contig446_group2_148215_149426_len=1212	30.73	7E-057			YP_811091.1	orf00067_AWRIB429_contig29_group1_54731_53520_len=1212	30.47	2e-56			YP_811091.1	orf00232_AWRIB553_contig18_group2_209232_208021_len=1212	30.73	7.00E-57			YP_811091.1	orf00246_AWRIB576_contig317_group2_227888_226677_len=1212	30.47	2.00E-56			YP_811091.1	orf00247_AWRIB568_contig145_group2_227856_226645_len=1212	30.47	2.00E-56			YP_811091.1	orf00245_AWRIB304_contig23_group2_227895_226684_len=1212	30.47	2e-56			YP_811091.1
2535	No_hit	orf01761_PSU1_contig1_group1_1491553_1491050_len=504,orf01760_PSU1_contig1_group1_1491013_1490030_len=984				pseudo	No_hit	orf01854_BAA1163_contig1_group1_1482042_1480519_len=1524					No_hit	orf00173_AWRIB418_contig446_group2_146665_147168_len=504,orf00174_AWRIB418_contig446_group2_147205_148188_len=984				pseudo	No_hit	orf00070_AWRIB429_contig29_group1_56281_55778_len=504,orf00068_AWRIB429_contig29_group1_55741_54842_len=900				pseudo	No_hit	orf00235_AWRIB553_contig18_group2_210782_210279_len=504,orf00233_AWRIB553_contig18_group2_210242_209259_len=984				pseudo	No_hit	orf00249_AWRIB576_contig317_group2_229438_228935_len=504,orf00247_AWRIB576_contig317_group2_228898_227999_len=900				pseudo	No_hit	orf00251_AWRIB568_contig145_group2_229406_228903_len=504,orf00249_AWRIB568_contig145_group2_228866_227967_len=900				pseudo	No_hit	orf00249_AWRIB304_contig23_group2_229445_228942_len=504,orf00247_AWRIB304_contig23_group2_228905_228006_len=900				pseudo	No_hit
2554							No_hit	orf01874_BAA1163_contig1_group1_1497297_1497142_len=156
2561																			No_hit	orf00096_AWRIB429_contig29_group1_76618_76782_len=165					No_hit	orf00261_AWRIB553_contig18_group2_231119_231283_len=165					No_hit	orf00275_AWRIB576_contig317_group2_249775_249939_len=165					No_hit	orf00277_AWRIB568_contig145_group2_249743_249907_len=165											No_hit
2590	No_hit	orf01819_PSU1_contig1_group1_1542342_1542506_len=165					No_hit	orf01913_BAA1163_contig1_group1_1531326_1531066_len=261					No_hit	orf00113_AWRIB418_contig446_group2_95877_95722_len=156					No_hit	orf00131_AWRIB429_contig29_group1_107084_107248_len=165					No_hit	orf00295_AWRIB553_contig18_group2_261585_261749_len=165					No_hit	orf00310_AWRIB576_contig317_group2_280241_280405_len=165					No_hit	orf00312_AWRIB568_contig145_group2_280209_280373_len=165					No_hit	orf00307_AWRIB304_contig23_group2_280248_280412_len=165					No_hit
2629	No_hit	orf01861_PSU1_contig1_group1_1582864_1582703_len=162					No_hit	orf01960_BAA1163_contig1_group1_1569978_1569817_len=162					No_hit	orf00072_AWRIB418_contig446_group2_55354_55515_len=162					No_hit	orf00172_AWRIB429_contig29_group1_147607_147446_len=162					No_hit	orf00335_AWRIB553_contig18_group2_302108_301947_len=162					No_hit	orf00350_AWRIB576_contig317_group2_320764_320603_len=162					No_hit	orf00352_AWRIB568_contig145_group2_320732_320571_len=162					No_hit	orf00347_AWRIB304_contig23_group2_320772_320611_len=162					No_hit
2630	No_hit	orf01862_PSU1_contig1_group1_1583429_1582851_len=579					No_hit	orf01961_BAA1163_contig1_group1_1570543_1569965_len=579					No_hit	orf00071_AWRIB418_contig446_group2_54789_55367_len=579					No_hit	orf00173_AWRIB429_contig29_group1_148172_147594_len=579					No_hit	orf00336_AWRIB553_contig18_group2_302673_302095_len=579					No_hit	orf00351_AWRIB576_contig317_group2_321329_320751_len=579					No_hit	orf00353_AWRIB568_contig145_group2_321297_320719_len=579					No_hit	orf00348_AWRIB304_contig23_group2_321337_320759_len=579					No_hit
2646
2647
2648
2649
2651
2652
2653
2654
2655
2656
2659
2663													No_hit	orf00045_AWRIB418_contig446_group2_35477_35770_len=294
2668	No_hit	orf01892_PSU1_contig1_group1_1605829_1606356_len=528					No_hit	orf01993_BAA1163_contig1_group1_1592032_1592730_len=699					No_hit	orf00039_AWRIB418_contig446_group2_31927_31352_len=576					No_hit	orf00203_AWRIB429_contig29_group1_170573_171100_len=528					No_hit	orf00366_AWRIB553_contig18_group2_325073_325600_len=528					No_hit	orf00381_AWRIB576_contig317_group2_343730_344257_len=528					No_hit	orf00383_AWRIB568_contig145_group2_343698_344225_len=528					No_hit	orf00379_AWRIB304_contig23_group2_343738_344265_len=528					No_hit
2669	No_hit	orf01894_PSU1_contig1_group1_1609074_1607446_len=1629,orf01893_PSU1_contig1_group1_1607292_1606456_len=837				pseudo	No_hit	orf01994_BAA1163_contig1_group1_1595448_1592830_len=2619					No_hit	orf00037_AWRIB418_contig446_group2_28634_30262_len=1629,orf00038_AWRIB418_contig446_group2_30416_31252_len=837				pseudo	No_hit	orf00205_AWRIB429_contig29_group1_173818_172190_len=1629,orf00204_AWRIB429_contig29_group1_172036_171200_len=837				pseudo	No_hit	orf00368_AWRIB553_contig18_group2_328318_326690_len=1629,orf00367_AWRIB553_contig18_group2_326536_325700_len=837				pseudo	No_hit	orf00383_AWRIB576_contig317_group2_346975_345347_len=1629,orf00382_AWRIB576_contig317_group2_345193_344357_len=837				pseudo	No_hit	orf00385_AWRIB568_contig145_group2_346943_345315_len=1629,orf00384_AWRIB568_contig145_group2_345161_344325_len=837				pseudo	No_hit	orf00381_AWRIB304_contig23_group2_346983_345355_len=1629,orf00380_AWRIB304_contig23_group2_345201_344365_len=837				pseudo	No_hit
2682	No_hit	orf01914_PSU1_contig1_group1_1621725_1621480_len=246,orf01912_PSU1_contig1_group1_1621451_1621167_len=285,orf01911_PSU1_contig1_group1_1621093_1620350_len=744				pseudo	YP_810018.1	orf02012_BAA1163_contig1_group1_1608096_1606720_len=1377	24.4	5e-28			YP_810018.1	orf00020_AWRIB418_contig446_group2_15982_17358_len=1377	23.97	2E-026			No_hit	orf00225_AWRIB429_contig29_group1_186469_186224_len=246,orf00223_AWRIB429_contig29_group1_186195_185911_len=285,orf00222_AWRIB429_contig29_group1_185837_185094_len=744				pseudo	No_hit	orf00387_AWRIB553_contig18_group2_340970_340725_len=246,orf00385_AWRIB553_contig18_group2_340328_339594_len=735				pseudo	No_hit	orf00401_AWRIB576_contig317_group2_359352_359068_len=285,orf00400_AWRIB576_contig317_group2_358994_358251_len=744				pseudo	No_hit	orf00403_AWRIB568_contig145_group2_359320_359036_len=285,orf00402_AWRIB568_contig145_group2_358962_358219_len=744				pseudo	No_hit	orf00400_AWRIB304_contig23_group2_359634_359389_len=246,orf00398_AWRIB304_contig23_group2_358993_358259_len=735				pseudo	No_hit
2694	No_hit	orf01928_PSU1_contig1_group1_1633591_1634070_len=480,orf01929_PSU1_contig1_group1_1634077_1634514_len=438				pseudo	No_hit	orf02029_BAA1163_contig1_group1_1619972_1620895_len=924					No_hit	orf00004_AWRIB418_contig446_group2_4114_3191_len=924					No_hit	orf00238_AWRIB429_contig29_group1_198335_198814_len=480,orf00239_AWRIB429_contig29_group1_198821_199258_len=438				pseudo	No_hit	orf00402_AWRIB553_contig18_group2_352836_353315_len=480,orf00403_AWRIB553_contig18_group2_353322_353759_len=438				pseudo	No_hit	orf00417_AWRIB576_contig317_group2_371492_371971_len=480,orf00418_AWRIB576_contig317_group2_371978_372415_len=438				pseudo	No_hit	orf00419_AWRIB568_contig145_group2_371460_371939_len=480,orf00420_AWRIB568_contig145_group2_371946_372383_len=438				pseudo	No_hit	orf00414_AWRIB304_contig23_group2_371500_371979_len=480,orf00415_AWRIB304_contig23_group2_371986_372423_len=438				pseudo	No_hit
2701							No_hit	orf02037_BAA1163_contig1_group1_1625754_1625572_len=183
2702
2703
2704
2705
2706
2707
2708
2709
2710							YP_811228.1	orf01386_BAA1163_contig1_group1_1100906_1100469_len=438	75.91	3e-53
2716	No_hit	orf01938_PSU1_contig1_group1_1644525_1645010_len=486,orf01939_PSU1_contig1_group1_1645023_1645577_len=555				pseudo	No_hit	orf01381_BAA1163_contig1_group1_1095923_1094871_len=1053					No_hit	orf00030_AWRIB418_contig409_group2_28319_27267_len=1053					No_hit	orf00006_AWRIB429_contig30_group1_5772_6257_len=486,orf00007_AWRIB429_contig30_group1_6270_6824_len=555				pseudo	No_hit	orf00412_AWRIB553_contig18_group2_363769_364254_len=486,orf00414_AWRIB553_contig18_group2_364267_364821_len=555				pseudo	No_hit	orf00427_AWRIB576_contig317_group2_382426_382911_len=486,orf00429_AWRIB576_contig317_group2_382924_383478_len=555				pseudo	No_hit	orf00429_AWRIB568_contig145_group2_382394_382879_len=486,orf00430_AWRIB568_contig145_group2_382892_383446_len=555				pseudo	No_hit	orf00424_AWRIB304_contig23_group2_382434_382919_len=486,orf00425_AWRIB304_contig23_group2_382932_383486_len=555				pseudo	No_hit
2729																			YP_811245.1	orf00024_AWRIB429_contig30_group1_18742_17939_len=804	68.01	2e-100			YP_811245.1	orf00430_AWRIB553_contig18_group2_376739_375936_len=804	68.01	2.00E-100			YP_811245.1	orf00446_AWRIB576_contig317_group2_395396_394593_len=804	68.01	2.00E-100			YP_811245.1	orf00447_AWRIB568_contig145_group2_395364_394561_len=804	68.01	2.00E-100			YP_811245.1	orf00441_AWRIB304_contig23_group2_395404_394601_len=804	68.01	2e-100			YP_811245.1
2730
2735																			No_hit	orf00026_AWRIB429_contig30_group1_20997_20014_len=984					No_hit	orf00432_AWRIB553_contig18_group2_378994_378011_len=984					No_hit	orf00448_AWRIB576_contig317_group2_397651_396668_len=984					No_hit	orf00449_AWRIB568_contig145_group2_397619_396636_len=984					No_hit	orf00443_AWRIB304_contig23_group2_397659_396676_len=984					No_hit
2736																			YP_811247.1	orf00027_AWRIB429_contig30_group1_21934_20987_len=948	64.58	1e-111			YP_811247.1	orf00433_AWRIB553_contig18_group2_379931_378984_len=948	64.58	1.00E-111			YP_811247.1	orf00449_AWRIB576_contig317_group2_398588_397641_len=948	64.58	1.00E-111			YP_811247.1	orf00450_AWRIB568_contig145_group2_398556_397609_len=948	64.58	1.00E-111			YP_811247.1	orf00444_AWRIB304_contig23_group2_398596_397649_len=948	64.58	1e-111			YP_811247.1
2737																			YP_811251.1	orf00028_AWRIB429_contig30_group1_22911_21925_len=987	54.3	3e-84			YP_811251.1	orf00434_AWRIB553_contig18_group2_380908_379922_len=987	54.3	3.00E-84			YP_811251.1	orf00450_AWRIB576_contig317_group2_399565_398579_len=987	54.3	3.00E-84			YP_811251.1	orf00451_AWRIB568_contig145_group2_399533_398547_len=987	54.3	3.00E-84			YP_811251.1	orf00445_AWRIB304_contig23_group2_399573_398587_len=987	54.3	3e-84			YP_811251.1
2738																			YP_811248.1	orf00029_AWRIB429_contig30_group1_24275_22914_len=1362	71.65	0			YP_811248.1	orf00435_AWRIB553_contig18_group2_382272_380911_len=1362	71.65				YP_811248.1	orf00451_AWRIB576_contig317_group2_400929_399568_len=1362	71.65				YP_811248.1	orf00452_AWRIB568_contig145_group2_400897_399536_len=1362	71.65				YP_811248.1	orf00446_AWRIB304_contig23_group2_400937_399576_len=1362	71.65				YP_811248.1
2739																			YP_811249.1	orf00030_AWRIB429_contig30_group1_24883_24275_len=609	64.09	8e-66			YP_811249.1	orf00436_AWRIB553_contig18_group2_382880_382272_len=609	64.09	8.00E-66			YP_811249.1	orf00452_AWRIB576_contig317_group2_401537_400929_len=609	64.09	8.00E-66			YP_811249.1	orf00453_AWRIB568_contig145_group2_401505_400897_len=609	64.09	8.00E-66			YP_811249.1	orf00447_AWRIB304_contig23_group2_401545_400937_len=609	64.09	8e-66			YP_811249.1
2740																			No_hit	orf00032_AWRIB429_contig30_group1_26856_24886_len=1971					No_hit	orf00438_AWRIB553_contig18_group2_384853_382883_len=1971					No_hit	orf00454_AWRIB576_contig317_group2_403510_401540_len=1971					No_hit	orf00455_AWRIB568_contig145_group2_403478_401508_len=1971					No_hit	orf00448_AWRIB304_contig23_group2_403518_401548_len=1971					No_hit
2741																			No_hit	orf00033_AWRIB429_contig30_group1_27790_26849_len=942					No_hit	orf00439_AWRIB553_contig18_group2_385787_384846_len=942					No_hit	orf00455_AWRIB576_contig317_group2_404444_403503_len=942					No_hit	orf00456_AWRIB568_contig145_group2_404412_403471_len=942					No_hit	orf00449_AWRIB304_contig23_group2_404452_403511_len=942					No_hit
2742																			No_hit	orf00034_AWRIB429_contig30_group1_29921_27858_len=2064					No_hit	orf00440_AWRIB553_contig18_group2_387918_385855_len=2064					No_hit	orf00456_AWRIB576_contig317_group2_406575_404512_len=2064					No_hit	orf00457_AWRIB568_contig145_group2_406543_404480_len=2064					No_hit	orf00450_AWRIB304_contig23_group2_406373_404520_len=1854					No_hit
2743
2744
2745
2746
2747
2748
2749
2751
2753
2755
2758
2764							YP_810343.1_YP_810341.1_YP_809975.1	orf01350_BAA1163_contig1_group1_1068934_1068596_len=339	65.18	1e-38
2767
2771
2772							No_hit	orf02041_BAA1163_contig1_group1_1628390_1628172_len=219					No_hit	orf00004_AWRIB418_contig117_group2_2270_2052_len=219
2773							No_hit	orf02042_BAA1163_contig1_group1_1628796_1628632_len=165					No_hit	orf00005_AWRIB418_contig117_group2_2676_2512_len=165
2775
2780	No_hit	orf01982_PSU1_contig1_group1_1681579_1681809_len=231											No_hit	orf00012_AWRIB418_contig117_group2_7441_7671_len=231											No_hit	orf00460_AWRIB553_contig18_group2_402835_403065_len=231																	No_hit	orf00470_AWRIB304_contig23_group2_421498_421728_len=231
2783	No_hit	orf01985_PSU1_contig1_group1_1682879_1682703_len=177
2786
2792	No_hit	orf01994_PSU1_contig1_group1_1690107_1689916_len=192
2797	No_hit	orf01999_PSU1_contig1_group1_1693153_1693001_len=153					No_hit	orf02064_BAA1163_contig1_group1_1645179_1645027_len=153											No_hit	orf00067_AWRIB429_contig30_group1_56413_56261_len=153											No_hit	orf00489_AWRIB576_contig317_group2_433067_432915_len=153					No_hit	orf00490_AWRIB568_contig145_group2_433035_432883_len=153					No_hit	orf00486_AWRIB304_contig23_group2_433074_432922_len=153					No_hit
2817
2831
2832
2833
2834
2836	YP_809917.1	orf02036_PSU1_contig1_group1_1727455_1726832_len=624	46.45	2e-40			YP_809917.1	orf02105_BAA1163_contig1_group1_1679441_1678818_len=624	46.45	2e-40			YP_809917.1	orf00126_AWRIB418_contig162_group2_111399_112022_len=624	46.45	2E-040			YP_809917.1	orf00109_AWRIB429_contig30_group1_90715_90092_len=624	46.45	2e-40			YP_809917.1	orf00004_AWRIB553_contig339_group2_2516_3139_len=624	46.45	2E-040			YP_809917.1	orf00005_AWRIB576_contig589_group2_2577_3200_len=624	46.45	2.00E-40			YP_809917.1	orf00017_AWRIB568_contig852_group2_15592_14969_len=624	46.45	2.00E-40			YP_809917.1	orf00004_AWRIB304_contig33_group2_2457_3080_len=624	46.45	2e-40			YP_809917.1
2841
2842
2843																															YP_809948.1	orf00001_AWRIB576_contig785_group1_100_924_len=825	99.27	1.00E-159	4_of_4		YP_809948.1	orf00001_AWRIB568_contig953_group1_99_923_len=825	98.91	7.00E-159	4_of_4		YP_811313.1_YP_809948.1	orf00001_AWRIB304_contig348_group1_100_1029_len=930	97.41	3e-177	4_of_4		YP_811313.1_YP_809948.1
2844	No_hit	orf02041_PSU1_contig1_group1_1731057_1731314_len=258					No_hit	orf02109_BAA1163_contig1_group1_1681996_1682253_len=258					No_hit	orf00122_AWRIB418_contig162_group2_108844_108587_len=258					No_hit	orf00001_AWRIB429_contig31_group1_221_478_len=258					No_hit	orf00001_AWRIB553_contig9_group2_297_554_len=258					No_hit	orf00001_AWRIB576_contig689_group2_296_553_len=258					No_hit	orf00001_AWRIB568_contig915_group6_297_554_len=258											No_hit
2845	No_hit	orf02042_PSU1_contig1_group1_1731499_1731347_len=153					No_hit	orf02110_BAA1163_contig1_group1_1682438_1682286_len=153					No_hit	orf00121_AWRIB418_contig162_group2_108402_108554_len=153					No_hit	orf00002_AWRIB429_contig31_group1_663_511_len=153					No_hit	orf00002_AWRIB553_contig9_group2_739_587_len=153					No_hit	orf00002_AWRIB576_contig689_group2_738_586_len=153					No_hit	orf00002_AWRIB568_contig915_group6_739_587_len=153					No_hit	orf00002_AWRIB304_contig41_group13_737_585_len=153					No_hit
2859
2860							No_hit	orf02126_BAA1163_contig1_group1_1696533_1696114_len=420,orf02125_BAA1163_contig1_group1_1696083_1695484_len=600				pseudo	YP_809997.1	orf00107_AWRIB418_contig162_group2_94308_95357_len=1050	22.09	1E-026
2861							YP_810258.1	orf02128_BAA1163_contig1_group1_1698591_1697422_len=1170,orf02127_BAA1163_contig1_group1_1697425_1696523_len=903	48.10,55.96	8e-105,1e-92		pseudo	YP_810258.1	orf00106_AWRIB418_contig162_group2_92249_94318_len=2070	53.17
2862							No_hit	orf02129_BAA1163_contig1_group1_1699077_1699247_len=171					No_hit	orf00105_AWRIB418_contig162_group2_91762_91592_len=171
2863							No_hit	orf02130_BAA1163_contig1_group1_1700740_1699334_len=1407					No_hit	orf00104_AWRIB418_contig162_group2_90135_91505_len=1371
2864							No_hit	orf02131_BAA1163_contig1_group1_1700936_1700778_len=159					No_hit	orf00103_AWRIB418_contig162_group2_89903_90061_len=159
2866							No_hit	orf02135_BAA1163_contig1_group1_1702818_1702979_len=162					No_hit	orf00098_AWRIB418_contig162_group2_88021_87860_len=162
2867							No_hit	orf02136_BAA1163_contig1_group1_1703314_1703631_len=318					No_hit	orf00097_AWRIB418_contig162_group2_87525_87208_len=318
2868							No_hit	orf02137_BAA1163_contig1_group1_1705569_1704376_len=1194					No_hit	orf00096_AWRIB418_contig162_group2_85270_86463_len=1194
2869							YP_811211.1	orf02138_BAA1163_contig1_group1_1706639_1705818_len=822	55.89	4e-83			YP_811211.1	orf00095_AWRIB418_contig162_group2_84200_85021_len=822	56.27	6E-084
2870							No_hit	orf02139_BAA1163_contig1_group1_1706973_1706701_len=273					No_hit	orf00094_AWRIB418_contig162_group2_83866_84138_len=273
2871							No_hit	orf02140_BAA1163_contig1_group1_1707623_1707108_len=516					No_hit	orf00093_AWRIB418_contig162_group2_83216_83731_len=516
2872							No_hit	orf02141_BAA1163_contig1_group1_1707857_1707663_len=195					No_hit	orf00092_AWRIB418_contig162_group2_82982_83176_len=195
2873							No_hit	orf02142_BAA1163_contig1_group1_1708321_1707944_len=378					No_hit	orf00091_AWRIB418_contig162_group2_82518_82895_len=378
2874							No_hit	orf02143_BAA1163_contig1_group1_1708895_1708437_len=459					No_hit	orf00090_AWRIB418_contig162_group2_81944_82402_len=459
2877																			No_hit	orf00019_AWRIB429_contig31_group1_15168_15380_len=213											No_hit	orf00019_AWRIB576_contig689_group2_15243_15455_len=213
2901																			YP_809983.1	orf00017_AWRIB429_contig32_group1_16292_15129_len=1164	99.48	0
2902																			YP_809982.1	orf00018_AWRIB429_contig32_group1_17431_16346_len=1086	99.45	0
2903																			YP_809981.1	orf00019_AWRIB429_contig32_group1_18757_17456_len=1302	99.77	0
2904																			No_hit	orf00020_AWRIB429_contig32_group1_19105_19257_len=153
2905																			No_hit	orf00021_AWRIB429_contig32_group1_19674_19279_len=396
2906																			YP_809980.1	orf00022_AWRIB429_contig32_group1_21273_19816_len=1458	99.59	0
2907																			YP_809979.1	orf00023_AWRIB429_contig32_group1_22735_21290_len=1446	99.58	0
2908																			YP_809978.1	orf00024_AWRIB429_contig32_group1_23077_22742_len=336	100	7e-60
2909																			YP_809977.1	orf00025_AWRIB429_contig32_group1_23501_23193_len=309	99.02	4e-53
2910																			No_hit	orf00026_AWRIB429_contig32_group1_23933_23745_len=189
2911
[truncated: 38 more columns]
