# Supplementary material for: Comparative analysis of the Oenococcus oeni pan genome reveals genetic diversity in industrially-relevant pathways
Source: BMC Genomics. 2012 Aug 3;13:373. doi: 10.1186/1471-2164-13-373 (PMC3472311; doi:10.1186/1471-2164-13-373)
Supplement: Additional file 5 — Horizontal gene transfer events between O. oeni and Lactococcus spp. A representative protein (query_id) for each pan_genome locus was used in homology searches against the combined predicted protein sequences from each Lactococcus spp. genome (seq_id) available in Genbank. Average identity values were calculated using a 10 ORF sliding window (average(n = 10)). Regions in which >5 adjacent ORFs displayed >90% amino acid identity between an O. oeni protein and a protein from Lactococcus spp. are also indicated (window n = 5; identity > = 90). [file 1471-2164-13-373-S5.xls]

## Sheet: Oeni_Lactobacillus.out_tophit_p
pan_genome	query_id	seq_id	%identity	e-value	average(n=10)	window (n=5; >=90%)
1	orf00001_PSU1_contig1_group1_1_1353_len=1353	gi|366051962|ref|ZP_09449684.1|	45.25	1e-101
2	orf00002_PSU1_contig1_group1_1528_2652_len=1125	gi|366051963|ref|ZP_09449685.1|	45.26	6e-90
3	orf00211_AWRIB202_contig115_group2_179747_179526_len=222	gi|323341103|ref|ZP_08081351.1|_gi|346330256|gb|EGX98521.1|	62.69	1e-18		NA
4	orf00211_AWRIB318_contig11_group2_179518_178397_len=1122	gi|300769109|ref|ZP_07078998.1|_gi|308179195|ref|YP_003923323.1|_gi|376010386|gb|EHS83711.1|	52.56	9e-113		NA
5	orf00210_AWRIB318_contig11_group2_178404_176446_len=1959	gi|392947327|ref|ZP_10312966.1|	71.81	0		NA
6	orf00073_AWRIB568_contig915_group6_65404_68004_len=2601	gi|365901962|ref|ZP_09439785.1|	69.2	0	60.1342	NA
7	orf00068_AWRIB129_contig13_group2_58623_58787_len=165	gi|300767666|ref|ZP_07077576.1|_gi|308179852|ref|YP_003923980.1|_gi|376010030|gb|EHS83356.1|	57.5	7e-06	59.9467	NA
8	orf00095_AWRIB548_contig33_group2_72518_73345_len=828	gi|301299865|ref|ZP_07206099.1|	59.49	9e-98	60.985	NA
9	orf00206_AWRIB318_contig11_group2_172394_170928_len=1467	gi|336396228|ref|ZP_08577627.1|	58.39	8e-163	59.1817	NA
10	orf00070_AWRIB553_contig9_group2_61484_61924_len=441	gi|333395414|ref|ZP_08477233.1|_gi|336393328|ref|ZP_08574727.1|_gi|366051968|ref|ZP_09449690.1|_gi|331700404|ref|YP_004397363.1|_gi|328464625|gb|EGF35983.1|	65.22	4e-32	57.3675	NA
11	orf00043_AWRIB419_contig4_group2_33894_33337_len=558	gi|380345083|gb|EIA33428.1|_gi|301300470|ref|ZP_07206669.1|_gi|385839824|ref|YP_005863148.1|	60	1e-53	54.0667	NA
12	orf00081_AWRIB576_contig689_group2_72060_72380_len=321	gi|336394106|ref|ZP_08575505.1|_gi|377556334|ref|ZP_09786045.1|	74.24	1e-25	50.8425	NA
13	orf00081_AWRIB304_contig41_group13_72481_74538_len=2058	gi|392947333|ref|ZP_10312971.1|	43	3e-167	51.5692	NA
14	orf00014_BAA1163_contig1_group1_15215_15670_len=456	gi|366089056|ref|ZP_09455529.1|	57.72	3e-43	50.5425	NA
15	orf00015_AWRIB429_contig1_group1_15680_17137_len=1458	gi|377832547|ref|ZP_09815505.1|	41.05	5e-94	49.8917	NA
16	orf00016_BAA1163_contig1_group1_17278_18495_len=1218	gi|385819672|ref|YP_005856059.1|_gi|385822830|ref|YP_005859172.1|	30.79	1e-43	50.2008	NA
17	orf00198_AWRIB318_contig11_group2_163423_163992_len=570	gi|385826517|ref|YP_005862859.1|	32.2	2e-06	49.135	NA
18	orf00197_AWRIB318_contig11_group2_162632_163423_len=792	gi|341594263|gb|EGS37066.1|	30.51	2.9	46.8527	NA
19	orf00020_PSU1_contig1_group1_19958_20404_len=447	gi|365902673|ref|ZP_09440496.1|	66.22	3e-53	48.6718	NA
20	orf00100_AWRIB422_contig5_group4_77732_78853_len=1122	gi|366090107|ref|ZP_09456473.1|	47.17	4e-99	49.2664	NA
21	orf00089_AWRIB304_contig41_group13_80993_82279_len=1287	gi|366090109|ref|ZP_09456475.1|	50.58	1e-78	47.9655	NA
22	orf00081_AWRIB548_contig33_group2_59451_58597_len=855	gi|366090110|ref|ZP_09456476.1|	68.93	6e-104	47.98	NA
23	orf00093_AWRIB576_contig689_group2_83136_83951_len=816	gi|333394385|ref|ZP_08476204.1|_gi|336393069|ref|ZP_08574468.1|	47.21	1e-64	51.0327	NA
24	orf00085_AWRIB553_contig9_group2_74441_74602_len=162	No_hit			51.3782	NA
25	orf00087_AWRIB129_contig13_group2_75785_74469_len=1317	gi|300769091|ref|ZP_07078980.1|	63.01	8e-180	47.3236	NA
26	orf00095_AWRIB304_contig41_group13_86425_85466_len=960	gi|365905296|ref|ZP_09443055.1|	64.26	1e-119	46.2991	NA
27	orf00075_AWRIB548_contig33_group2_54873_55244_len=372	gi|335348234|gb|EGM49741.1|_gi|380343569|gb|EIA31919.1|_gi|323339907|ref|ZP_08080176.1|_gi|346329609|gb|EGX97902.1|_gi|347525451|ref|YP_004832199.1|	26.74	0.98	44.0864	NA
29	orf00097_AWRIB568_contig915_group6_87095_87553_len=459	gi|331702543|ref|YP_004399502.1|	30.95	0.021	40.7955	NA
30	orf00031_AWRIB429_contig1_group1_28295_29671_len=1377	gi|333395198|ref|ZP_08477017.1|	65.78	2e-177	40.14	NA
31	orf00092_AWRIB129_contig13_group2_80250_79558_len=693	gi|385826379|ref|YP_005862721.1|	34.31	6e-26	42.7008	NA
32	orf00093_AWRIB129_contig13_group2_80804_80247_len=558	gi|331700581|ref|YP_004397540.1|	21.62	1.4	40.8545	NA
33	orf00094_AWRIB129_contig13_group2_81334_80816_len=519	gi|336391664|ref|ZP_08573063.1|	35.9	1.8	37.8445	NA
34	orf00180_AWRIB202_contig115_group2_149632_151005_len=1374	gi|300362568|ref|ZP_07058744.1|	26.24	0.16	38.955	NA
35	orf00179_AWRIB202_contig115_group2_149267_149509_len=243	gi|312870182|ref|ZP_07730315.1|	32.73	1.1	43.08	NA
36	orf00016_AWRIB418_contig162_group2_13247_13423_len=177	gi|373464557|ref|ZP_09556092.1|	40	1.2	42.873	NA
37	orf00015_AWRIB419_contig4_group2_11278_12222_len=945	gi|336393316|ref|ZP_08574715.1|	70.87	7e-136	46.798	NA
38	orf00109_AWRIB576_contig689_group2_94197_94373_len=177	No_hit			52.164	NA
39	orf00013_AWRIB418_contig162_group2_12083_11898_len=186	gi|300811804|ref|ZP_07092275.1|_gi|313124423|ref|YP_004034682.1|_gi|325685525|gb|EGD27617.1|	31.15	5	53.895	NA
40	orf00176_AWRIB318_contig11_group2_147658_147467_len=192	No_hit			57.185	NA
42	orf00110_AWRIB576_contig689_group2_94731_95624_len=894	gi|385826846|ref|YP_005864618.1|_gi|385834066|ref|YP_005871840.1|	72.2	6e-124	61.799	NA
43	orf00042_AWRIB429_contig1_group1_37103_36315_len=789	gi|373464585|ref|ZP_09556117.1|	63.71	5e-79	64.242	NA
44	orf00010_AWRIB418_contig162_group2_7865_9484_len=1620	gi|331700503|ref|YP_004397462.1|	73.56	0	64.494	NA
45	orf00172_AWRIB202_contig115_group2_141950_143365_len=1416	gi|373465419|ref|ZP_09556886.1|_gi|347533910|ref|YP_004840580.1|	75.28	0	64.9364	NA
46	orf00045_AWRIB429_contig1_group1_40765_41751_len=987	gi|331702181|ref|YP_004399140.1|	53.21	1e-98	69.8	NA
47	orf00047_BAA1163_contig1_group1_41439_41134_len=306	gi|365926017|ref|ZP_09448780.1|_gi|394428754|gb|EJF01266.1|	59.14	8e-28	69.9683	NA
48	orf00048_BAA1163_contig1_group1_41506_41973_len=468	gi|365926024|ref|ZP_09448787.1|_gi|394426295|gb|EJE99149.1|	78.87	3e-65	70.5108	NA
49	orf00004_AWRIB418_contig162_group2_2360_4156_len=1797	gi|300769454|ref|ZP_07079340.1|	64.43	0	71.555	NA
50	orf00003_AWRIB418_contig162_group2_1694_2350_len=657	gi|365926023|ref|ZP_09448786.1|_gi|394428760|gb|EJF01272.1|	73.39	2e-92	68.1883	NA
51	orf00051_BAA1163_contig1_group1_45105_44539_len=567	gi|365926022|ref|ZP_09448785.1|_gi|394428759|gb|EJF01271.1|	69.36	2e-70	64.6333	NA
52	orf00052_BAA1163_contig1_group1_45930_45205_len=726	gi|365926021|ref|ZP_09448784.1|_gi|394428758|gb|EJF01270.1|	84.65	1e-112	62.9225	NA
54	orf00170_AWRIB318_contig11_group2_140143_140475_len=333	gi|365926020|ref|ZP_09448783.1|_gi|394428757|gb|EJF01269.1|	71.82	8e-41	62.5033	NA
55	orf00115_AWRIB568_contig915_group6_102498_101707_len=792	gi|365926019|ref|ZP_09448782.1|_gi|394428756|gb|EJF01268.1|	78.71	8e-124	62.0275	NA
56	orf00072_AWRIB422_contig5_group4_56012_55467_len=546	gi|365926018|ref|ZP_09448781.1|	76.24	2e-79	62.9708	NA
57	orf00117_AWRIB304_contig41_group13_103878_103282_len=597	gi|333396874|ref|ZP_08478689.1|	33.16	1e-18	59.6325	NA
58	orf00112_AWRIB129_contig13_group2_94298_93702_len=597	gi|333396874|ref|ZP_08478689.1|	32.62	4e-18	56.63	NA
59	orf00052_PSU1_contig1_group1_45656_44697_len=960	gi|365926117|ref|ZP_09448880.1|_gi|394424091|gb|EJE97274.1|_gi|311110247|ref|ZP_07711644.1|_gi|301067322|ref|YP_003789345.1|	32.68	2e-32	53.3433	NA
61	orf00001_AWRIB419_contig492_group1_20_1156_len=1137	gi|365851939|ref|ZP_09392353.1|	54.11	2e-112	51.2542	NA
62	orf00001_AWRIB418_contig24_group2_257_1279_len=1023	gi|376008377|gb|EHS81710.1|	73.16	8e-153	50.8617	NA
63	orf00001_AWRIB419_contig225_group2_2016_907_len=1110	gi|331701611|ref|YP_004398570.1|	75.75	9e-166	47.8133	NA
64	orf00001_AWRIB553_contig290_group1_23_436_len=414	gi|365853695|ref|ZP_09393961.1|	33.33	4.4	49.1667	NA
66	orf00064_BAA1163_contig1_group1_54825_55244_len=420	gi|365853695|ref|ZP_09393961.1|	33.33	4.6	52.3117	NA
67	orf00003_AWRIB418_contig24_group2_2676_3119_len=444	gi|347534939|ref|YP_004841609.1|	45.21	2e-29	54.2183	NA
68	orf00004_AWRIB418_contig24_group2_3116_3586_len=471	gi|366053498|ref|ZP_09451220.1|	46.75	1e-37	54.5617	NA
69	orf00005_AWRIB418_contig24_group2_3887_5473_len=1587	gi|333395523|ref|ZP_08477342.1|_gi|336393232|ref|ZP_08574631.1|	74	0	54.3883	NA
70	orf00006_AWRIB418_contig24_group2_5476_6708_len=1233	gi|357536715|gb|EHJ20745.1|_gi|357546055|gb|EHJ28009.1|	39.66	1e-74	52.1492	NA
72	orf00009_AWRIB418_contig24_group2_8308_7700_len=609	gi|338761196|gb|EGP12465.1|	49.4	2e-37	52.7942	NA
73	orf00010_AWRIB418_contig24_group2_8631_11642_len=3012	gi|333395524|ref|ZP_08477343.1|_gi|336393231|ref|ZP_08574630.1|	70.36	0	52.3042	NA
75	orf00001_AWRIB419_contig100_group2_467_162_len=306	gi|301066086|ref|YP_003788109.1|_gi|366086347|ref|ZP_09452832.1|_gi|385821621|ref|YP_005858008.1|_gi|385824804|ref|YP_005861146.1|_gi|385829516|ref|YP_005867288.1|	55.56	2e-07	50.78	NA
76	orf00017_AWRIB553_contig286_group2_11519_11758_len=240	gi|365904475|ref|ZP_09442234.1|	58.23	2e-20	53.7025	NA
77	orf00059_AWRIB422_contig5_group4_47485_47742_len=258	gi|325956561|ref|YP_004291973.1|	71.08	1e-25	49.7842	NA
78	orf00058_AWRIB422_contig5_group4_46834_47403_len=570	gi|313122963|ref|YP_004033222.1|	48.88	1e-45	49.1817	NA
79	orf00063_PSU1_contig1_group1_52623_52450_len=174	gi|385814480|ref|YP_005850873.1|	41.07	8e-06	47.1183	NA
80	orf00008_AWRIB419_contig100_group2_2535_1975_len=561	gi|373465264|ref|ZP_09556740.1|	27.45	5e-15	44.015	NA
81	orf00055_AWRIB422_contig5_group4_45696_45169_len=528	gi|331700628|ref|YP_004397587.1|	26.92	0.18	42.3067	NA
82	orf00074_BAA1163_contig1_group1_58975_59127_len=153	gi|330370693|ref|YP_004399680.1|_gi|312869538|ref|ZP_07729691.1|	81.82	9e-10	45.7342	NA
83	orf00075_BAA1163_contig1_group1_59534_60535_len=1002	gi|325912442|ref|ZP_08174837.1|	26.98	6e-09	43.43	NA
84	orf00076_BAA1163_contig1_group1_60909_61463_len=555	gi|377831660|ref|ZP_09814630.1|	32.43	5.6	44.1809	NA
85	orf00077_BAA1163_contig1_group1_61511_62002_len=492	gi|336395722|ref|ZP_08577121.1|	24.64	2.1	43.25	NA
86	orf00078_BAA1163_contig1_group1_62430_61999_len=432	gi|373464104|ref|ZP_09555664.1|	33.12	3e-13	43.2064	NA
87	orf00079_BAA1163_contig1_group1_62596_62919_len=324	gi|392948317|ref|ZP_10313928.1|_gi|308180169|ref|YP_003924297.1|	35.06	2.2	49.1227	NA
88	orf00080_BAA1163_contig1_group1_63276_63746_len=471	gi|336055243|ref|YP_004563530.1|_gi|336055246|ref|YP_004563533.1|_gi|365926706|ref|ZP_09449469.1|_gi|385828242|ref|YP_005866014.1|_gi|394424047|gb|EJE97247.1|	99.36	4e-88	47.2909	NA
89	orf00037_AWRIB548_contig33_group2_27511_27663_len=153	No_hit			48.3145	NA
90	orf00035_AWRIB548_contig33_group2_27435_27244_len=192	gi|366087205|ref|ZP_09453690.1|	57.14	1.9	48.5991	NA
91	orf00034_AWRIB548_contig33_group2_26627_27034_len=408	gi|333395819|ref|ZP_08477636.1|	30.83	3e-08	50.995	NA
92	orf00053_AWRIB422_contig5_group4_43320_43913_len=594	gi|333395819|ref|ZP_08477636.1|	26.97	2e-09	52.9811	NA
93	orf00033_AWRIB548_contig33_group2_26189_26341_len=153	gi|366053474|ref|ZP_09451196.1|	92	2e-21	58.6611	NA
95	orf00030_AWRIB548_contig33_group2_23808_24170_len=363	gi|312869531|ref|ZP_07729685.1|	61.67	9e-40	50.86	NA
96	orf00048_AWRIB422_contig5_group4_40072_39812_len=261	gi|333396505|ref|ZP_08478322.1|_gi|336393141|ref|ZP_08574540.1|	38.24	3.3	49.385	NA
97	orf00047_AWRIB422_contig5_group4_39819_39595_len=225	gi|336394503|ref|ZP_08575902.1|	35.56	1.2	46.903	NA
98	orf00083_BAA1163_contig1_group1_65013_64858_len=156	No_hit			48.6889	NA
99	orf00084_BAA1163_contig1_group1_65931_66131_len=201	No_hit			51.1822	NA
100	orf00010_AWRIB419_contig100_group2_3846_4217_len=372	gi|365926013|ref|ZP_09448776.1|_gi|394424624|gb|EJE97722.1|_gi|330370693|ref|YP_004399680.1|	86.18	2e-58	47.3411	NA
101	orf00067_PSU1_contig1_group1_56484_55123_len=1362	gi|385815063|ref|YP_005851454.1|_gi|300812712|ref|ZP_07093120.1|	29.15	6e-31	45.2756	NA
102	orf00068_PSU1_contig1_group1_56802_57041_len=240	gi|347533751|ref|YP_004841691.1|	36.11	5e-06	48.17	NA
103	orf00014_AWRIB418_contig340_group2_7118_6489_len=630	gi|300769577|ref|ZP_07079463.1|_gi|308181864|ref|YP_003925992.1|_gi|376010931|gb|EHS84255.1|	32.32	6e-27	52.4922	NA
105	orf00006_AWRIB553_contig286_group2_4632_4784_len=153	No_hit			54.762	NA
106	orf00016_AWRIB129_contig289_group2_9141_8341_len=801	gi|308181863|ref|YP_003925991.1|_gi|376010930|gb|EHS84254.1|_gi|300769576|ref|ZP_07079462.1|	49.41	3e-68	55.9518	NA
107	orf00003_AWRIB553_contig286_group2_2524_1634_len=891	gi|365902049|ref|ZP_09439872.1|	57.43	1e-95	53.9527	NA
108	orf00074_PSU1_contig1_group1_61655_61972_len=318	gi|365925438|ref|ZP_09448201.1|	43.08	8e-07	54.3327	NA
109	orf00075_PSU1_contig1_group1_62422_62676_len=255	gi|325956561|ref|YP_004291973.1|	64.29	1e-23	56.0191	NA
110	orf00001_AWRIB553_contig299_group1_57_908_len=852	gi|365925602|ref|ZP_09448365.1|	74.46	4e-126	57.4373	NA
111	orf00001_AWRIB418_contig106_group1_-1_805_len=807	gi|365925602|ref|ZP_09448365.1|	75.19	2e-121	58.9908	NA
112	orf00077_PSU1_contig1_group1_64895_63867_len=1029	gi|365925869|ref|ZP_09448632.1|	67.85	4e-136	57.2775	NA
113	orf00001_AWRIB129_contig253_group2_1067_2455_len=1389	gi|365925868|ref|ZP_09448631.1|	64.19	2e-161	55.9317	NA
117	orf00080_PSU1_contig1_group1_67692_67273_len=420	gi|365853695|ref|ZP_09393961.1|	33.33	4.7	57.215	NA
120	orf00001_AWRIB418_contig181_group1_30_1217_len=1188	gi|365851939|ref|ZP_09392353.1|	54.66	4e-118	55.83	NA
121	orf00124_AWRIB568_contig915_group6_106647_107810_len=1164	gi|331701204|ref|YP_004398163.1|	47.92	4e-105	54.0233	NA
122	orf00158_AWRIB202_contig115_group2_133937_133155_len=783	gi|366089907|ref|ZP_09456273.1|	76.08	4e-110	54.2675	NA
123	orf00124_AWRIB304_contig41_group13_109692_108934_len=759	gi|365905028|ref|ZP_09442787.1|	28.85	1e-23	51.0783	NA
124	orf00085_PSU1_contig1_group1_72839_73201_len=363	gi|365905766|ref|ZP_09443525.1|	41.28	3e-21	51.845	NA
125	orf00086_PSU1_contig1_group1_74003_73470_len=534	gi|366053989|ref|ZP_09451711.1|	58.48	1e-58	52.2542	NA
126	orf00087_PSU1_contig1_group1_74927_74025_len=903	gi|366053442|ref|ZP_09451164.1|	47.67	8e-74	51.835	NA
127	orf00132_AWRIB576_contig689_group2_112633_112181_len=453	gi|366053988|ref|ZP_09451710.1|	52.78	4e-40	50.4633	NA
129	orf00027_AWRIB548_contig33_group2_22322_22474_len=153	gi|373464101|ref|ZP_09555661.1|	78.12	5e-07	46.5042	NA
130	orf00045_AWRIB422_contig5_group4_38362_37814_len=549	gi|315038179|ref|YP_004031747.1|	29.58	1.1	46.2425	NA
131	orf00085_BAA1163_contig1_group1_66401_67237_len=837	gi|380349971|ref|YP_002154436.1|	73.39	3e-92	46.6936	NA
132	orf00024_AWRIB548_contig33_group2_20002_19814_len=189	gi|385839859|ref|YP_005863183.1|_gi|380343537|gb|EIA31887.1|_gi|380344332|gb|EIA32678.1|	38.24	7.9	45.515	NA
133	orf00023_AWRIB548_contig33_group2_18358_19644_len=1287	gi|308181457|ref|YP_003925585.1|	49.63	5e-102	46.002	NA
134	orf00022_AWRIB548_contig33_group2_17807_18355_len=549	gi|373463147|ref|ZP_09554790.1|	31.46	2e-21	44.663	NA
135	orf00021_AWRIB548_contig33_group2_16937_16782_len=156	gi|365852620|ref|ZP_09392993.1|	28.57	0.39	39.599	NA
136	orf00131_AWRIB568_contig915_group6_113581_113970_len=390	gi|385834619|ref|YP_005872393.1|_gi|357538325|gb|EHJ22347.1|_gi|357546302|gb|EHJ28234.1|	25.71	2.9	39.565	NA
137	orf00134_AWRIB576_contig689_group2_114524_114694_len=171	No_hit			40.143	NA
138	orf00092_PSU1_contig1_group1_78031_78183_len=153	No_hit			43.406	NA
139	orf00093_PSU1_contig1_group1_79623_78883_len=741	gi|366085725|ref|ZP_09452210.1|	52.54	9e-49	44.031	NA
140	orf00020_AWRIB548_contig33_group2_16447_16647_len=201	gi|315037264|ref|YP_004030832.1|_gi|385816631|ref|YP_005853021.1|	39.39	6e-06	44.635	NA
142	orf00092_BAA1163_contig1_group1_72359_71097_len=1263	gi|365924794|ref|ZP_09447557.1|	27.48	7e-37	47.159	NA
143	orf00016_AWRIB129_contig280_group2_12672_13631_len=960	gi|325955772|ref|YP_004286382.1|_gi|315037293|ref|YP_004030861.1|_gi|385816660|ref|YP_005853050.1|	29.24	1e-06	51.35	NA
144	orf00143_AWRIB419_contig591_group2_121816_121622_len=195	gi|335996538|ref|ZP_08562455.1|_gi|323339897|ref|ZP_08080166.1|_gi|346329600|gb|EGX97894.1|	79.17	1e-16	49.6145	NA
145	orf00142_AWRIB576_contig689_group2_120362_122530_len=2169	gi|330818927|ref|YP_004385906.1|_gi|336393481|ref|ZP_08574880.1|	70.87	0	53.6333	NA
146	orf00102_PSU1_contig1_group1_86180_86515_len=336	gi|385821511|ref|YP_005857898.1|_gi|385824690|ref|YP_005861032.1|_gi|301067804|ref|YP_003789827.1|	55.88	1e-28	57.4592	NA
147	orf00144_AWRIB576_contig689_group2_123393_123623_len=231	gi|347534180|ref|YP_004840850.1|	37.5	2e-07	62.2708	NA
148	orf00140_AWRIB202_contig115_group2_117499_118092_len=594	gi|365924850|ref|ZP_09447613.1|_gi|394426535|gb|EJE99352.1|	53.81	3e-60	68.1917	NA
149	orf00144_AWRIB568_contig915_group6_124472_125953_len=1482	gi|365924849|ref|ZP_09447612.1|_gi|394426536|gb|EJE99353.1|	67.62	0	73.7367	NA
150	orf00137_AWRIB553_contig348_group2_115354_114974_len=381	gi|336055442|ref|YP_004563728.1|_gi|313471951|ref|ZP_07812443.1|	32.26	0.17	75.12	NA
151	orf00008_AWRIB548_contig33_group2_6511_5612_len=900	gi|312869548|ref|ZP_07729701.1|	97.84	2e-162	77.3025	NA
152	orf00007_AWRIB548_contig33_group2_5597_5208_len=390	gi|312869270|ref|ZP_07729440.1|	98.45	9e-70	80.9792	NA
153	orf00006_AWRIB548_contig33_group2_5189_4350_len=840	gi|312869267|ref|ZP_07729437.1|	97.13	6e-153	86.1208	100
154	orf00005_AWRIB548_contig33_group2_4335_3925_len=411	gi|336055435|ref|YP_004563721.1|	98.53	8e-75	89.4492	100
155	orf00004_AWRIB548_contig33_group2_3918_1783_len=2136	gi|336393481|ref|ZP_08574880.1|	95.78	0	91.9117	100
156	orf00003_AWRIB548_contig33_group2_1660_1445_len=216	gi|365852672|ref|ZP_09393039.1|	95.77	4e-34	97.4708	100
157	orf00002_AWRIB548_contig33_group2_1441_317_len=1125	gi|385814801|ref|YP_005851193.1|	97.06	0	97.5167	100
158	orf00001_AWRIB548_contig33_group2_302_0_len=303	gi|336393484|ref|ZP_08574883.1|	100	1e-54	97.6458	100
160	orf00001_AWRIB548_contig162_group4_-1_379_len=381	gi|385813441|ref|YP_005849834.1|	99.2	1e-68	97.7125	100
161	orf00002_AWRIB548_contig162_group4_883_497_len=387	gi|365926704|ref|ZP_09449467.1|_gi|394425123|gb|EJE98144.1|	93.75	1e-67	97.835	100
162	orf00003_AWRIB548_contig162_group4_1196_876_len=321	gi|308183765|ref|YP_003927897.1|	97.17	2e-55	98.15	100
163	orf00004_AWRIB548_contig162_group4_2190_1606_len=585	gi|365926708|ref|ZP_09449471.1|_gi|394424044|gb|EJE97244.1|	98.97	2e-106	98.4575	100
164	orf00005_AWRIB548_contig162_group4_2386_3132_len=747	gi|365926709|ref|ZP_09449472.1|	98.39	6e-130	98.5192	100
165	orf00006_AWRIB548_contig162_group4_3334_3182_len=153	gi|365926710|ref|ZP_09449473.1|_gi|394424062|gb|EJE97253.1|	100	1e-21	98.4883	100
166	orf00007_AWRIB548_contig162_group4_3710_4294_len=585	gi|366090630|ref|ZP_09456996.1|	97.93	7e-109	98.555	100
167	orf00008_AWRIB548_contig162_group4_4654_5859_len=1206	gi|336393525|ref|ZP_08574924.1|	100	0	99.0342	100
169	orf00011_AWRIB548_contig162_group4_8294_9655_len=1362	gi|385819174|ref|YP_005855561.1|_gi|385822338|ref|YP_005858680.1|	99.56	0	96.0442	100
170	orf00012_AWRIB548_contig162_group4_9856_10413_len=558	gi|301067368|ref|YP_003789391.1|_gi|333395710|ref|ZP_08477527.1|_gi|366088258|ref|ZP_09454743.1|_gi|385819175|ref|YP_005855562.1|_gi|385822339|ref|YP_005858681.1|	99.46	5e-104	90.9217	100
171	orf00013_AWRIB548_contig162_group4_10626_11309_len=684	gi|366087199|ref|ZP_09453684.1|_gi|385836445|ref|YP_005874220.1|	97.8	1e-129	87.8892	100
172	orf00014_AWRIB548_contig162_group4_11522_12328_len=807	gi|333395240|ref|ZP_08477059.1|_gi|336393786|ref|ZP_08575185.1|	99.63	2e-156	84.0125	100
173	orf00015_AWRIB548_contig162_group4_12342_12590_len=249	gi|330370682|ref|YP_004399669.1|_gi|333395239|ref|ZP_08477058.1|_gi|336393787|ref|ZP_08575186.1|	100	8e-41	79.5975	NA
174	orf00016_AWRIB548_contig162_group4_13192_13806_len=615	gi|330370699|ref|YP_004399686.1|_gi|333395238|ref|ZP_08477057.1|_gi|336393788|ref|ZP_08575187.1|	99.5	3e-114	77.7427	NA
175	orf00080_AWRIB429_contig1_group1_68938_68402_len=537	gi|354808314|ref|ZP_09041741.1|	61.29	6e-17	75.0245	NA
176	orf00136_AWRIB318_contig11_group2_112940_112182_len=759	gi|365925354|ref|ZP_09448117.1|_gi|394426920|gb|EJE99700.1|	37.5	3e-44	69.8264	NA
177	orf00082_AWRIB429_contig1_group1_70391_71620_len=1230	gi|365925353|ref|ZP_09448116.1|_gi|394426919|gb|EJE99699.1|	62	6e-139	65.5027	NA
178	orf00024_AWRIB418_contig427_group3_19572_18208_len=1365	gi|385818652|ref|YP_005855039.1|_gi|385821827|ref|YP_005858169.1|	53.48	1e-129	61.7627	NA
179	orf00022_AWRIB422_contig5_group4_18149_17469_len=681	gi|301065271|ref|YP_003787294.1|	44.95	3e-61	55.7018	NA
180	orf00152_AWRIB568_contig915_group6_133831_133995_len=165	No_hit			50.5127	NA
182	orf00024_AWRIB548_contig162_group4_20890_21603_len=714	gi|366086935|ref|ZP_09453420.1|	69.66	5e-92	49.0445	NA
183	orf00020_AWRIB422_contig5_group4_15495_13594_len=1902	gi|385811794|ref|YP_005848185.1|_gi|301299923|ref|ZP_07206154.1|	42.28	4e-139	50.0855	NA
184	orf00128_AWRIB553_contig348_group2_104889_103612_len=1278	gi|312868800|ref|ZP_07728989.1|_gi|341593990|gb|EGS36801.1|	50.24	2e-103	49.44	NA
185	orf00157_AWRIB568_contig915_group6_138525_139007_len=483	gi|331700447|ref|YP_004397406.1|	58.49	2e-50	48.2145	NA
186	orf00158_AWRIB568_contig915_group6_139408_139028_len=381	gi|365853130|ref|ZP_09393426.1|	33.33	0.061	48.4773	NA
187	orf00030_AWRIB548_contig162_group4_26144_25968_len=177	gi|300767227|ref|ZP_07077139.1|_gi|392948681|ref|ZP_10314285.1|	42.42	0.046	49.8917	NA
188	orf00014_AWRIB422_contig5_group4_10880_9735_len=1146	gi|365926194|ref|ZP_09448957.1|_gi|394424252|gb|EJE97415.1|	45.14	6e-88	50.3083	NA
189	orf00122_AWRIB202_contig115_group2_100937_100209_len=729	gi|339449384|ref|ZP_08652940.1|	48.95	1e-64	49.2275	NA
190	orf00120_AWRIB202_contig115_group2_100216_99446_len=771	gi|301301129|ref|ZP_07207286.1|_gi|334307872|gb|EGL98858.1|_gi|335350472|gb|EGM51968.1|_gi|380344459|gb|EIA32805.1|_gi|385841057|ref|YP_005864381.1|	54.9	4e-74	51.715	NA
191	orf00118_AWRIB419_contig591_group2_99325_99113_len=213	gi|385812496|ref|YP_005848887.1|	40	5.3	50.1125	NA
192	orf00010_AWRIB418_contig427_group3_7958_7071_len=888	gi|365925852|ref|ZP_09448615.1|	47.84	4e-73	50.0367	NA
193	orf00167_AWRIB304_contig41_group13_143484_143663_len=180	gi|366086627|ref|ZP_09453112.1|	65.45	3e-17	52.54	NA
194	orf00168_AWRIB576_contig689_group2_143729_144832_len=1104	gi|365925854|ref|ZP_09448617.1|	74.66	1e-162	53.2127	NA
195	orf00038_AWRIB548_contig162_group4_31402_32205_len=804	gi|366089673|ref|ZP_09456039.1|	29.31	3e-21	51.6636	NA
196	orf00039_AWRIB548_contig162_group4_32205_32897_len=693	gi|300362908|ref|ZP_07059078.1|_gi|338761793|gb|EGP13062.1|_gi|385826569|ref|YP_005862911.1|	80.09	2e-106	49.7027	NA
197	orf00113_AWRIB318_contig11_group2_95439_94291_len=1149	gi|385839990|ref|YP_005863314.1|	39.26	2e-68	50.0236	NA
198	orf00172_AWRIB576_contig689_group2_147542_148864_len=1323	gi|331700972|ref|YP_004397931.1|	32.42	3e-43	49.3227	NA
199	orf00105_AWRIB429_contig1_group1_89554_90267_len=714	gi|336396393|ref|ZP_08577792.1|	72.46	2e-97	46.4027	NA
201	orf00175_AWRIB568_contig915_group6_150665_149691_len=975	No_hit			44.2145	NA
202	orf00001_AWRIB418_contig427_group3_533_0_len=534	gi|377556301|ref|ZP_09786015.1|	31.91	1.5	45.6691	NA
204	orf00111_AWRIB568_contig389_group6_90984_91310_len=327	gi|325681939|ref|ZP_08161457.1|	33.33	4.4	44.4418	NA
205	orf00052_AWRIB129_contig280_group2_45123_44614_len=510	gi|347524679|ref|YP_004831427.1|_gi|336392427|ref|ZP_08573826.1|	43.53	1e-27	47	NA
206	orf00003_AWRIB304_contig799_group13_1008_1964_len=957	gi|365850800|ref|ZP_09391260.1|	40.13	3e-63	49.0155	NA
207	orf00139_PSU1_contig1_group1_116090_116272_len=183	gi|365850800|ref|ZP_09391260.1|	33.33	0.0003	49.1455	NA
208	orf00107_AWRIB202_contig115_group2_89170_88913_len=258	gi|377832444|ref|ZP_09815402.1|	50.59	5e-17	48.2908	NA
209	orf00106_AWRIB202_contig115_group2_88902_88159_len=744	gi|377832445|ref|ZP_09815403.1|	45.31	2e-60	48.9542	NA
210	orf00144_PSU1_contig1_group1_117399_118691_len=1293	gi|377832446|ref|ZP_09815404.1|	66.59	8e-163	50.6717	NA
211	orf00115_AWRIB429_contig1_group1_95569_96531_len=963	gi|377832447|ref|ZP_09815405.1|	67.4	6e-124	49.7833	NA
212	orf00183_AWRIB576_contig689_group2_156024_156647_len=624	gi|377832448|ref|ZP_09815406.1|	54.59	1e-60	50.4933	NA
213	orf00010_AWRIB304_contig799_group13_5972_6514_len=543	gi|365850799|ref|ZP_09391259.1|	73.89	2e-73	51.4883	NA
214	orf00118_AWRIB429_contig1_group1_97908_97708_len=201	gi|335350543|gb|EGM52039.1|_gi|366089628|ref|ZP_09455994.1|	38.89	2.9	52.4367	NA
216	orf00119_AWRIB429_contig1_group1_98944_97946_len=999	gi|377832511|ref|ZP_09815469.1|	39.87	3e-56	54.2392	NA
217	orf00012_AWRIB548_contig177_group4_9347_7875_len=1473	gi|339449484|ref|ZP_08653040.1|	53.94	2e-150	54.8667	NA
218	orf00143_BAA1163_contig1_group1_112456_113661_len=1206	gi|339449464|ref|ZP_08653020.1|	32.87	2e-57	53.8292	NA
219	orf00066_AWRIB129_contig280_group2_56332_54986_len=1347	gi|377557211|ref|ZP_09786867.1|	48.65	8e-116	52.7558	NA
220	orf00084_AWRIB418_contig279_group3_74206_74673_len=468	gi|347533930|ref|YP_004840600.1|	45.27	2e-37	50.3558	NA
221	orf00092_AWRIB419_contig591_group2_78176_77931_len=246	gi|377832133|ref|ZP_09815097.1|	61.97	5e-22	50.115	NA
222	orf00017_AWRIB422_contig558_group4_13244_15415_len=2172	gi|335356877|ref|ZP_08548747.1|	66.94	0	50.2208	NA
223	orf00090_AWRIB553_contig348_group2_75917_74904_len=1014	gi|357540107|gb|EHJ24124.1|_gi|357552364|gb|EHJ34137.1|_gi|385828137|ref|YP_005865909.1|_gi|385835333|ref|YP_005873107.1|_gi|366085934|ref|ZP_09452419.1|	74.12	7e-137	49.865	NA
224	orf00019_AWRIB548_contig177_group4_16844_17539_len=696	gi|333395091|ref|ZP_08476910.1|_gi|336392450|ref|ZP_08573849.1|	54.95	3e-70	51.0192	NA
225	orf00021_AWRIB304_contig799_group13_17570_18877_len=1308	gi|333395090|ref|ZP_08476909.1|	41.71	6e-83	49.4842	NA
226	orf00003_AWRIB429_contig2_group1_2192_2887_len=696	gi|331702348|ref|YP_004399307.1|_gi|365902930|ref|ZP_09440753.1|_gi|365902350|ref|ZP_09440173.1|	45.09	3e-46	51.1025	NA
227	orf00086_AWRIB202_contig115_group2_70936_71598_len=663	gi|366052579|ref|ZP_09450301.1|	36	7e-27	49.2433	NA
228	orf00155_BAA1163_contig1_group1_123641_124648_len=1008	gi|365903031|ref|ZP_09440854.1|	41.14	6e-71	48.275	NA
229	orf00156_BAA1163_contig1_group1_124785_125726_len=942	gi|335997576|ref|ZP_08563490.1|	49.67	2e-85	45.67	NA
230	orf00081_AWRIB553_contig348_group2_68243_67026_len=1218	gi|365925516|ref|ZP_09448279.1|	46.72	1e-94	46.0242	NA
231	orf00030_AWRIB304_contig799_group13_24326_24610_len=285	gi|376009102|gb|EHS82431.1|_gi|392949058|ref|ZP_10314654.1|	30.23	9e-07	46.8983	NA
232	orf00029_AWRIB422_contig558_group4_24607_25773_len=1167	gi|331700624|ref|YP_004397583.1|	64.69	4e-147	47.2675	NA
233	orf00168_PSU1_contig1_group1_140087_140659_len=573	gi|365925514|ref|ZP_09448277.1|	39.66	3e-34	50.6242	NA
234	orf00069_AWRIB418_contig279_group3_60442_59129_len=1314	gi|377556509|ref|ZP_09786213.1|	55.32	1e-133	51.5692	NA
235	orf00210_AWRIB576_contig689_group2_178424_178924_len=501	gi|392949053|ref|ZP_10314649.1|_gi|365903379|ref|ZP_09441202.1|	42.86	9e-31	53.7875	NA
236	orf00034_AWRIB548_contig177_group4_28318_29226_len=909	gi|341596640|gb|EGS39234.1|	59.2	4e-106	54.6525	NA
237	orf00088_AWRIB129_contig280_group2_73626_74939_len=1314	gi|366052541|ref|ZP_09450263.1|	52.2	3e-126	56.0475	NA
238	orf00072_AWRIB202_contig115_group2_60590_59958_len=633	gi|365903327|ref|ZP_09441150.1|	49.52	2e-54	54.2283	NA
239	orf00040_AWRIB304_contig799_group13_31367_32383_len=1017	gi|331700533|ref|YP_004397492.1|	76.28	4e-154	54.5092	NA
240	orf00063_AWRIB418_contig279_group3_52743_54404_len=1662	gi|366053718|ref|ZP_09451440.1|	52.48	2e-162	54.315	NA
241	orf00176_PSU1_contig1_group1_149115_148414_len=702	gi|366054215|ref|ZP_09451937.1|	76.29	2e-99	55.5508	NA
242	orf00040_AWRIB548_contig177_group4_34903_35913_len=1011	gi|392947715|ref|ZP_10313347.1|	57.1	1e-102	53.2842	NA
243	orf00041_AWRIB548_contig177_group4_36373_35921_len=453	gi|392949456|ref|ZP_10315031.1|	46.97	4e-27	52.7217	NA
244	orf00219_AWRIB576_contig689_group2_187124_188239_len=1116	gi|336394537|ref|ZP_08575936.1|	42.86	8e-82	52.0525	NA
245	orf00180_PSU1_contig1_group1_151874_152914_len=1041	gi|339449432|ref|ZP_08652988.1|	43.03	5e-71	52.495	NA
246	orf00028_AWRIB429_contig2_group1_21841_22305_len=465	gi|300769695|ref|ZP_07079578.1|_gi|308181112|ref|YP_003925240.1|_gi|376009392|gb|EHS82721.1|_gi|392949308|ref|ZP_10314892.1|	52.99	7e-34	50.7558	NA
247	orf00175_BAA1163_contig1_group1_142150_144333_len=2184	gi|300767968|ref|ZP_07077875.1|_gi|376008648|gb|EHS81980.1|	57.69	0	47.6592	NA
248	orf00224_AWRIB576_contig689_group2_192354_192037_len=318	gi|373462812|ref|ZP_09554484.1|_gi|331702481|ref|YP_004399440.1|	32	2.8	46.1833	NA
249	orf00225_AWRIB576_contig689_group2_192970_192434_len=537	gi|333394222|ref|ZP_08476041.1|_gi|336391412|ref|ZP_08572811.1|	45.45	1e-29	45.1392	NA
250	orf00059_AWRIB419_contig591_group2_48475_48122_len=354	gi|347525821|ref|YP_004832569.1|	41.49	7e-18	44.7283	NA
251	orf00048_AWRIB418_contig279_group3_43609_42374_len=1236	gi|365924862|ref|ZP_09447625.1|_gi|394426577|gb|EJE99383.1|	81.59	0	43.7825	NA
252	orf00188_PSU1_contig1_group1_159628_158714_len=915	gi|377832428|ref|ZP_09815386.1|	31.61	1e-42	42.9033	NA
253	orf00036_AWRIB429_contig2_group1_29683_28586_len=1098	gi|385826665|ref|YP_005863007.1|	39.13	5e-35	42.0025	NA
254	orf00056_AWRIB568_contig389_group6_44155_44805_len=651	gi|377832441|ref|ZP_09815399.1|	39.39	2e-40	42.3692	NA
255	orf00057_AWRIB304_contig799_group13_48347_47073_len=1275	gi|309804891|ref|ZP_07698953.1|	34.44	7e-65	41.2192	NA
256	orf00232_AWRIB576_contig689_group2_199637_199020_len=618	gi|347533844|ref|YP_004840514.1|	37.93	8e-32	40.6483	NA
257	orf00190_BAA1163_contig1_group1_152836_152222_len=615	gi|347533844|ref|YP_004840514.1|	31.68	6e-25	35.9875	NA
258	orf00041_AWRIB418_contig279_group3_36999_36091_len=909	gi|365903370|ref|ZP_09441193.1|	42.44	6e-54	36.8742	NA
259	orf00050_AWRIB553_contig348_group2_40476_40012_len=465	gi|312869680|ref|ZP_07729828.1|	46.88	5e-12	37.7908	NA
260	orf00062_AWRIB304_contig799_group13_51353_52156_len=804	gi|366052517|ref|ZP_09450239.1|	36.4	2e-43	39.41	NA
261	orf00047_AWRIB553_contig348_group2_39138_38557_len=582	gi|385818589|ref|YP_005854976.1|_gi|385821761|ref|YP_005858103.1|	31.65	5e-18	39.6775	NA
262	orf00046_AWRIB419_contig591_group2_38225_35961_len=2265	gi|365905215|ref|ZP_09442974.1|	34.64	5e-110	39.1825	NA
263	orf00066_AWRIB304_contig799_group13_55257_56645_len=1389	gi|336391847|ref|ZP_08573246.1|	25.66	0.9	40.7092	NA
264	orf00034_AWRIB418_contig279_group3_30121_29549_len=573	gi|366054155|ref|ZP_09451877.1|	42.25	4e-40	42.1217	NA
265	orf00033_AWRIB418_contig279_group3_29546_25983_len=3564	gi|308179637|ref|YP_003923765.1|	50.13	0	42.05	NA
266	orf00201_BAA1163_contig1_group1_163892_164152_len=261	gi|301300313|ref|ZP_07206520.1|_gi|335350690|gb|EGM52186.1|	58.82	4e-25	44.43	NA
267	orf00040_AWRIB318_contig11_group2_30067_29630_len=438	gi|365905494|ref|ZP_09443253.1|	37.65	6e-11	44.1075	NA
268	orf00039_AWRIB318_contig11_group2_29602_28703_len=900	gi|365903686|ref|ZP_09441509.1|	31.99	6e-42	45.2325	NA
269	orf00204_BAA1163_contig1_group1_165687_166232_len=546	gi|365852733|ref|ZP_09393090.1|	50	1e-49	45.1475	NA
270	orf00038_AWRIB202_contig115_group2_28089_25885_len=2205	gi|301067521|ref|YP_003789544.1|_gi|385821215|ref|YP_005857602.1|_gi|385824408|ref|YP_005860750.1|	59.39	0	44.7192	NA
271	orf00250_AWRIB576_contig689_group2_216084_216983_len=900	gi|338203803|ref|YP_004649948.1|_gi|385811921|ref|YP_005848312.1|	46.02	1e-71	44.0267	NA
272	orf00127_AWRIB129_contig280_group2_110723_112213_len=1491	gi|335350698|gb|EGM52194.1|	64.96	0	43.98	NA
273	orf00033_AWRIB553_contig348_group2_23478_23116_len=363	gi|339448586|ref|ZP_08652142.1|	27.78	0.013	44.9192	NA
274	orf00032_AWRIB419_contig591_group2_21494_22864_len=1371	gi|365904783|ref|ZP_09442542.1|	48.14	8e-109	44.6508	NA
277	orf00082_AWRIB304_contig799_group13_70135_71004_len=870	gi|392949709|ref|ZP_10315277.1|	24.64	3e-16	44.1645	NA
278	orf00029_AWRIB568_contig389_group6_19412_18933_len=480	gi|338204479|ref|YP_004650624.1|_gi|325682362|ref|ZP_08161879.1|	37.11	3e-14	41.4791	NA
279	orf00026_AWRIB318_contig11_group2_18893_18063_len=831	gi|377832379|ref|ZP_09815340.1|	41.82	1e-29	42.0227	NA
280	orf00027_AWRIB568_contig389_group6_18063_17350_len=714	gi|335357772|ref|ZP_08549642.1|	58.26	6e-75	39.19	NA
281	orf00220_PSU1_contig1_group1_188226_189335_len=1110	gi|385836794|ref|YP_005874569.1|	48.92	7e-94	40.331	NA
282	orf00223_BAA1163_contig1_group1_178253_178501_len=249	gi|308181703|ref|YP_003925831.1|	28.77	0.2	38.937	NA
284	orf00071_AWRIB429_contig2_group1_58711_60204_len=1494	No_hit			46.316	NA
285	orf00072_AWRIB429_contig2_group1_60191_60718_len=528	gi|295692983|ref|YP_003601593.1|	29.85	0.25	47.803	NA
286	orf00095_AWRIB422_contig558_group4_77434_77760_len=327	gi|365903084|ref|ZP_09440907.1|	52	0.47	50.759	NA
287	orf00016_AWRIB419_contig591_group2_13080_12373_len=708	gi|295426550|ref|ZP_06819200.1|	33.8	3e-27	51.49	NA
288	orf00230_BAA1163_contig1_group1_182053_182244_len=192	No_hit			52.088	NA
289	orf00230_PSU1_contig1_group1_193219_195228_len=2010	gi|366087412|ref|ZP_09453897.1|	34.2	3e-41	56.604	NA
290	orf00097_AWRIB548_contig177_group4_79990_81327_len=1338	gi|365902357|ref|ZP_09440180.1|	98.43	0	60.4218	NA
291	orf00232_BAA1163_contig1_group1_184306_184869_len=564	gi|365905600|ref|ZP_09443359.1|	51.98	1e-50	66.6064	NA
292	orf00012_AWRIB419_contig591_group2_9056_8115_len=942	gi|365926546|ref|ZP_09449309.1|_gi|394428973|gb|EJF01447.1|	71.38	1e-134	70.97	NA
293	orf00101_AWRIB304_contig799_group13_83853_83194_len=660	gi|331700587|ref|YP_004397546.1|	65.57	7e-78	76.8909	NA
294	orf00103_AWRIB304_contig799_group13_84164_83850_len=315	gi|331700587|ref|YP_004397546.1|	54.9	4e-33	78.7575	NA
295	orf00238_BAA1163_contig1_group1_187494_188642_len=1149	gi|373465220|ref|ZP_09556700.1|	73.93	9e-160	84.2408	NA
296	orf00239_BAA1163_contig1_group1_189329_189760_len=432	gi|336393962|ref|ZP_08575361.1|	98.6	7e-81	84.2258	NA
297	orf00240_BAA1163_contig1_group1_190011_192278_len=2268	gi|365926739|ref|ZP_09449502.1|	97.88	0	88.165	NA
298	orf00241_BAA1163_contig1_group1_192514_192810_len=297	gi|338204617|ref|YP_004650798.1|_gi|365926737|ref|ZP_09449500.1|_gi|373463545|ref|ZP_09555145.1|_gi|380343601|gb|EIA31951.1|_gi|394427539|gb|EJF00222.1|	100	4e-52	87.9333	100
299	orf00242_BAA1163_contig1_group1_193074_193931_len=858	gi|385812469|ref|YP_005848860.1|_gi|385812495|ref|YP_005848886.1|_gi|385812611|ref|YP_005849002.1|_gi|385812799|ref|YP_005849190.1|_gi|385812802|ref|YP_005849193.1|	98.93	1e-164	88.5942	100
300	orf00243_BAA1163_contig1_group1_194036_194458_len=423	gi|365926735|ref|ZP_09449498.1|_gi|394427541|gb|EJF00224.1|	99.29	1e-77	86.8883	100
301	orf00244_BAA1163_contig1_group1_194469_194663_len=195	gi|308181389|ref|YP_003925517.1|	100	2e-11	86.025	100
302	orf00245_BAA1163_contig1_group1_195085_194741_len=345	gi|331700825|ref|YP_004397784.1|_gi|331700926|ref|YP_004397885.1|_gi|331701720|ref|YP_004398679.1|_gi|331702588|ref|YP_004399547.1|_gi|331702702|ref|YP_004399661.1|	98.25	3e-64	82.8883	NA
303	orf00246_BAA1163_contig1_group1_196174_195329_len=846	gi|385812610|ref|YP_005849001.1|	99.25	5e-159	77.4642	NA
304	orf00247_BAA1163_contig1_group1_196752_196171_len=582	gi|333396255|ref|ZP_08478072.1|	68.6	2e-66	71.5883	NA
305	orf00248_BAA1163_contig1_group1_197019_198995_len=1977	gi|331700589|ref|YP_004397548.1|	73.5	0	65.7783	NA
306	orf00249_BAA1163_contig1_group1_199135_199323_len=189	gi|373465217|ref|ZP_09556697.1|	34.43	2e-06	59.74	NA
307	orf00006_AWRIB419_contig591_group2_4245_3433_len=813	gi|331700589|ref|YP_004397548.1|	63.57	2e-106	56.1508	NA
308	orf00107_AWRIB304_contig799_group13_87114_87800_len=687	gi|331700589|ref|YP_004397548.1|	60.96	3e-83	52.495	NA
309	orf00155_AWRIB129_contig280_group2_132310_132498_len=189	gi|373465217|ref|ZP_09556697.1|	32.79	2e-06	48.9933	NA
310	orf00005_AWRIB202_contig115_group2_2331_3065_len=735	gi|323339788|ref|ZP_08080058.1|_gi|335996329|ref|ZP_08562247.1|_gi|346329789|gb|EGX98072.1|	29.49	4e-11	46.3467	NA
311	orf00004_AWRIB419_contig591_group2_1560_2135_len=576	gi|300766949|ref|ZP_07076862.1|_gi|308179431|ref|YP_003923559.1|_gi|376010628|gb|EHS83953.1|	29.21	2e-13	43.1792	NA
313	orf00284_AWRIB576_contig689_group2_240560_241579_len=1020	gi|366089030|ref|ZP_09455503.1|	26.83	1e-24	42.7742	NA
314	orf00001_AWRIB418_contig279_group3_606_-2_len=609	gi|365924566|ref|ZP_09447329.1|_gi|394429191|gb|EJF01640.1|	56.93	1e-67	40.4592	NA
315	orf00001_AWRIB129_contig283_group1_1185_16_len=1170	gi|365851939|ref|ZP_09392353.1|	54.38	9e-114	38.0258	NA
317	orf00001_AWRIB419_contig387_group1_1_993_len=993	gi|377832800|ref|ZP_09815742.1|	57.23	3e-105	37.9308	NA
318	orf00002_AWRIB419_contig387_group1_986_1690_len=705	gi|301067688|ref|YP_003789711.1|_gi|385821393|ref|YP_005857780.1|_gi|385824586|ref|YP_005860928.1|	36.84	4e-35	40.2625	NA
319	orf00001_AWRIB422_contig529_group1_1730_0_len=1731	gi|366052862|ref|ZP_09450584.1|	35.49	2e-97	44.4358	NA
321	orf00001_AWRIB419_contig237_group2_-1_346_len=348	gi|301067688|ref|YP_003789711.1|_gi|385821393|ref|YP_005857780.1|_gi|385824586|ref|YP_005860928.1|	29.57	9e-10	47.95	NA
322	orf00001_AWRIB419_contig379_group1_177_740_len=564	gi|366052862|ref|ZP_09450584.1|	35.79	5e-26	49.5592	NA
323	orf00001_AWRIB418_contig125_group2_-1_322_len=324	gi|365924569|ref|ZP_09447332.1|_gi|394429139|gb|EJF01592.1|	31.76	0.001	50.7775	NA
324	orf00016_AWRIB419_contig26_group3_13059_12523_len=537	gi|377832649|ref|ZP_09815598.1|	31.65	8e-10	52.3242	NA
325	orf00001_AWRIB429_contig3_group1_123_389_len=267	gi|365925450|ref|ZP_09448213.1|_gi|394424391|gb|EJE97537.1|	57.47	3e-22	55.6183	NA
326	orf00004_AWRIB418_contig125_group2_2297_945_len=1353	gi|385817456|ref|YP_005853846.1|_gi|315038120|ref|YP_004031688.1|	79.29	0	56.7625	NA
327	orf00251_PSU1_contig1_group1_210822_210499_len=324	gi|385829284|ref|YP_005867056.1|_gi|301067652|ref|YP_003789675.1|_gi|365925343|ref|ZP_09448106.1|_gi|394426909|gb|EJE99689.1|	69	7e-35	60.6025	NA
328	orf00005_AWRIB429_contig3_group1_2793_2485_len=309	gi|357538822|gb|EHJ22842.1|_gi|357547636|gb|EHJ29514.1|_gi|385836723|ref|YP_005874498.1|	76.24	8e-40	63.8567	NA
329	orf00002_AWRIB318_contig337_group1_337_660_len=324	gi|385829284|ref|YP_005867056.1|_gi|301067652|ref|YP_003789675.1|_gi|365925343|ref|ZP_09448106.1|_gi|394426909|gb|EJE99689.1|	69	7e-35	67.0658	NA
330	orf00001_AWRIB422_contig233_group1_48_338_len=291	gi|328477631|gb|EGF47677.1|	75.79	5e-37	68.4358	NA
331	orf00238_AWRIB418_contig351_group2_216938_218380_len=1443	gi|308181464|ref|YP_003925592.1|_gi|300768512|ref|ZP_07078411.1|_gi|376008503|gb|EHS81836.1|	76.37	0	68.2617	NA
332	orf00095_AWRIB576_contig725_group2_82804_82076_len=729	gi|365925346|ref|ZP_09448109.1|_gi|394426912|gb|EJE99692.1|	49.22	7e-48	68.2658	NA
333	orf00236_AWRIB418_contig351_group2_214483_215754_len=1272	gi|365851549|ref|ZP_09391981.1|	75.65	0	69.0875	NA
334	orf00235_AWRIB418_contig351_group2_213494_214465_len=972	gi|373465473|ref|ZP_09556935.1|	74.84	2e-151	68.0675	NA
335	orf00234_AWRIB418_contig351_group2_213157_212267_len=891	gi|331702221|ref|YP_004399180.1|	70.27	1e-126	68.5242	NA
336	orf00003_AWRIB202_contig473_group2_2608_3645_len=1038	gi|366052388|ref|ZP_09450110.1|	48.09	3e-100	65.5525	NA
337	orf00256_PSU1_contig1_group1_214985_216583_len=1599	gi|338204057|ref|YP_004650202.1|_gi|325682087|ref|ZP_08161605.1|	55.38	2e-173	67.0933	NA
338	orf00231_AWRIB418_contig351_group2_209358_208630_len=729	gi|366052384|ref|ZP_09450106.1|	79.34	3e-113	69.44	NA
339	orf00004_AWRIB419_contig26_group3_3512_2088_len=1425	gi|365904561|ref|ZP_09442320.1|	78.86	0	71.4342	NA
340	orf00249_AWRIB548_contig9_group2_220733_220521_len=213	gi|365852616|ref|ZP_09392989.1|	64	3e-20	73.4908	NA
341	orf00248_AWRIB548_contig9_group2_220540_219434_len=1107	gi|337729159|emb|CCC04282.1|_gi|325682086|ref|ZP_08161604.1|_gi|338204056|ref|YP_004650201.1|	74.48	2e-145	75.76	NA
342	orf00001_AWRIB419_contig26_group3_526_-1_len=528	gi|377556755|ref|ZP_09786441.1|	40.13	4e-29	79.9758	NA
343	orf00012_AWRIB129_contig165_group2_9890_10687_len=798	gi|330818927|ref|YP_004385906.1|	94.86	9e-140	83.6625	NA
345	orf00001_AWRIB419_contig418_group3_514_260_len=255	gi|336394802|ref|ZP_08576201.1|	77.38	5e-33	84.4583	NA
346	orf00002_AWRIB419_contig418_group3_2035_596_len=1440	gi|366090633|ref|ZP_09456999.1|	99.58	0	86.08	NA
347	orf00003_AWRIB419_contig418_group3_3939_2050_len=1890	gi|366090632|ref|ZP_09456998.1|	99.52	0	86.095	NA
348	orf00004_AWRIB419_contig418_group3_4929_4087_len=843	gi|366090631|ref|ZP_09456997.1|	97.5	1e-149	88.1367	100
350	orf00017_AWRIB129_contig165_group2_15975_15742_len=234	gi|365926725|ref|ZP_09449488.1|_gi|385819934|ref|YP_005856321.1|_gi|385820606|ref|YP_005856993.1|_gi|385820626|ref|YP_005857013.1|_gi|385821116|ref|YP_005857503.1|	98.68	2e-40	90.61	NA
351	orf00001_AWRIB129_contig130_group1_798_-2_len=801	gi|331700432|ref|YP_004397391.1|	99.62	5e-158	88.73	NA
352	orf00001_AWRIB129_contig334_group2_228_76_len=153	gi|354807286|ref|ZP_09040758.1|	88.89	2e-08	88.425	NA
353	orf00001_AWRIB419_contig662_group1_892_-1_len=894	gi|385819934|ref|YP_005856321.1|_gi|385820606|ref|YP_005856993.1|_gi|385820626|ref|YP_005857013.1|_gi|385821116|ref|YP_005857503.1|_gi|385821139|ref|YP_005857526.1|	98.32	2e-175	86.8725	NA
354	orf00001_AWRIB129_contig301_group1_0_209_len=210	gi|336393852|ref|ZP_08575251.1|_gi|365926826|ref|ZP_09449589.1|_gi|366053479|ref|ZP_09451201.1|_gi|366089154|ref|ZP_09455627.1|	64.18	3e-17	84.0433	NA
355	orf00002_AWRIB129_contig301_group1_272_1015_len=744	gi|373462776|ref|ZP_09554454.1|	98.98	1e-112	79.0133	NA
356	orf00003_AWRIB419_contig75_group2_1551_2189_len=639	gi|331700601|ref|YP_004397560.1|	69.81	1e-84	76.0533	NA
357	orf00004_AWRIB419_contig75_group2_2281_3135_len=855	gi|366087613|ref|ZP_09454098.1|	72.3	8e-114	75.6367	NA
358	orf00005_AWRIB419_contig75_group2_3179_3595_len=417	gi|365902808|ref|ZP_09440631.1|	73.72	7e-60	71.5625	NA
359	orf00006_AWRIB553_contig3_group2_3593_3910_len=318	gi|331702131|ref|YP_004399090.1|	80.95	3e-46	66.5242	NA
360	orf00007_AWRIB553_contig3_group2_3942_4679_len=738	gi|336394878|ref|ZP_08576277.1|	65.57	6e-94	64.3075	NA
361	orf00008_AWRIB419_contig75_group2_4790_5239_len=450	gi|373464583|ref|ZP_09556115.1|	37.14	4e-24	58.735	NA
362	orf00009_AWRIB553_contig3_group2_5273_5710_len=438	gi|366052094|ref|ZP_09449816.1|	63.16	8e-44	57.4575	NA
364	orf00013_AWRIB553_contig3_group2_8029_7079_len=951	gi|365926750|ref|ZP_09449513.1|_gi|394427557|gb|EJF00235.1|	94.62	5e-175	57.7058	NA
365	orf00013_AWRIB419_contig75_group2_8273_8719_len=447	gi|385812721|ref|YP_005849112.1|	40	5e-22	56.5267	NA
366	orf00008_AWRIB304_contig400_group2_9270_10295_len=1026	gi|377556755|ref|ZP_09786441.1|	37.86	1e-64	53.0042	NA
367	orf00273_BAA1163_contig1_group1_219622_221112_len=1491	gi|377556139|ref|ZP_09785861.1|	37.58	5e-98	50.5333	NA
368	orf00244_AWRIB548_contig9_group2_216521_216108_len=414	gi|313473007|ref|ZP_07813494.1|	32.11	8e-10	52.9942	NA
369	orf00017_AWRIB553_contig3_group2_10834_11295_len=462	gi|377556138|ref|ZP_09785860.1|	54.48	2e-37	50.7067	NA
370	orf00243_AWRIB422_contig423_group3_215569_214232_len=1338	gi|377556137|ref|ZP_09785859.1|	75.28	0	46.1775	NA
371	orf00242_AWRIB422_contig423_group3_214216_213932_len=285	gi|377556136|ref|ZP_09785858.1|	59.57	1e-28	47.9167	NA
372	orf00240_AWRIB548_contig9_group2_213207_213839_len=633	gi|380343535|gb|EIA31885.1|	38.68	6e-30	50.3625	NA
373	orf00053_AWRIB568_contig964_group7_43891_44532_len=642	gi|392949579|ref|ZP_10315151.1|	35.92	2e-36	50.9342	NA
374	orf00016_AWRIB318_contig318_group4_16357_17637_len=1281	gi|300768004|ref|ZP_07077911.1|_gi|308181271|ref|YP_003925399.1|_gi|376008659|gb|EHS81990.1|	66.67	8e-171	51.5083	NA
375	orf00051_AWRIB568_contig964_group7_42111_41824_len=288	gi|366054112|ref|ZP_09451834.1|	35.71	1.9	53.6467	NA
376	orf00011_AWRIB129_contig298_group2_6915_7793_len=879	gi|334307972|gb|EGL98958.1|_gi|380345157|gb|EIA33501.1|_gi|301301000|ref|ZP_07207162.1|	40.27	3e-58	52.555	NA
377	orf00285_BAA1163_contig1_group1_228493_229254_len=762	gi|366052752|ref|ZP_09450474.1|	60.87	9e-89	50.1	NA
378	orf00026_AWRIB429_contig3_group1_23838_22921_len=918	gi|373464184|ref|ZP_09555740.1|	67.21	8e-120	52.5017	NA
379	orf00026_AWRIB419_contig75_group2_20282_19659_len=624	gi|357539130|gb|EHJ23150.1|_gi|357551884|gb|EHJ33664.1|	44.44	4e-46	52.4767	NA
380	orf00029_AWRIB429_contig3_group1_24650_25276_len=627	gi|366053669|ref|ZP_09451391.1|	39	7e-18	50.0875	NA
381	orf00072_AWRIB576_contig725_group2_61976_60642_len=1335	gi|365853133|ref|ZP_09393429.1|	80.14	0	51.0533	NA
382	orf00033_AWRIB553_contig3_group2_22508_23104_len=597	gi|331701127|ref|YP_004398086.1|	62.18	2e-68	49.7933	NA
383	orf00292_BAA1163_contig1_group1_233762_234085_len=324	gi|366054005|ref|ZP_09451727.1|	30.11	1.9	47.7783	NA
384	orf00228_AWRIB422_contig423_group3_203335_202367_len=969	gi|354806884|ref|ZP_09040363.1|	67.5	1e-128	45.18	NA
385	orf00068_AWRIB576_contig725_group2_58382_57951_len=432	gi|385834289|ref|YP_005872063.1|	35.62	0.72	44.1158	NA
386	orf00224_AWRIB548_contig9_group2_201866_201585_len=282	gi|311111018|ref|ZP_07712415.1|_gi|365904932|ref|ZP_09442691.1|_gi|300362096|ref|ZP_07058273.1|	38	6.2	45.31	NA
387	orf00296_BAA1163_contig1_group1_236079_238418_len=2340	gi|336396532|ref|ZP_08577931.1|	47.3	0	43.3258	NA
388	orf00289_PSU1_contig1_group1_240389_241663_len=1275	gi|357539660|gb|EHJ23677.1|_gi|357548469|gb|EHJ30333.1|_gi|385834858|ref|YP_005872632.1|	25.15	1e-12	42.555	NA
389	orf00290_PSU1_contig1_group1_241751_242683_len=933	gi|365925607|ref|ZP_09448370.1|	36.69	2e-41	44.8208	NA
390	orf00040_AWRIB419_contig75_group2_30087_30917_len=831	gi|301066008|ref|YP_003788031.1|	36.03	1e-43	44.8042	NA
391	orf00202_AWRIB418_contig351_group2_183605_182571_len=1035	gi|373464206|ref|ZP_09555762.1|	31.67	1e-34	45.8783	NA
392	orf00040_AWRIB318_contig318_group4_33740_33973_len=234	gi|309803221|ref|ZP_07697318.1|_gi|325911673|ref|ZP_08174080.1|_gi|302191137|ref|ZP_07267391.1|_gi|309804757|ref|ZP_07698821.1|_gi|309807759|ref|ZP_07701693.1|	53.33	0.051	47.2392	NA
393	orf00044_AWRIB419_contig75_group2_32578_33504_len=927	gi|347534278|ref|YP_004840948.1|	56.33	1e-89	47.9208	NA
394	orf00056_AWRIB576_contig725_group2_49543_48251_len=1293	gi|335351171|gb|EGM52665.1|_gi|380344279|gb|EIA32625.1|_gi|385839976|ref|YP_005863300.1|	52.93	2e-125	49.2267	NA
395	orf00054_AWRIB576_contig725_group2_48251_47160_len=1092	gi|365905703|ref|ZP_09443462.1|	57.3	5e-132	51.4908	NA
396	orf00301_PSU1_contig1_group1_248479_251673_len=3195	gi|392949554|ref|ZP_10315126.1|	67.3	0	53.6508	NA
397	orf00023_AWRIB568_contig964_group7_19254_18568_len=687	gi|336392309|ref|ZP_08573708.1|	48.51	8e-55	57.0117	NA
398	orf00208_AWRIB422_contig423_group3_187141_186506_len=636	gi|366053435|ref|ZP_09451157.1|	54.33	4e-65	57.9925	NA
399	orf00049_AWRIB318_contig318_group4_41910_42848_len=939	gi|354807906|ref|ZP_09041357.1|	55.48	2e-91	57.3667	NA
400	orf00204_AWRIB548_contig9_group2_185388_184132_len=1257	gi|385821040|ref|YP_005857427.1|_gi|385824225|ref|YP_005860567.1|	40.82	2e-83	56.9558	NA
401	orf00051_AWRIB304_contig400_group2_45257_44388_len=870	gi|336054133|ref|YP_004562420.1|	63.86	4e-103	54.3317	NA
402	orf00204_AWRIB422_contig423_group3_182970_181891_len=1080	gi|365925445|ref|ZP_09448208.1|_gi|394424396|gb|EJE97542.1|	61.95	2e-117	50.8958	NA
403	orf00016_AWRIB568_contig964_group7_13321_12428_len=894	gi|300767999|ref|ZP_07077906.1|_gi|308181276|ref|YP_003925404.1|_gi|376008663|gb|EHS81994.1|	72	3e-120	49.8292	NA
404	orf00056_AWRIB318_contig318_group4_47406_48176_len=771	gi|331702234|ref|YP_004399193.1|	65.1	7e-95	47.7708	NA
405	orf00199_AWRIB422_contig423_group3_179412_180110_len=699	gi|297206153|ref|ZP_06923548.1|	48.82	2e-50	45.1033	NA
406	orf00058_AWRIB304_contig400_group2_49368_49033_len=336	gi|312983997|ref|ZP_07791346.1|	48	5e-19	45.6283	NA
407	orf00060_AWRIB318_contig318_group4_51330_49402_len=1929	gi|297206154|ref|ZP_06923549.1|	25.81	4e-33	43.9258	NA
408	orf00061_AWRIB304_contig400_group2_52416_51547_len=870	gi|392949709|ref|ZP_10315277.1|	26.07	4e-12	42.2873	NA
409	orf00320_PSU1_contig1_group1_263689_263958_len=270	gi|333395126|ref|ZP_08476945.1|_gi|336392160|ref|ZP_08573559.1|_gi|336391678|ref|ZP_08573077.1|	35.71	2.9	43.4673	NA
410	orf00055_AWRIB129_contig298_group2_41690_42262_len=573	gi|377831132|ref|ZP_09814116.1|_gi|336393679|ref|ZP_08575078.1|_gi|333394342|ref|ZP_08476161.1|	29.63	3.8	42.19	NA
411	orf00063_AWRIB304_contig400_group2_52894_55059_len=2166	gi|366087865|ref|ZP_09454350.1|	23.47	0.11	42.3127	NA
412	orf00065_AWRIB318_contig318_group4_55038_55673_len=636	gi|366087866|ref|ZP_09454351.1|	47.12	1e-51	41.4182	NA
413	orf00066_AWRIB318_contig318_group4_56044_55748_len=297	gi|336393384|ref|ZP_08574783.1|	43.43	1e-15	43.9673	NA
414	orf00333_BAA1163_contig1_group1_260384_260536_len=153	No_hit			46.7355	NA
415	orf00066_AWRIB304_contig400_group2_56187_57008_len=822	gi|336393385|ref|ZP_08574784.1|	84.98	1e-141	48.9936	NA
416	orf00060_AWRIB129_contig298_group2_45837_47291_len=1455	gi|365925645|ref|ZP_09448408.1|	51.05	1e-143	51.9036	NA
418	orf00069_AWRIB318_contig318_group4_60354_58552_len=1803	gi|392949485|ref|ZP_10315058.1|	50.17	7e-171	54.3791	NA
419	orf00063_AWRIB129_contig298_group2_49301_50506_len=1206	gi|301065415|ref|YP_003787438.1|	38.16	5e-30	54.3382	NA
420	orf00184_AWRIB422_contig423_group3_166726_165869_len=858	gi|365904933|ref|ZP_09442692.1|	53.85	1e-77	54.6518	NA
421	orf00182_AWRIB422_contig423_group3_165650_164085_len=1566	gi|392949042|ref|ZP_10314639.1|	56.52	2e-174	53.8075	NA
423	orf00067_AWRIB129_contig298_group2_53127_54356_len=1230	gi|325681832|ref|ZP_08161351.1|	60.55	4e-141	51.0517	NA
424	orf00074_AWRIB202_contig473_group2_65571_65804_len=234	gi|333396109|ref|ZP_08477926.1|	61.64	3e-22	49.9125	NA
425	orf00021_AWRIB576_contig725_group2_18784_17501_len=1284	gi|337728130|emb|CCC03221.1|	50.7	2e-123	50.1917	NA
426	orf00071_AWRIB129_contig298_group2_56393_55947_len=447	gi|336392979|ref|ZP_08574378.1|	46.67	7e-32	51.1683	NA
427	orf00086_AWRIB419_contig75_group2_67577_66186_len=1392	gi|392947991|ref|ZP_10313608.1|	46.88	7e-115	50.1083	NA
428	orf00084_AWRIB553_contig3_group2_68622_67759_len=864	gi|365925577|ref|ZP_09448340.1|_gi|394424928|gb|EJE97977.1|	44.52	7e-68	50.2708	NA
429	orf00085_AWRIB553_contig3_group2_68858_69883_len=1026	gi|365925580|ref|ZP_09448343.1|_gi|394424932|gb|EJE97981.1|	51.91	2e-106	51.0025	NA
430	orf00082_AWRIB304_contig400_group2_71538_72794_len=1257	gi|365925578|ref|ZP_09448341.1|_gi|394424929|gb|EJE97978.1|	37.38	1e-77	48.1283	NA
431	orf00344_PSU1_contig1_group1_283613_283852_len=240	gi|365925578|ref|ZP_09448341.1|_gi|394424929|gb|EJE97978.1|	53.52	4e-16	47.8945	NA
432	orf00171_AWRIB422_contig423_group3_155580_154348_len=1233	gi|394424930|gb|EJE97979.1|	49.88	1e-118	47.8618	NA
433	orf00086_AWRIB429_contig3_group1_76856_77365_len=510	gi|392948046|ref|ZP_10313662.1|	41.13	5e-28	48.8145	NA
434	orf00086_AWRIB318_contig318_group4_74631_75341_len=711	gi|365925579|ref|ZP_09448342.1|_gi|394424931|gb|EJE97980.1|	58.47	3e-76	51.1082	NA
435	orf00010_AWRIB576_contig725_group2_9224_8493_len=732	gi|365925579|ref|ZP_09448342.1|_gi|394424931|gb|EJE97980.1|	69.33	4e-85	53.1073	NA
436	orf00082_AWRIB129_contig298_group2_66204_64996_len=1209	gi|365925317|ref|ZP_09448080.1|_gi|394426950|gb|EJE99726.1|	27.15	2e-14	55.7636	NA
437	orf00165_AWRIB422_contig423_group3_150895_150728_len=168	No_hit			56.7164	NA
438	orf00092_AWRIB553_contig3_group2_77184_76162_len=1023	gi|392950189|ref|ZP_10315746.1|	46.31	3e-95	61.2727	NA
439	orf00159_AWRIB548_contig9_group2_148641_149642_len=1002	gi|365905187|ref|ZP_09442946.1|	57.36	3e-113	66.4655	NA
440	orf00085_AWRIB129_contig298_group2_70175_68706_len=1470	gi|336396201|ref|ZP_08577600.1|	69.75	0	63.8836	NA
441	orf00093_AWRIB318_contig318_group4_82572_81394_len=1179	gi|365905190|ref|ZP_09442949.1|	73.9	2e-173	60.9364	NA
442	orf00096_AWRIB553_contig3_group2_82423_80984_len=1440	gi|366052397|ref|ZP_09450119.1|	66.6	0	63.7164	NA
443	orf00159_AWRIB422_contig423_group3_144097_144342_len=246	gi|354807708|ref|ZP_09041167.1|	64	9e-22	61.8017	NA
444	orf00096_AWRIB318_contig318_group4_84601_84371_len=231	gi|365926689|ref|ZP_09449452.1|	100	3e-41	62.6617	NA
445	orf00097_AWRIB429_contig3_group1_87952_87095_len=858	gi|385819934|ref|YP_005856321.1|_gi|385820606|ref|YP_005856993.1|_gi|385820626|ref|YP_005857013.1|_gi|385821116|ref|YP_005857503.1|_gi|385821139|ref|YP_005857526.1|	98.25	3e-167	63.045	NA
446	orf00001_AWRIB576_contig13_group2_294_3779_len=3486	gi|331702531|ref|YP_004399490.1|	30.07	3e-146	60.5875	NA
447	orf00147_AWRIB202_contig1_group2_133429_129869_len=3561	gi|300768583|ref|ZP_07078482.1|_gi|376008435|gb|EHS81768.1|	36.91	0	56.98	NA
448	orf00372_BAA1163_contig1_group1_296284_296952_len=669	gi|331701838|ref|YP_004398797.1|	57.73	1e-72	55.6683	NA
449	orf00005_AWRIB568_contig576_group2_8259_8537_len=279	gi|392949842|ref|ZP_10315409.1|	40.74	1.8	53.2017	NA
450	orf00139_AWRIB129_contig8_group2_128655_128050_len=606	gi|354807132|ref|ZP_09040607.1|	56.63	2e-52	50.68	NA
451	orf00104_AWRIB553_contig3_group2_92831_91788_len=1044	gi|308181879|ref|YP_003926007.1|	61.96	3e-119	47.635	NA
452	orf00147_AWRIB548_contig9_group2_133638_133931_len=294	gi|339449085|ref|ZP_08652641.1|	40.26	3e-09	49.015	NA
453	orf00009_AWRIB429_contig4_group1_10544_10735_len=192	gi|385826984|ref|YP_005864756.1|_gi|357552076|gb|EHJ33853.1|_gi|357539158|gb|EHJ23178.1|	30.61	0.67	50.8142	NA
454	orf00010_AWRIB576_contig13_group2_10948_11403_len=456	gi|333394595|ref|ZP_08476414.1|_gi|336392010|ref|ZP_08573409.1|	50.86	5e-41	48.0708	NA
455	orf00109_AWRIB553_contig3_group2_94039_94509_len=471	gi|312977280|ref|ZP_07789028.1|	34.4	6e-10	46.7467	NA
456	orf00386_BAA1163_contig1_group1_300774_302186_len=1413	gi|392947828|ref|ZP_10313453.1|	69.74	0	47.8692	NA
457	orf00014_AWRIB568_contig576_group2_13340_14011_len=672	gi|347533889|ref|YP_004840559.1|_gi|365902212|ref|ZP_09440035.1|	61.71	2e-74	49.1625	NA
458	orf00015_AWRIB568_contig576_group2_14107_14721_len=615	gi|380344124|gb|EIA32471.1|	46.63	3e-45	49	NA
459	orf00129_AWRIB129_contig8_group2_122455_120959_len=1497	gi|366053946|ref|ZP_09451668.1|	58.5	3e-163	49.58	NA
460	orf00132_AWRIB318_contig44_group2_120844_120026_len=819	gi|300768559|ref|ZP_07078458.1|_gi|308181418|ref|YP_003925546.1|_gi|376008458|gb|EHS81791.1|	24.81	1.3	49.9892	NA
461	orf00131_AWRIB202_contig1_group2_119987_119430_len=558	gi|312976677|ref|ZP_07788426.1|_gi|295693525|ref|YP_003602135.1|	24.85	0.28	52.6608	NA
462	orf00375_PSU1_contig1_group1_315700_314246_len=1455	gi|365853852|ref|ZP_09394117.1|	70.1	0	50.8208	NA
463	orf00133_AWRIB548_contig9_group2_123713_124834_len=1122	gi|336395629|ref|ZP_08577028.1|	77.48	5e-170	50.6817	NA
464	orf00125_AWRIB418_contig351_group2_114753_115556_len=804	gi|365925758|ref|ZP_09448521.1|_gi|394424818|gb|EJE97887.1|	38.31	1e-51	50.2842	NA
465	orf00022_AWRIB576_contig13_group2_21696_22700_len=1005	gi|336395525|ref|ZP_08576924.1|	37.57	1e-61	49.5225	NA
466	orf00023_AWRIB568_contig576_group2_22711_23847_len=1137	gi|335357751|ref|ZP_08549621.1|	55.77	2e-116	55.735	NA
467	orf00119_AWRIB129_contig8_group2_113349_112369_len=981	gi|366086086|ref|ZP_09452571.1|	66.46	8e-129	60.2733	NA
468	orf00400_BAA1163_contig1_group1_313686_315032_len=1347	gi|366053370|ref|ZP_09451092.1|	47.66	1e-110	58.7908	NA
469	orf00118_AWRIB418_contig351_group2_110033_108612_len=1422	gi|301066363|ref|YP_003788386.1|_gi|385820011|ref|YP_005856398.1|_gi|385823212|ref|YP_005859554.1|	60.04	2e-162	58.5567	NA
470	orf00030_AWRIB419_contig64_group2_27650_28441_len=792	gi|333396861|ref|ZP_08478676.1|	41.86	2e-53	62.7075	NA
471	orf00114_AWRIB418_contig351_group2_107476_106262_len=1215	gi|392948023|ref|ZP_10313639.1|_gi|300767687|ref|ZP_07077597.1|	49.36	2e-103	67.61	NA
473	orf00390_PSU1_contig1_group1_326786_327256_len=471	gi|336055243|ref|YP_004563530.1|_gi|336055246|ref|YP_004563533.1|_gi|365926706|ref|ZP_09449469.1|_gi|385828242|ref|YP_005866014.1|_gi|394424047|gb|EJE97247.1|	99.36	4e-88	70.6	NA
474	orf00050_AWRIB568_contig915_group6_47156_46968_len=189	gi|336395720|ref|ZP_08577119.1|	79.31	1e-21	72.9142	NA
475	orf00391_PSU1_contig1_group1_328091_327495_len=597	gi|336055436|ref|YP_004563722.1|	52.31	4e-27	76.6467	NA
476	orf00392_PSU1_contig1_group1_328558_328788_len=231	gi|336395720|ref|ZP_08577119.1|	74.67	4e-28	78.1564	NA
477	orf00049_AWRIB568_contig915_group6_46724_46416_len=309	gi|336395719|ref|ZP_08577118.1|	88.12	4e-44	82.77	NA
478	orf00234_AWRIB318_contig11_group2_195541_195876_len=336	gi|336395718|ref|ZP_08577117.1|	96.4	1e-57	86.4918	NA
479	orf00047_AWRIB568_contig915_group6_45958_44513_len=1446	gi|336395717|ref|ZP_08577116.1|	91.65	0	83.4964	NA
480	orf00236_AWRIB318_contig11_group2_197345_198802_len=1458	gi|336395716|ref|ZP_08577115.1|	94.23	0	85.2864	NA
481	orf00397_PSU1_contig1_group1_332858_333181_len=324	gi|336395715|ref|ZP_08577114.1|	92.45	3e-54	89.5191	NA
482	orf00046_AWRIB576_contig689_group2_42327_42479_len=153	No_hit			91.6782	NA
483	orf00045_AWRIB576_contig689_group2_41979_40678_len=1302	gi|336395714|ref|ZP_08577113.1|	92.61	0	92.6855	NA
484	orf00079_AWRIB419_contig4_group2_64720_65805_len=1086	gi|336395713|ref|ZP_08577112.1|	90.3	0	93.0127	NA
485	orf00043_AWRIB576_contig689_group2_39514_38351_len=1164	gi|336395712|ref|ZP_08577111.1|	66.41	7e-156	93.5673	NA
486	orf00403_PSU1_contig1_group1_338756_337764_len=993	gi|347533908|ref|YP_004840578.1|	99	4e-175	94.0918	NA
487	orf00150_AWRIB422_contig5_group4_122013_121480_len=534	gi|365926685|ref|ZP_09449448.1|_gi|385814679|ref|YP_005851072.1|_gi|394424639|gb|EJE97733.1|	98.87	3e-99	94.7291	NA
488	orf00404_PSU1_contig1_group1_339094_340998_len=1905	gi|376011045|gb|EHS84369.1|	98.42	0	95.0225	100
489	orf00405_PSU1_contig1_group1_341904_341152_len=753	gi|308181991|ref|YP_003926119.1|	99.2	3e-139	95.5633	100
490	orf00406_PSU1_contig1_group1_342289_342609_len=321	gi|300769329|ref|ZP_07079216.1|	100	1e-58	96.1292	100
491	orf00407_PSU1_contig1_group1_342633_342902_len=270	gi|300769330|ref|ZP_07079217.1|_gi|376011048|gb|EHS84372.1|_gi|308181993|ref|YP_003926121.1|_gi|366089759|ref|ZP_09456125.1|	97.75	7e-45	93.3842	100
492	orf00409_PSU1_contig1_group1_343205_343002_len=204	gi|300769331|ref|ZP_07079218.1|_gi|308181994|ref|YP_003926122.1|_gi|376011049|gb|EHS84373.1|	100	3e-31	87.4192	100
493	orf00410_PSU1_contig1_group1_343888_343334_len=555	gi|366089757|ref|ZP_09456123.1|	99.46	2e-104	87.2475	100
494	orf00411_PSU1_contig1_group1_344074_343901_len=174	gi|308181996|ref|YP_003926124.1|_gi|376011051|gb|EHS84375.1|_gi|300769333|ref|ZP_07079220.1|_gi|366089756|ref|ZP_09456122.1|	98.25	1e-25	86.9842	100
495	orf00412_PSU1_contig1_group1_344323_344988_len=666	gi|308181997|ref|YP_003926125.1|_gi|376011052|gb|EHS84376.1|	99.1	1e-126	83.135	NA
496	orf00413_PSU1_contig1_group1_346139_345210_len=930	gi|331702574|ref|YP_004399533.1|_gi|385819934|ref|YP_005856321.1|_gi|385820606|ref|YP_005856993.1|_gi|385820626|ref|YP_005857013.1|_gi|385821116|ref|YP_005857503.1|	97.09	6e-180	77.8508	NA
497	orf00415_PSU1_contig1_group1_346461_347411_len=951	gi|365926723|ref|ZP_09449486.1|_gi|394428772|gb|EJF01279.1|	33.47	2e-34	73.4867	NA
498	orf00417_PSU1_contig1_group1_348006_348518_len=513	gi|325684160|gb|EGD26350.1|	27.42	0.0001	69.1808	NA
499	orf00418_PSU1_contig1_group1_348886_348515_len=372	gi|365852108|ref|ZP_09392511.1|	96.81	6e-47	65.0667	NA
500	orf00419_PSU1_contig1_group1_349875_348868_len=1008	gi|333395256|ref|ZP_08477075.1|_gi|336393792|ref|ZP_08575191.1|	95.26	3e-147	62.51	NA
501	orf00114_AWRIB318_contig44_group2_107227_106193_len=1035	gi|300812376|ref|ZP_07092811.1|_gi|313123156|ref|YP_004033415.1|	53.01	2e-82	59.0392	NA
502	orf00112_AWRIB129_contig8_group2_106142_105045_len=1098	gi|377556569|ref|ZP_09786269.1|	36.59	9e-64	55.8733	NA
503	orf00115_AWRIB548_contig9_group2_112065_111289_len=777	gi|347533774|ref|YP_004840444.1|	45.38	6e-52	59.9242	NA
504	orf00423_PSU1_contig1_group1_354633_353818_len=816	gi|365903715|ref|ZP_09441538.1|	48.33	6e-69	64.1717	NA
505	orf00039_AWRIB429_contig4_group1_33651_35351_len=1701	gi|334308789|gb|EGL99775.1|_gi|335350894|gb|EGM52390.1|_gi|380343771|gb|EIA32119.1|	50.09	5e-161	62.3475	NA
506	orf00109_AWRIB318_contig44_group2_101494_100937_len=558	gi|365851973|ref|ZP_09392385.1|_gi|373466159|ref|ZP_09557570.1|	67.57	7e-75	58.7267	NA
507	orf00412_BAA1163_contig1_group1_325406_325600_len=195	gi|331702198|ref|YP_004399157.1|	57.45	3e-10	60.1633	NA
508	orf00041_AWRIB568_contig576_group2_36535_37713_len=1179	gi|365851518|ref|ZP_09391951.1|	59.1	1e-125	60.6025	NA
509	orf00040_AWRIB419_contig64_group2_37708_38016_len=309	gi|365851519|ref|ZP_09391952.1|	82.08	2e-44	62.285	NA
510	orf00109_AWRIB548_contig9_group2_106196_104784_len=1413	gi|331702196|ref|YP_004399155.1|	78.39	0	60.8617	NA
511	orf00429_PSU1_contig1_group1_360424_362445_len=2022	gi|366053892|ref|ZP_09451614.1|	74.92	0	60.595	NA
512	orf00103_AWRIB129_contig8_group2_95548_94817_len=732	gi|366052192|ref|ZP_09449914.1|	51.81	2e-67	58.3833	NA
513	orf00419_BAA1163_contig1_group1_331345_334203_len=2859	gi|341593258|gb|EGS36115.1|	70.25	0	59.0125	NA
514	orf00420_BAA1163_contig1_group1_334341_334976_len=636	gi|331702578|ref|YP_004399537.1|	41.86	2e-39	60.1917	NA
515	orf00102_AWRIB202_contig1_group2_90943_89672_len=1272	gi|297206386|ref|ZP_06923781.1|	65.57	2e-160	59.7783	NA
516	orf00146_AWRIB553_contig3_group2_130576_130196_len=381	gi|392948970|ref|ZP_10314569.1|	31.25	0.02	57.5642	NA
517	orf00435_PSU1_contig1_group1_369784_368924_len=861	gi|366053213|ref|ZP_09450935.1|	46.89	1e-57	55.625	NA
518	orf00424_BAA1163_contig1_group1_337891_338097_len=207	gi|385828967|ref|YP_005866739.1|	41.03	9.2	53.5767	NA
519	orf00097_AWRIB318_contig44_group2_87827_87336_len=492	gi|365925600|ref|ZP_09448363.1|	65	2e-58	51.51	NA
520	orf00053_AWRIB576_contig13_group2_49892_50827_len=936	gi|365925599|ref|ZP_09448362.1|	73.25	4e-131	50.105	NA
521	orf00096_AWRIB202_contig1_group2_86397_85579_len=819	gi|365925598|ref|ZP_09448361.1|	77.12	1e-118	52.03	NA
522	orf00095_AWRIB202_contig1_group2_85552_85133_len=420	gi|365925597|ref|ZP_09448360.1|	51.82	5e-35	56.9308	NA
523	orf00056_AWRIB429_contig4_group1_52994_51981_len=1014	gi|366086985|ref|ZP_09453470.1|	51.65	9e-98	56.0708	NA
524	orf00091_AWRIB304_contig324_group2_83800_82556_len=1245	gi|331701102|ref|YP_004398061.1|	27.23	9e-32	55.7867	NA
525	orf00058_AWRIB576_contig13_group2_54780_55166_len=387	gi|365926249|ref|ZP_09449012.1|_gi|394428042|gb|EJF00649.1|	45.45	6e-13	53.0942	NA
526	orf00156_AWRIB553_contig3_group2_137828_138172_len=345	gi|385834313|ref|YP_005872087.1|	25	1e-07	49.2683	NA
527	orf00060_AWRIB568_contig576_group2_56993_55641_len=1353	gi|365851111|ref|ZP_09391553.1|	88.67	0	47.4058	NA
528	orf00061_AWRIB568_contig576_group2_58608_57157_len=1452	gi|365851110|ref|ZP_09391552.1|	90.06	0	45.6433	NA
529	orf00085_AWRIB418_contig351_group2_77210_76641_len=570	gi|385826950|ref|YP_005864722.1|_gi|385834167|ref|YP_005871941.1|	36.57	4e-37	45.0973	NA
530	orf00087_AWRIB202_contig1_group2_77999_77652_len=348	gi|385826950|ref|YP_005864722.1|_gi|385834167|ref|YP_005871941.1|	37.62	2e-18	45.8573	NA
531	orf00439_BAA1163_contig1_group1_349129_348767_len=363	gi|365850947|ref|ZP_09391399.1|	32.69	4e-08	45.2527	NA
532	orf00084_AWRIB318_contig44_group2_76565_76966_len=402	gi|331702428|ref|YP_004399387.1|	27.34	0.008	47.278	NA
533	orf00161_AWRIB553_contig3_group2_143892_145466_len=1575	gi|297205348|ref|ZP_06922744.1|	54.77	3e-172	41.093	NA
534	orf00441_BAA1163_contig1_group1_350150_350473_len=324	gi|301067860|ref|YP_003789883.1|_gi|385821567|ref|YP_005857954.1|_gi|385824748|ref|YP_005861090.1|	30.67	0.032	37.747	NA
535	orf00090_AWRIB422_contig423_group3_81045_80830_len=216	No_hit			38.298	NA
536	orf00084_AWRIB548_contig9_group2_80730_80275_len=456	gi|336391494|ref|ZP_08572893.1|	35.59	2e-07	38.065	NA
537	orf00083_AWRIB548_contig9_group2_80111_78213_len=1899	gi|373466130|ref|ZP_09557543.1|	38.8	9e-123	37.073	NA
538	orf00082_AWRIB418_contig351_group2_74759_74592_len=168	No_hit			36.616	NA
539	orf00087_AWRIB422_contig423_group3_77780_76743_len=1038	gi|308182072|ref|YP_003926200.1|_gi|376011138|gb|EHS84462.1|_gi|300769001|ref|ZP_07078891.1|	26.82	6e-31	35.806	NA
540	orf00081_AWRIB318_contig44_group2_73612_74139_len=528	gi|366051983|ref|ZP_09449705.1|	56.6	3e-11	36.89	NA
541	orf00085_AWRIB422_contig423_group3_75852_75121_len=732	gi|365925367|ref|ZP_09448130.1|_gi|394426868|gb|EJE99653.1|	42.08	2e-47	36.5918	NA
542	orf00083_AWRIB422_contig423_group3_74704_74973_len=270	gi|325912242|ref|ZP_08174639.1|_gi|309804101|ref|ZP_07698182.1|	35.29	0.003	36.5645	NA
544	orf00079_AWRIB318_contig44_group2_71888_71163_len=726	gi|331702558|ref|YP_004399517.1|	22.77	3e-15	37.5827	NA
545	orf00446_BAA1163_contig1_group1_354191_354916_len=726	gi|331702558|ref|YP_004399517.1|	22.77	3e-15	40.6517	NA
546	orf00173_AWRIB553_contig3_group2_154412_154080_len=333	gi|315037257|ref|YP_004030825.1|	46.67	5e-07	43.1617	NA
547	orf00079_AWRIB422_contig423_group3_71876_72709_len=834	gi|315037257|ref|YP_004030825.1|	41.51	1e-34	41.5275	NA
548	orf00176_AWRIB553_contig3_group2_155264_156139_len=876	gi|336394810|ref|ZP_08576209.1|	33.61	5e-11	40.4442	NA
549	orf00073_AWRIB548_contig9_group2_70445_70645_len=201	gi|331700586|ref|YP_004397545.1|	35.29	0.63	41.3842	NA
550	orf00074_AWRIB576_contig13_group2_67109_66921_len=189	gi|301300310|ref|ZP_07206517.1|_gi|334307659|gb|EGL98645.1|_gi|335350697|gb|EGM52193.1|_gi|380344680|gb|EIA33026.1|_gi|385840853|ref|YP_005864177.1|	50	3.1	43.9192	NA
553	orf00075_AWRIB202_contig1_group2_68703_67678_len=1026	gi|366053880|ref|ZP_09451602.1|	74.41	2e-150	46.68	NA
554	orf00074_AWRIB419_contig64_group2_69629_69865_len=237	gi|333394294|ref|ZP_08476113.1|_gi|336393668|ref|ZP_08575067.1|	56.94	2e-18	48.0942	NA
555	orf00073_AWRIB422_contig423_group3_67471_67926_len=456	gi|365906011|ref|ZP_09443770.1|	36.99	1e-22	50.4858	NA
556	orf00464_PSU1_contig1_group1_391293_392186_len=894	gi|366052672|ref|ZP_09450394.1|	29.08	5e-15	51.8592	NA
557	orf00465_PSU1_contig1_group1_392183_393190_len=1008	gi|336393593|ref|ZP_08574992.1|_gi|366089624|ref|ZP_09455990.1|	46.57	2e-82	52.5733	NA
559	orf00068_AWRIB129_contig8_group2_64533_63664_len=870	gi|336394881|ref|ZP_08576280.1|	53.19	7e-05	52.2758	NA
560	orf00184_AWRIB553_contig3_group2_163703_162486_len=1218	gi|385821335|ref|YP_005857722.1|_gi|385824527|ref|YP_005860869.1|	55.9	5e-130	50.4958	NA
561	orf00083_AWRIB576_contig13_group2_75238_76131_len=894	gi|333396308|ref|ZP_08478125.1|_gi|336393950|ref|ZP_08575349.1|	63.64	3e-113	51.425	NA
562	orf00067_AWRIB422_contig423_group3_61926_60931_len=996	gi|337728448|emb|CCC03549.1|	70.21	4e-138	53.6675	NA
563	orf00065_AWRIB202_contig1_group2_59781_58054_len=1728	gi|373465320|ref|ZP_09556792.1|	50.09	1e-167	56.1967	NA
564	orf00086_AWRIB568_contig576_group2_79136_80848_len=1713	gi|373465319|ref|ZP_09556791.1|	43.86	4e-136	58.0717	NA
565	orf00087_AWRIB568_contig576_group2_80835_81491_len=657	gi|354807314|ref|ZP_09040785.1|	46.43	6e-44	60.3825	NA
566	orf00063_AWRIB422_contig423_group3_55720_56679_len=960	gi|392948201|ref|ZP_10313816.1|	53.05	2e-96	62.4783	NA
567	orf00467_BAA1163_contig1_group1_371466_372623_len=1158	gi|339448232|ref|ZP_08651788.1|	68.09	3e-146	61.3892	NA
568	orf00058_AWRIB304_contig324_group2_53347_52364_len=984	gi|339448233|ref|ZP_08651789.1|	63.9	8e-114	60.0617	NA
569	orf00056_AWRIB548_contig9_group2_53376_52330_len=1047	gi|377832341|ref|ZP_09815302.1|	59.43	1e-115	60.4975	NA
570	orf00195_AWRIB553_contig3_group2_174509_174802_len=294	gi|365902171|ref|ZP_09439994.1|	69.07	2e-33	61.845	NA
571	orf00055_AWRIB129_contig8_group2_51013_50099_len=915	gi|392948205|ref|ZP_10313820.1|	80.92	3e-140	62.0267	NA
572	orf00095_AWRIB429_contig4_group1_86950_88488_len=1539	gi|392948206|ref|ZP_10313821.1|	81.05	0	60.5442	NA
573	orf00052_AWRIB418_contig351_group2_47515_46964_len=552	gi|336053974|ref|YP_004562261.1|	50.57	1e-45	59.7692	NA
574	orf00098_AWRIB429_contig4_group1_89086_89910_len=825	gi|333396657|ref|ZP_08478472.1|	54.28	3e-78	58.99	NA
575	orf00095_AWRIB419_contig64_group2_90069_92315_len=2247	gi|365902571|ref|ZP_09440394.1|	55.32	0	57.9442	NA
576	orf00096_AWRIB419_contig64_group2_92318_94372_len=2055	gi|366052656|ref|ZP_09450378.1|	60.03	0	57.2917	NA
577	orf00050_AWRIB422_contig423_group3_43726_42641_len=1086	gi|366052657|ref|ZP_09450379.1|	48.61	1e-79	54.5692	NA
578	orf00047_AWRIB304_contig324_group2_41568_41098_len=471	gi|295426317|ref|ZP_06818976.1|_gi|366053235|ref|ZP_09450957.1|	35.26	7e-19	51.7558	NA
579	orf00484_BAA1163_contig1_group1_384970_386391_len=1422	gi|300768187|ref|ZP_07078092.1|_gi|308180815|ref|YP_003924943.1|	58.79	5e-116	50.0342	NA
580	orf00046_AWRIB202_contig1_group2_39666_39325_len=342	gi|365902657|ref|ZP_09440480.1|	54.55	2e-29	51.2767	NA
581	orf00101_AWRIB419_contig64_group2_97956_98156_len=201	gi|313472263|ref|ZP_07812755.1|	46.88	3e-09	50.3817	NA
582	orf00043_AWRIB318_contig44_group2_39040_36551_len=2490	gi|325682534|ref|ZP_08162051.1|	61.24	0	49.7792	NA
583	orf00108_AWRIB576_contig13_group2_100640_101005_len=366	gi|365924983|ref|ZP_09447746.1|_gi|394425735|gb|EJE98664.1|	48.25	4e-30	51.1508	NA
584	orf00040_AWRIB318_contig44_group2_34852_36135_len=1284	gi|392948118|ref|ZP_10313734.1|	47.29	6e-87	53.2192	NA
585	orf00037_AWRIB548_contig9_group2_35812_35144_len=669	gi|377556593|ref|ZP_09786293.1|	29.91	5e-17	50.4033	NA
586	orf00216_AWRIB553_contig3_group2_191817_192461_len=645	gi|300767806|ref|ZP_07077716.1|_gi|308179998|ref|YP_003924126.1|_gi|376010153|gb|EHS83479.1|	69.19	2e-80	50.2	NA
587	orf00038_AWRIB422_contig423_group3_34232_32775_len=1458	gi|336392079|ref|ZP_08573478.1|	44.58	1e-95	50.5018	NA
588	orf00218_AWRIB553_contig3_group2_194015_194713_len=699	gi|354807256|ref|ZP_09040728.1|	52.8	2e-68	51.3145	NA
589	orf00035_AWRIB318_contig44_group2_31050_29731_len=1320	gi|335358203|ref|ZP_08550073.1|	65.07	2e-162	51.5518	NA
590	orf00112_AWRIB419_contig64_group2_107784_108554_len=771	gi|365902452|ref|ZP_09440275.1|	60.08	2e-87	52.5291	NA
591	orf00031_AWRIB304_contig324_group2_27139_26774_len=366	gi|331700635|ref|YP_004397594.1|	25	0.47	54.7836	NA
593	orf00031_AWRIB129_contig8_group2_26878_28326_len=1449	gi|336395948|ref|ZP_08577347.1|	52.11	1e-124	53.4282	NA
594	orf00120_AWRIB568_contig576_group2_110609_110451_len=159	No_hit			54.0345	NA
596	orf00500_BAA1163_contig1_group1_399835_400035_len=201	gi|312870001|ref|ZP_07730140.1|_gi|341593712|gb|EGS36537.1|_gi|377831253|ref|ZP_09814234.1|	70.18	2e-17	53.2745	NA
597	orf00028_AWRIB202_contig1_group2_25947_25597_len=351	gi|325682708|ref|ZP_08162224.1|_gi|338202527|ref|YP_004648672.1|_gi|337728774|emb|CCC03893.1|	50.86	3e-30	51.9245	NA
598	orf00121_AWRIB429_contig4_group1_111474_113138_len=1665	gi|366053076|ref|ZP_09450798.1|	58.04	0	50.1145	NA
599	orf00226_AWRIB553_contig3_group2_201995_204025_len=2031	gi|366053077|ref|ZP_09450799.1|	54.71	0	53.5973	NA
600	orf00126_AWRIB568_contig576_group2_115417_116463_len=1047	gi|365853508|ref|ZP_09393775.1|	54.28	5e-101	52.8227	NA
601	orf00229_AWRIB553_contig3_group2_205068_205322_len=255	gi|300361940|ref|ZP_07058117.1|_gi|311110922|ref|ZP_07712319.1|	51.25	2e-16	54.2	NA
602	orf00022_AWRIB304_contig324_group2_20490_19900_len=591	gi|336391984|ref|ZP_08573383.1|	44.44	0.008	52.1308	NA
603	orf00023_AWRIB422_contig423_group3_20853_20122_len=732	gi|366053080|ref|ZP_09450802.1|	50.22	5e-62	51.6542	NA
604	orf00515_PSU1_contig1_group1_438893_442447_len=3555	gi|366053081|ref|ZP_09450803.1|	40.17	0	51.4683	NA
605	orf00017_AWRIB304_contig324_group2_15604_14456_len=1149	gi|331701483|ref|YP_004398442.1|	63.31	2e-127	52.045	NA
606	orf00016_AWRIB418_contig351_group2_13450_13136_len=315	gi|313472285|ref|ZP_07812777.1|	43.59	4e-13	50.1617	NA
607	orf00014_AWRIB318_contig44_group2_14138_12615_len=1524	gi|366089288|ref|ZP_09455761.1|	69.35	0	50.0627	NA
608	orf00013_AWRIB304_contig324_group2_12621_10234_len=2388	gi|373465637|ref|ZP_09557092.1|	45.35	0	52.5836	NA
609	orf00014_AWRIB422_contig423_group3_10722_11207_len=486	gi|365926186|ref|ZP_09448949.1|_gi|394424260|gb|EJE97423.1|	45.14	2e-30	52.82	NA
610	orf00007_AWRIB429_contig5_group1_5684_7675_len=1992	gi|392948612|ref|ZP_10314219.1|	55.81	0	56.257	NA
611	orf00008_AWRIB429_contig5_group1_7672_9012_len=1341	gi|365903447|ref|ZP_09441270.1|	61.63	3e-163	57.788	NA
612	orf00009_AWRIB202_contig1_group2_5221_5835_len=615	gi|335996753|ref|ZP_08562670.1|_gi|336395333|ref|ZP_08576732.1|	31.68	2e-22	60.206	NA
613	orf00137_AWRIB419_contig64_group2_132614_132459_len=156	No_hit			56.701	NA
615	orf00007_AWRIB129_contig8_group2_4577_3582_len=996	gi|366090324|ref|ZP_09456690.1|_gi|335357852|ref|ZP_08549722.1|	72.17	6e-141	62.002	NA
616	orf00008_AWRIB304_contig324_group2_4569_4724_len=156	No_hit			67.394	NA
617	orf00006_AWRIB548_contig9_group2_4594_3779_len=816	gi|385816339|ref|YP_005852730.1|	74.54	1e-110	68.31	NA
618	orf00004_AWRIB318_contig44_group2_2724_1810_len=915	gi|347526296|ref|YP_004833044.1|	78.62	2e-142	71.844	NA
619	orf00003_AWRIB202_contig1_group2_1694_1296_len=399	gi|380344837|gb|EIA33183.1|	67.77	2e-46	71.418	NA
620	orf00148_AWRIB568_contig576_group2_135970_136920_len=951	gi|365926723|ref|ZP_09449486.1|_gi|394428772|gb|EJF01279.1|	34.3	4e-36	73.8227	NA
621	orf00534_BAA1163_contig1_group1_426182_426367_len=186	gi|385821121|ref|YP_005857508.1|_gi|385824309|ref|YP_005860651.1|	98.36	2e-30	75.51	NA
622	orf00535_BAA1163_contig1_group1_427126_426485_len=642	gi|301067428|ref|YP_003789451.1|_gi|385821120|ref|YP_005857507.1|_gi|385824308|ref|YP_005860650.1|	99.06	2e-122	77.2233	NA
623	orf00536_BAA1163_contig1_group1_427179_427766_len=588	gi|354807776|ref|ZP_09041232.1|	64.97	2e-63	78.6442	NA
624	orf00001_AWRIB418_contig22_group2_298_-1_len=300	gi|385814673|ref|YP_005851066.1|	96.97	1e-51	80.285	NA
625	orf00001_AWRIB422_contig423_group3_657_145_len=513	gi|325684160|gb|EGD26350.1|	27.42	6e-05	82.9708	NA
627	orf00003_AWRIB418_contig22_group2_1307_936_len=372	gi|365852108|ref|ZP_09392511.1|_gi|385813441|ref|YP_005849834.1|_gi|385814800|ref|YP_005851192.1|	97.87	7e-48	86.0808	NA
628	orf00001_AWRIB548_contig40_group2_150_824_len=675	gi|385814804|ref|YP_005851196.1|	90.73	1e-108	86.11	NA
629	orf00254_AWRIB553_contig3_group2_228638_227025_len=1614	gi|330818927|ref|YP_004385906.1|	96.07	0	86.0667	100
630	orf00255_AWRIB553_contig3_group2_229402_228758_len=645	gi|385814804|ref|YP_005851196.1|	91.59	4e-115	85.8967	100
634	orf00001_AWRIB418_contig615_group1_1418_177_len=1242	gi|365903819|ref|ZP_09441642.1|	98.31	0	80.5933	NA
635	orf00539_BAA1163_contig1_group1_429594_429349_len=246	gi|336392660|ref|ZP_08574059.1|_gi|365903819|ref|ZP_09441642.1|	100	1e-43	85.4273	NA
636	orf01395_BAA1163_contig1_group1_1109730_1109503_len=228	gi|366054038|ref|ZP_09451760.1|	71.62	2e-23	84.183	NA
637	orf01394_BAA1163_contig1_group1_1108241_1109176_len=936	gi|365903819|ref|ZP_09441642.1|	98.71	0	81.029	NA
638	orf00019_AWRIB429_contig5_group1_16011_15568_len=444	gi|365903819|ref|ZP_09441642.1|_gi|373465259|ref|ZP_09556735.1|	98.54	9e-75	74.39	NA
640	orf00533_PSU1_contig1_group1_456887_457852_len=966	gi|365926253|ref|ZP_09449016.1|_gi|394428038|gb|EJF00645.1|	62.93	3e-122	71.374	NA
641	orf00534_PSU1_contig1_group1_458105_458308_len=204	gi|366087065|ref|ZP_09453550.1|	33.33	3	67.799	NA
643	orf00535_PSU1_contig1_group1_458552_458713_len=162	No_hit			63.472	NA
647	orf00541_PSU1_contig1_group1_462624_462833_len=210	No_hit			61.708	NA
648	orf00001_AWRIB419_contig188_group2_257_2251_len=1995	gi|336391350|ref|ZP_08572749.1|	59.19	0	57.039	NA
649	orf00002_AWRIB318_contig254_group2_2590_3321_len=732	gi|295692984|ref|YP_003601594.1|	29.68	1e-05	51.97	NA
650	orf00004_AWRIB553_contig48_group2_1753_3195_len=1443	gi|341594798|gb|EGS37482.1|	61.43	4e-159	52.442	NA
651	orf00004_AWRIB418_contig26_group2_5486_6115_len=630	gi|373464701|ref|ZP_09556221.1|	62.56	4e-72	55.776	NA
652	orf00001_AWRIB304_contig44_group2_623_261_len=363	gi|365904552|ref|ZP_09442311.1|	56.73	1e-27	54.7036	NA
653	orf00001_AWRIB418_contig158_group1_723_40_len=684	gi|300769274|ref|ZP_07079161.1|_gi|308181939|ref|YP_003926067.1|_gi|376010999|gb|EHS84323.1|	53.98	9e-71	52.5475	NA
654	orf00002_AWRIB576_contig595_group1_1397_717_len=681	gi|373465992|ref|ZP_09557414.1|	52.02	9e-62	52.4617	NA
655	orf00001_AWRIB419_contig685_group1_-1_568_len=570	gi|373465992|ref|ZP_09557414.1|	47.85	4e-48	54.8142	NA
656	orf00001_AWRIB419_contig174_group2_208_-1_len=210	gi|325683056|ref|ZP_08162572.1|_gi|337728308|emb|CCC03404.1|_gi|338202980|ref|YP_004649125.1|	67.65	7e-18	54.6033	NA
657	orf00001_AWRIB418_contig29_group2_384_1142_len=759	gi|300768654|ref|ZP_07078551.1|_gi|308181616|ref|YP_003925744.1|_gi|376010698|gb|EHS84022.1|	66.67	5	52.46	NA
658	orf00003_AWRIB419_contig174_group2_1328_1981_len=654	gi|373462723|ref|ZP_09554406.1|	43.98	3e-52	50.3408	NA
659	orf00002_AWRIB553_contig38_group2_908_270_len=639	gi|331702136|ref|YP_004399095.1|	28.83	1e-18	48.825	NA
660	orf00004_AWRIB418_contig29_group2_2534_3133_len=600	gi|377832800|ref|ZP_09815742.1|	58.16	8e-66	47.1275	NA
661	orf00002_AWRIB553_contig315_group1_2871_2011_len=861	gi|334307832|gb|EGL98818.1|	57.91	2e-94	48.1033	NA
662	orf00001_AWRIB418_contig135_group1_-2_486_len=489	gi|365904956|ref|ZP_09442715.1|	58.9	1e-46	45.6892	NA
663	orf00002_AWRIB419_contig387_group1_986_1690_len=705	gi|301067688|ref|YP_003789711.1|_gi|385821393|ref|YP_005857780.1|_gi|385824586|ref|YP_005860928.1|	36.84	4e-35	44.3858	NA
664	orf00001_AWRIB419_contig382_group2_-2_348_len=351	gi|366052862|ref|ZP_09450584.1|	31.3	2e-10	43.875	NA
665	orf00001_AWRIB419_contig379_group1_177_740_len=564	gi|366052862|ref|ZP_09450584.1|	35.79	5e-26	44.8367	NA
666	orf00001_AWRIB419_contig373_group2_-2_537_len=540	gi|377832649|ref|ZP_09815598.1|	31.65	7e-10	42.9567	NA
667	orf00556_PSU1_contig1_group1_476270_476956_len=687	gi|365852063|ref|ZP_09392471.1|_gi|331702134|ref|YP_004399093.1|	59.56	1e-69	41.5973	NA
668	orf00076_AWRIB568_contig450_group2_61514_60102_len=1413	gi|366052866|ref|ZP_09450588.1|	38.68	2e-79	38.9527	NA
669	orf00176_AWRIB418_contig7_group2_135804_135367_len=438	gi|300812645|ref|ZP_07093057.1|	51.03	5e-28	40.4018	NA
670	orf00073_AWRIB568_contig450_group2_59563_58721_len=843	gi|365924561|ref|ZP_09447324.1|	37.85	4e-36	40.7273	NA
671	orf00174_AWRIB418_contig7_group2_134531_133224_len=1308	gi|365852316|ref|ZP_09392705.1|	40.37	2e-88	40.1673	NA
672	orf00007_AWRIB129_contig260_group2_6470_4986_len=1485	gi|392948462|ref|ZP_10314071.1|_gi|308180249|ref|YP_003924377.1|_gi|376009560|gb|EHS82887.1|_gi|300769230|ref|ZP_07079118.1|	35.6	5e-67	41.7245	NA
673	orf00562_PSU1_contig1_group1_482923_483105_len=183	No_hit			38.9964	NA
674	orf00555_BAA1163_contig1_group1_442773_442366_len=408	gi|385818665|ref|YP_005855052.1|_gi|385821840|ref|YP_005858182.1|	29.81	7e-05	38.3445	NA
675	orf00170_AWRIB418_contig7_group2_130626_130778_len=153	gi|365904901|ref|ZP_09442660.1|	52.78	3e-05	38.0345	NA
676	orf00565_PSU1_contig1_group1_483905_483720_len=186	gi|373463998|ref|ZP_09555567.1|	34.88	5.6	41.3073	NA
677	orf00168_AWRIB418_contig7_group2_130072_129617_len=456	gi|373464719|ref|ZP_09556238.1|	29.63	6e-08	42.7955	NA
678	orf00567_PSU1_contig1_group1_484847_484668_len=180	gi|312869270|ref|ZP_07729440.1|	48.78	0.098	42.6218	NA
679	orf00559_BAA1163_contig1_group1_444381_443932_len=450	gi|312869270|ref|ZP_07729440.1|	29.55	0.0001	43.2367	NA
681	orf00563_BAA1163_contig1_group1_445748_445329_len=420	gi|325957379|ref|YP_004292791.1|	31.51	7e-07	44.135	NA
682	orf00162_AWRIB418_contig7_group2_127640_127416_len=225	gi|300363004|ref|ZP_07059174.1|	47.62	1	42.0625	NA
683	orf00566_BAA1163_contig1_group1_447989_446283_len=1707	gi|365924845|ref|ZP_09447608.1|_gi|394426540|gb|EJE99357.1|	73.85	0	42.2475	NA
684	orf00010_AWRIB576_contig368_group2_8590_9126_len=537	gi|365924844|ref|ZP_09447607.1|_gi|394426541|gb|EJE99358.1|	56.74	3e-54	43.0008	NA
686	orf00122_AWRIB548_contig298_group3_84113_85207_len=1095	gi|336392077|ref|ZP_08573476.1|	33.69	1e-48	41.2792	NA
687	orf00121_AWRIB548_contig298_group3_83668_84072_len=405	gi|336394988|ref|ZP_08576387.1|	50	2e-28	41.3808	NA
688	orf00120_AWRIB548_contig298_group3_82994_83626_len=633	gi|300768216|ref|ZP_07078121.1|	40.59	4e-37	41.8558	NA
689	orf00119_AWRIB548_contig298_group3_82303_82950_len=648	gi|313123989|ref|YP_004034248.1|	27.91	5e-12	40.7333	NA
690	orf00118_AWRIB548_contig298_group3_82175_81924_len=252	gi|354808495|ref|ZP_09041896.1|	37.1	0.004	37.0667	NA
691	orf00116_AWRIB548_contig298_group3_81908_81651_len=258	gi|339448520|ref|ZP_08652076.1|	38.67	0.014	35.2433	NA
692	orf00114_AWRIB548_contig298_group3_81421_81654_len=234	gi|328479513|gb|EGF48765.1|_gi|357538948|gb|EHJ22968.1|_gi|357554144|gb|EHJ35874.1|_gi|385826760|ref|YP_005864532.1|_gi|385833975|ref|YP_005871749.1|	28.12	0.64	34.7083	NA
693	orf00113_AWRIB548_contig298_group3_81324_81130_len=195	gi|312978000|ref|ZP_07789745.1|	30.77	0.37	32.9542	NA
694	orf00112_AWRIB548_contig298_group3_81133_80948_len=186	gi|312868545|ref|ZP_07728742.1|_gi|341593243|gb|EGS36100.1|	37.21	2.1	33.54	NA
695	orf00110_AWRIB548_contig298_group3_80807_80532_len=276	gi|335998413|ref|ZP_08564325.1|	34.15	7.3	34.18	NA
696	orf00109_AWRIB548_contig298_group3_80478_80068_len=411	gi|365902683|ref|ZP_09440506.1|	29.85	0.67	34.0208	NA
697	orf00108_AWRIB548_contig298_group3_80056_79364_len=693	gi|377556698|ref|ZP_09786390.1|	34.86	3e-25	33.5225	NA
698	orf00107_AWRIB548_contig298_group3_79367_78819_len=549	gi|377556641|ref|ZP_09786338.1|	27.27	1e-07	34.0136	NA
699	orf00106_AWRIB548_contig298_group3_78808_77900_len=909	gi|366053294|ref|ZP_09451016.1|	28.95	5e-13	34.0627	NA
700	orf00105_AWRIB548_contig298_group3_77903_77733_len=171	gi|309808199|ref|ZP_07702109.1|_gi|302191008|ref|ZP_07267262.1|_gi|309805077|ref|ZP_07699130.1|_gi|312873474|ref|ZP_07733524.1|_gi|309806051|ref|ZP_07700073.1|	47.62	5.6	32.9182	NA
701	orf00104_AWRIB548_contig298_group3_77743_77378_len=366	gi|302191334|ref|ZP_07267588.1|_gi|312871434|ref|ZP_07731529.1|_gi|312872310|ref|ZP_07732380.1|	35.59	0.19	34.3591	NA
702	orf00103_AWRIB548_contig298_group3_77378_77142_len=237	gi|385840869|ref|YP_005864193.1|	35.19	1.5	35.5045	NA
703	orf00102_AWRIB548_contig298_group3_76968_76480_len=489	gi|336395019|ref|ZP_08576418.1|	32.69	4e-19	37.5945	NA
704	orf00101_AWRIB548_contig298_group3_76134_75964_len=171	No_hit			40.3727	NA
705	orf00100_AWRIB548_contig298_group3_75967_74744_len=1224	gi|357536686|gb|EHJ20716.1|_gi|357546023|gb|EHJ27981.1|	31.31	2e-46	42.2145	NA
706	orf00099_AWRIB548_contig298_group3_74686_74438_len=249	gi|373466211|ref|ZP_09557618.1|	24.62	9.8	42.7864	NA
707	orf00098_AWRIB548_contig298_group3_74441_74193_len=249	gi|385819165|ref|YP_005855552.1|_gi|385822329|ref|YP_005858671.1|	50	1.1	43.6627	NA
708	orf00096_AWRIB548_contig298_group3_74108_73662_len=447	gi|308180869|ref|YP_003924997.1|	42.45	8e-30	45.8609	NA
709	orf00095_AWRIB548_contig298_group3_73283_72897_len=387	gi|339448506|ref|ZP_08652062.1|	57.85	5e-36	47.0209	NA
710	orf00094_AWRIB548_contig298_group3_72883_70961_len=1923	gi|325681596|ref|ZP_08161117.1|	57.83	0	47.4775	NA
711	orf00093_AWRIB548_contig298_group3_70971_70777_len=195	gi|300766682|ref|ZP_07076599.1|	49.21	4e-11	48.0292	NA
712	orf00091_AWRIB548_contig298_group3_70777_69608_len=1170	gi|365924731|ref|ZP_09447494.1|_gi|394427684|gb|EJF00338.1|	53.91	2e-100	49.2717	NA
713	orf00090_AWRIB548_contig298_group3_69615_68845_len=771	gi|325681598|ref|ZP_08161119.1|	45.23	5e-44	48.315	NA
714	orf00089_AWRIB548_contig298_group3_68832_67591_len=1242	gi|366054254|ref|ZP_09451976.1|	59.37	1e-141	48.2425	NA
715	orf00088_AWRIB548_contig298_group3_67522_67175_len=348	gi|365924734|ref|ZP_09447497.1|_gi|394427687|gb|EJF00341.1|	45.45	2e-17	45.49	NA
716	orf00087_AWRIB548_contig298_group3_67185_66994_len=192	gi|385840037|ref|YP_005863361.1|	52.5	0.0008	43.7317	NA
717	orf00086_AWRIB548_contig298_group3_67001_66636_len=366	gi|365924735|ref|ZP_09447498.1|_gi|394427688|gb|EJF00342.1|	37.93	6e-18	42.8383	NA
718	orf00085_AWRIB548_contig298_group3_66643_66149_len=495	gi|365853376|ref|ZP_09393654.1|	39.53	6e-19	40.5817	NA
719	orf00084_AWRIB548_contig298_group3_66152_65772_len=381	gi|308180858|ref|YP_003924986.1|	38.52	1e-18	39.5508	NA
720	orf00083_AWRIB548_contig298_group3_65772_65167_len=606	gi|385828187|ref|YP_005865959.1|	41.58	2e-30	36.8208	NA
721	orf00082_AWRIB548_contig298_group3_65059_64616_len=444	gi|333395892|ref|ZP_08477709.1|	24.82	1.6	35.9125	NA
722	orf00081_AWRIB548_contig298_group3_64616_64434_len=183	gi|312984207|ref|ZP_07791553.1|	36.73	0.009	35.3933	NA
723	orf00080_AWRIB548_contig298_group3_64420_59579_len=4842	gi|366053263|ref|ZP_09450985.1|	38.49	4e-157	37.2725	NA
724	orf00078_AWRIB548_contig298_group3_59579_59055_len=525	gi|365902309|ref|ZP_09440132.1|	26.83	0.91	37.9175	NA
725	orf00077_AWRIB548_contig298_group3_59039_56007_len=3033	gi|365902261|ref|ZP_09440084.1|	32.86	4.4	38.0892	NA
726	orf00076_AWRIB548_contig298_group3_56010_54922_len=1089	gi|377831721|ref|ZP_09814691.1|_gi|308182093|ref|YP_003926221.1|	26.61	3.7	37.7718	NA
727	orf00075_AWRIB548_contig298_group3_54902_54087_len=816	gi|325681596|ref|ZP_08161117.1|	34.55	5.9	38.5782	NA
728	orf00074_AWRIB548_contig298_group3_54028_53825_len=204	gi|373465256|ref|ZP_09556732.1|	46.27	3e-11	39.7845	NA
729	orf00073_AWRIB548_contig298_group3_53813_52524_len=1290	gi|333395629|ref|ZP_08477446.1|	60.48	3e-135	39.9755	NA
730	orf00072_AWRIB548_contig298_group3_52444_51947_len=498	gi|365926810|ref|ZP_09449573.1|_gi|394424315|gb|EJE97473.1|	47.27	2e-29	40.0736	NA
731	orf00071_AWRIB548_contig298_group3_51785_51135_len=651	gi|366089252|ref|ZP_09455725.1|	40.58	8e-24	40.4591	NA
732	orf00070_AWRIB548_contig298_group3_51082_50930_len=153	No_hit			41.5555	NA
733	orf00069_AWRIB548_contig298_group3_49141_50235_len=1095	gi|336392077|ref|ZP_08573476.1|	33.69	1e-48	40.9709	NA
734	orf00068_AWRIB548_contig298_group3_48696_49100_len=405	gi|336394988|ref|ZP_08576387.1|	50	2e-28	39.5618	NA
735	orf00067_AWRIB548_contig298_group3_48022_48654_len=633	gi|300768216|ref|ZP_07078121.1|	40.59	4e-37	37.4464	NA
736	orf00066_AWRIB548_contig298_group3_47331_47978_len=648	gi|313123989|ref|YP_004034248.1|	27.91	5e-12	36.2536	NA
737	orf00065_AWRIB548_contig298_group3_47203_46952_len=252	gi|354808495|ref|ZP_09041896.1|	37.1	0.004	35.2782	NA
738	orf00063_AWRIB548_contig298_group3_46936_46679_len=258	gi|339448520|ref|ZP_08652076.1|	38.67	0.014	35.2433	NA
739	orf00061_AWRIB548_contig298_group3_46449_46682_len=234	gi|328479513|gb|EGF48765.1|_gi|357538948|gb|EHJ22968.1|_gi|357554144|gb|EHJ35874.1|_gi|385826760|ref|YP_005864532.1|_gi|385833975|ref|YP_005871749.1|	28.12	0.64	34.7083	NA
740	orf00060_AWRIB548_contig298_group3_46352_46158_len=195	gi|312978000|ref|ZP_07789745.1|	30.77	0.37	32.9542	NA
741	orf00059_AWRIB548_contig298_group3_46161_45976_len=186	gi|312868545|ref|ZP_07728742.1|_gi|341593243|gb|EGS36100.1|	37.21	2.1	33.54	NA
742	orf00057_AWRIB548_contig298_group3_45835_45560_len=276	gi|335998413|ref|ZP_08564325.1|	34.15	7.3	34.18	NA
743	orf00056_AWRIB548_contig298_group3_45506_45096_len=411	gi|365902683|ref|ZP_09440506.1|	29.85	0.67	34.0208	NA
744	orf00055_AWRIB548_contig298_group3_45084_44392_len=693	gi|377556698|ref|ZP_09786390.1|	34.86	3e-25	33.5225	NA
745	orf00054_AWRIB548_contig298_group3_44395_43847_len=549	gi|377556641|ref|ZP_09786338.1|	27.27	1e-07	34.0136	NA
746	orf00053_AWRIB548_contig298_group3_43836_42928_len=909	gi|366053294|ref|ZP_09451016.1|	28.95	5e-13	34.0627	NA
747	orf00052_AWRIB548_contig298_group3_42931_42761_len=171	gi|309808199|ref|ZP_07702109.1|_gi|302191008|ref|ZP_07267262.1|_gi|309805077|ref|ZP_07699130.1|_gi|312873474|ref|ZP_07733524.1|_gi|309806051|ref|ZP_07700073.1|	47.62	5.6	32.9182	NA
748	orf00051_AWRIB548_contig298_group3_42771_42406_len=366	gi|302191334|ref|ZP_07267588.1|_gi|312871434|ref|ZP_07731529.1|_gi|312872310|ref|ZP_07732380.1|	35.59	0.19	34.3591	NA
749	orf00050_AWRIB548_contig298_group3_42406_42170_len=237	gi|385840869|ref|YP_005864193.1|	35.19	1.5	35.5045	NA
750	orf00049_AWRIB548_contig298_group3_41996_41508_len=489	gi|336395019|ref|ZP_08576418.1|	32.69	4e-19	37.5945	NA
751	orf00048_AWRIB548_contig298_group3_41162_40992_len=171	No_hit			40.3727	NA
752	orf00047_AWRIB548_contig298_group3_40995_39772_len=1224	gi|357536686|gb|EHJ20716.1|_gi|357546023|gb|EHJ27981.1|	31.31	2e-46	42.2145	NA
753	orf00046_AWRIB548_contig298_group3_39714_39466_len=249	gi|373466211|ref|ZP_09557618.1|	24.62	9.8	42.7864	NA
754	orf00045_AWRIB548_contig298_group3_39469_39221_len=249	gi|385819165|ref|YP_005855552.1|_gi|385822329|ref|YP_005858671.1|	50	1.1	43.6627	NA
755	orf00043_AWRIB548_contig298_group3_39136_38690_len=447	gi|308180869|ref|YP_003924997.1|	42.45	8e-30	45.8609	NA
756	orf00042_AWRIB548_contig298_group3_38311_37925_len=387	gi|339448506|ref|ZP_08652062.1|	57.85	5e-36	47.0209	NA
757	orf00041_AWRIB548_contig298_group3_37911_35989_len=1923	gi|325681596|ref|ZP_08161117.1|	57.83	0	47.4775	NA
758	orf00040_AWRIB548_contig298_group3_35999_35805_len=195	gi|300766682|ref|ZP_07076599.1|	49.21	4e-11	48.0292	NA
759	orf00038_AWRIB548_contig298_group3_35805_34636_len=1170	gi|365924731|ref|ZP_09447494.1|_gi|394427684|gb|EJF00338.1|	53.91	2e-100	49.2717	NA
760	orf00037_AWRIB548_contig298_group3_34643_33873_len=771	gi|325681598|ref|ZP_08161119.1|	45.23	5e-44	48.315	NA
761	orf00036_AWRIB548_contig298_group3_33860_32619_len=1242	gi|366054254|ref|ZP_09451976.1|	59.37	1e-141	48.2425	NA
762	orf00035_AWRIB548_contig298_group3_32550_32203_len=348	gi|365924734|ref|ZP_09447497.1|_gi|394427687|gb|EJF00341.1|	45.45	2e-17	45.49	NA
763	orf00034_AWRIB548_contig298_group3_32213_32022_len=192	gi|385840037|ref|YP_005863361.1|	52.5	0.0008	43.7317	NA
764	orf00033_AWRIB548_contig298_group3_32029_31664_len=366	gi|365924735|ref|ZP_09447498.1|_gi|394427688|gb|EJF00342.1|	37.93	6e-18	42.8383	NA
765	orf00032_AWRIB548_contig298_group3_31671_31177_len=495	gi|365853376|ref|ZP_09393654.1|	39.53	6e-19	40.5817	NA
766	orf00031_AWRIB548_contig298_group3_31180_30800_len=381	gi|308180858|ref|YP_003924986.1|	38.52	1e-18	39.5508	NA
767	orf00030_AWRIB548_contig298_group3_30800_30195_len=606	gi|385828187|ref|YP_005865959.1|	41.58	2e-30	36.8208	NA
768	orf00029_AWRIB548_contig298_group3_30087_29644_len=444	gi|333395892|ref|ZP_08477709.1|	24.82	1.6	35.9125	NA
769	orf00028_AWRIB548_contig298_group3_29644_29462_len=183	gi|312984207|ref|ZP_07791553.1|	36.73	0.009	35.3933	NA
770	orf00027_AWRIB548_contig298_group3_29448_24607_len=4842	gi|366053263|ref|ZP_09450985.1|	38.49	4e-157	37.2725	NA
771	orf00025_AWRIB548_contig298_group3_24607_24083_len=525	gi|365902309|ref|ZP_09440132.1|	26.83	0.91	37.9175	NA
772	orf00024_AWRIB548_contig298_group3_24067_21035_len=3033	gi|365902261|ref|ZP_09440084.1|	32.86	4.4	38.0892	NA
773	orf00023_AWRIB548_contig298_group3_21038_19950_len=1089	gi|377831721|ref|ZP_09814691.1|_gi|308182093|ref|YP_003926221.1|	26.61	3.7	37.7718	NA
774	orf00022_AWRIB548_contig298_group3_19930_19115_len=816	gi|325681596|ref|ZP_08161117.1|	34.55	5.9	38.5973	NA
775	orf00021_AWRIB548_contig298_group3_19056_18853_len=204	gi|373465256|ref|ZP_09556732.1|	46.27	3e-11	39.8036	NA
776	orf00020_AWRIB548_contig298_group3_18841_17552_len=1290	gi|333395629|ref|ZP_08477446.1|	60.48	3e-135	38.9618	NA
777	orf00019_AWRIB548_contig298_group3_17472_16975_len=498	gi|365926810|ref|ZP_09449573.1|_gi|394424315|gb|EJE97473.1|	47.27	2e-29	39.7918	NA
778	orf00018_AWRIB548_contig298_group3_16813_16163_len=651	gi|366089252|ref|ZP_09455725.1|	40.58	8e-24	40.3982	NA
779	orf00017_AWRIB548_contig298_group3_16110_15958_len=153	No_hit			40.4873	NA
780	orf00011_AWRIB576_contig368_group2_11155_10121_len=1035	gi|336392077|ref|ZP_08573476.1|	33.9	6e-48	40.7291	NA
781	orf00066_AWRIB568_contig450_group2_50390_51166_len=777	gi|300768216|ref|ZP_07078121.1|	50	3e-05	39.8282	NA
782	orf00064_AWRIB568_contig450_group2_50065_50349_len=285	gi|325682428|ref|ZP_08161945.1|	29.23	0.86	36.8618	NA
783	orf00015_AWRIB576_contig368_group2_12620_12273_len=348	gi|311110133|ref|ZP_07711530.1|	35.96	1e-06	36.3727	NA
784	orf00062_AWRIB568_contig450_group2_49462_49232_len=231	gi|385814421|ref|YP_005850814.1|	39.53	3.1	37.2291	NA
785	orf00061_AWRIB568_contig450_group2_49253_49059_len=195	gi|312978000|ref|ZP_07789745.1|	27.59	0.46	38.3517	NA
786	orf00018_AWRIB576_contig368_group2_13298_13483_len=186	gi|312868545|ref|ZP_07728742.1|_gi|341593243|gb|EGS36100.1|	37.21	2	38.9	NA
787	orf00019_AWRIB576_contig368_group2_13623_13898_len=276	gi|295425247|ref|ZP_06817950.1|	36.36	3.7	39.0275	NA
788	orf00058_AWRIB568_contig450_group2_48408_48007_len=402	gi|392949975|ref|ZP_10315539.1|	27.85	0.53	40.3683	NA
789	orf00021_AWRIB576_contig368_group2_14346_14885_len=540	gi|315038337|ref|YP_004031905.1|	41.89	8e-26	41.9925	NA
790	orf00056_AWRIB568_contig450_group2_47355_46096_len=1260	gi|376009818|gb|EHS83144.1|	50	4e-122	41.8483	NA
791	orf00023_AWRIB576_contig368_group2_16318_16962_len=645	gi|365904508|ref|ZP_09442267.1|	50.7	3e-58	44.1542	NA
792	orf00054_AWRIB568_contig450_group2_45395_44823_len=573	gi|376009820|gb|EHS83146.1|	40.48	5e-24	43.6583	NA
793	orf00025_AWRIB576_contig368_group2_17518_18315_len=798	gi|376009822|gb|EHS83148.1|	51.53	4e-68	42.8075	NA
794	orf00026_AWRIB576_contig368_group2_18296_19582_len=1287	gi|365904504|ref|ZP_09442263.1|	45.32	7e-96	44.6533	NA
795	orf00027_AWRIB576_contig368_group2_19736_20092_len=357	gi|376009824|gb|EHS83150.1|	55.45	5e-30	44.7883	NA
796	orf00028_AWRIB576_contig368_group2_20205_20699_len=495	gi|313472105|ref|ZP_07812597.1|	37.8	0.0005	45.4425	NA
797	orf00029_AWRIB576_contig368_group2_21094_21501_len=408	gi|366086545|ref|ZP_09453030.1|	55.26	6e-30	46.0367	NA
798	orf00030_AWRIB576_contig368_group2_21648_22901_len=1254	gi|357536686|gb|EHJ20716.1|_gi|357546023|gb|EHJ27981.1|	31.26	7e-51	46.8958	NA
799	orf00031_AWRIB576_contig368_group2_22959_23207_len=249	gi|373466211|ref|ZP_09557618.1|	26.15	2.7	47.0817	NA
800	orf00046_AWRIB568_contig450_group2_39156_38908_len=249	gi|385819165|ref|YP_005855552.1|_gi|385822329|ref|YP_005858671.1|	50	1.2	47.0742	NA
801	orf00044_AWRIB568_contig450_group2_38796_38377_len=420	gi|311110106|ref|ZP_07711503.1|_gi|308180869|ref|YP_003924997.1|	43.51	2e-26	47.4408	NA
802	orf00035_AWRIB576_contig368_group2_24362_24748_len=387	gi|339448506|ref|ZP_08652062.1|	57.85	5e-36	48.0783	NA
803	orf00042_AWRIB568_contig450_group2_37598_35676_len=1923	gi|325681596|ref|ZP_08161117.1|	57.83	0	49.2708	NA
804	orf00037_AWRIB576_contig368_group2_26674_26868_len=195	gi|300766682|ref|ZP_07076599.1|	50.79	2e-11	49.8267	NA
805	orf00039_AWRIB576_contig368_group2_26868_28037_len=1170	gi|365924731|ref|ZP_09447494.1|_gi|394427684|gb|EJF00338.1|	53.76	2e-100	51.625	NA
806	orf00040_AWRIB576_contig368_group2_28030_28800_len=771	gi|325681598|ref|ZP_08161119.1|	45.23	5e-44	50.6	NA
807	orf00041_AWRIB576_contig368_group2_28813_30054_len=1242	gi|366054254|ref|ZP_09451976.1|	59.85	2e-142	50.5217	NA
808	orf00035_AWRIB568_contig450_group2_32237_31890_len=348	gi|365924734|ref|ZP_09447497.1|_gi|394427687|gb|EJF00341.1|	45.45	2e-17	48.36	NA
809	orf00043_AWRIB576_contig368_group2_30460_30651_len=192	gi|365924733|ref|ZP_09447496.1|_gi|394427686|gb|EJF00340.1|	69.57	0.001	46.9825	NA
810	orf00033_AWRIB568_contig450_group2_31716_31351_len=366	gi|365924735|ref|ZP_09447498.1|_gi|394427688|gb|EJF00342.1|	37.93	6e-18	45.4458	NA
811	orf00045_AWRIB576_contig368_group2_31002_31418_len=417	gi|365853376|ref|ZP_09393654.1|	47.73	4e-25	43.2708	NA
812	orf00031_AWRIB568_contig450_group2_30945_30565_len=381	gi|308180858|ref|YP_003924986.1|	37.7	6e-18	42.265	NA
813	orf00047_AWRIB576_contig368_group2_31795_32400_len=606	gi|385828187|ref|YP_005865959.1|	42.57	2e-31	40.9542	NA
814	orf00048_AWRIB576_contig368_group2_32508_32846_len=339	gi|385828186|ref|YP_005865958.1|	31.91	8e-08	40.8125	NA
815	orf00028_AWRIB568_contig450_group2_29487_29308_len=180	gi|385828185|ref|YP_005865957.1|	41.3	7e-07	37.6558	NA
816	orf00027_AWRIB568_contig450_group2_29293_25637_len=3657	gi|385812077|ref|YP_005848468.1|	32.35	1e-165	37.2392	NA
817	orf00026_AWRIB568_contig450_group2_25636_24911_len=726	gi|366088634|ref|ZP_09455107.1|	27.66	5e-18	35.6092	NA
818	orf00052_AWRIB576_contig368_group2_37449_43382_len=5934	gi|366088633|ref|ZP_09455106.1|	33.16	8e-64	37.5375	NA
819	orf00024_AWRIB568_contig450_group2_18936_18634_len=303	gi|373464079|ref|ZP_09555641.1|	44.12	0.93	38.1317	NA
820	orf00054_AWRIB576_contig368_group2_43692_43847_len=156	gi|347534363|ref|YP_004841033.1|	43.75	1	38.2575	NA
821	orf00022_AWRIB568_contig450_group2_18490_18074_len=417	gi|336392032|ref|ZP_08573431.1|	31.69	6e-12	38.2642	NA
822	orf00021_AWRIB568_contig450_group2_17955_17725_len=231	gi|336392031|ref|ZP_08573430.1|	32.93	0.003	40.2192	NA
823	orf00057_AWRIB576_contig368_group2_44639_44935_len=297	gi|295425187|ref|ZP_06817890.1|	28.17	0.12	40.35	NA
824	orf00019_AWRIB568_contig450_group2_17350_16052_len=1299	gi|333395629|ref|ZP_08477446.1|	60.84	2e-135	40.5833	NA
825	orf00018_AWRIB568_contig450_group2_15972_15481_len=492	gi|365926810|ref|ZP_09449573.1|_gi|394424315|gb|EJE97473.1|	49.7	9e-31	40.2008	NA
826	orf00011_AWRIB422_contig483_group2_11152_10058_len=1095	gi|336392077|ref|ZP_08573476.1|	33.42	3e-48	38.8542	NA
827	orf00012_AWRIB422_contig483_group2_11367_11191_len=177	gi|333395494|ref|ZP_08477313.1|	41.38	3.6	39.3142	NA
828	orf00014_AWRIB422_contig483_group2_11910_11371_len=540	gi|328463628|gb|EGF35231.1|	55.81	6e-06	39.6	NA
829	orf00015_AWRIB422_contig483_group2_12236_11952_len=285	gi|325682428|ref|ZP_08161945.1|	29.23	0.37	39.5733	NA
830	orf00016_AWRIB422_contig483_group2_12561_12214_len=348	gi|311110133|ref|ZP_07711530.1|	35.96	1e-06	38.0508	NA
831	orf00017_AWRIB422_contig483_group2_12839_13069_len=231	gi|385814421|ref|YP_005850814.1|	39.53	3.1	38.0758	NA
832	orf00018_AWRIB422_contig483_group2_13048_13242_len=195	gi|312978000|ref|ZP_07789745.1|	27.59	0.46	39.5642	NA
833	orf00019_AWRIB422_contig483_group2_13239_13424_len=186	gi|312868545|ref|ZP_07728742.1|_gi|341593243|gb|EGS36100.1|	37.21	2.1	39.4492	NA
834	orf00021_AWRIB422_contig483_group2_13565_13840_len=276	gi|295425247|ref|ZP_06817950.1|	36.36	3.9	39.0925	NA
835	orf00022_AWRIB422_contig483_group2_13894_14295_len=402	gi|392949975|ref|ZP_10315539.1|	27.85	0.63	40.4392	NA
836	orf00023_AWRIB422_contig483_group2_14288_14827_len=540	gi|315038337|ref|YP_004031905.1|	42.57	4e-26	42.0633	NA
837	orf00024_AWRIB422_contig483_group2_14947_16206_len=1260	gi|376009818|gb|EHS83144.1|	50	4e-122	41.9833	NA
838	orf00025_AWRIB422_contig483_group2_16203_16904_len=702	gi|365904508|ref|ZP_09442267.1|	51.28	1e-62	42.8342	NA
839	orf00026_AWRIB422_contig483_group2_16907_17476_len=570	gi|376009820|gb|EHS83146.1|	40	2e-23	43.4367	NA
840	orf00027_AWRIB422_contig483_group2_17457_18254_len=798	gi|376009822|gb|EHS83148.1|	51.53	4e-68	44.08	NA
841	orf00028_AWRIB422_contig483_group2_18235_19524_len=1290	gi|365904504|ref|ZP_09442263.1|	45.39	9e-96	44.3591	NA
842	orf00029_AWRIB422_contig483_group2_19694_20047_len=354	gi|376009824|gb|EHS83150.1|	55.45	6e-30	42.7273	NA
843	orf00030_AWRIB422_contig483_group2_20047_20679_len=633	gi|365924719|ref|ZP_09447482.1|_gi|394427763|gb|EJF00408.1|	38.57	0.0007	40.9791	NA
844	orf00031_AWRIB422_contig483_group2_20792_21286_len=495	gi|313472105|ref|ZP_07812597.1|	37.8	0.0007	40.0791	NA
845	orf00032_AWRIB422_contig483_group2_21418_21639_len=222	gi|347534180|ref|YP_004840850.1|_gi|339448589|ref|ZP_08652145.1|	44.44	2e-12	39.9636	NA
846	orf00033_AWRIB422_contig483_group2_21668_21880_len=213	No_hit			40.4764	NA
847	orf00034_AWRIB422_contig483_group2_21877_23100_len=1224	gi|357536686|gb|EHJ20716.1|_gi|357546023|gb|EHJ27981.1|	30.92	6e-46	39.9155	NA
848	orf00035_AWRIB422_contig483_group2_23158_23406_len=249	gi|373466211|ref|ZP_09557618.1|	24.62	9.8	39.4318	NA
849	orf00036_AWRIB422_contig483_group2_23578_23799_len=222	gi|300362977|ref|ZP_07059147.1|	30.77	5.4	41.2518	NA
850	orf00038_AWRIB422_contig483_group2_24224_24400_len=177	gi|385817851|ref|YP_005854241.1|	41.38	3.5	43.1818	NA
851	orf00039_AWRIB422_contig483_group2_24478_24978_len=501	gi|385828195|ref|YP_005865967.1|	38.73	2e-21	43.8845	NA
852	orf00040_AWRIB422_contig483_group2_24978_26855_len=1878	gi|366053274|ref|ZP_09450996.1|	57.17	0	43.46	NA
853	orf00041_AWRIB422_contig483_group2_26852_27025_len=174	gi|331701880|ref|YP_004398839.1|	39.22	4.4	45.2892	NA
854	orf00042_AWRIB422_contig483_group2_27035_28168_len=1134	gi|366053273|ref|ZP_09450995.1|	50.13	2e-98	46.5158	NA
855	orf00043_AWRIB422_contig483_group2_28165_28860_len=696	gi|366053272|ref|ZP_09450994.1|	58.59	4e-72	47.4933	NA
856	orf00044_AWRIB422_contig483_group2_28860_30053_len=1194	gi|366053271|ref|ZP_09450993.1|	59.03	3e-113	46.1133	NA
857	orf00045_AWRIB422_contig483_group2_30120_30434_len=315	gi|366053270|ref|ZP_09450992.1|	52.17	1e-22	45.9467	NA
858	orf00046_AWRIB422_contig483_group2_30427_30792_len=366	gi|365924735|ref|ZP_09447498.1|_gi|394427688|gb|EJF00342.1|_gi|373464635|ref|ZP_09556164.1|	38.79	1e-18	44.3692	NA
859	orf00047_AWRIB422_contig483_group2_30785_31279_len=495	gi|365853376|ref|ZP_09393654.1|	52.87	1e-18	43.3367	NA
860	orf00048_AWRIB422_contig483_group2_31276_31656_len=381	gi|308180858|ref|YP_003924986.1|	39.34	9e-19	41.8975	NA
861	orf00049_AWRIB422_contig483_group2_31656_32261_len=606	gi|385828187|ref|YP_005865959.1|	42.5	8e-31	39.2325	NA
862	orf00050_AWRIB422_contig483_group2_32369_32812_len=444	gi|333395892|ref|ZP_08477709.1|	24.82	2.2	37.4327	NA
863	orf00051_AWRIB422_contig483_group2_32812_32994_len=183	gi|312984207|ref|ZP_07791553.1|	36.73	0.009	36.8964	NA
864	orf00053_AWRIB422_contig483_group2_33008_37870_len=4863	gi|366053263|ref|ZP_09450985.1|	38.24	3e-156	38.8027	NA
865	orf00054_AWRIB422_contig483_group2_37870_38394_len=525	gi|365902309|ref|ZP_09440132.1|	26.83	0.91	38.4827	NA
866	orf00055_AWRIB422_contig483_group2_38410_41442_len=3033	gi|365902261|ref|ZP_09440084.1|_gi|385841002|ref|YP_005864326.1|	32.86	4.4	38.5955	NA
867	orf00056_AWRIB422_contig483_group2_41439_42527_len=1089	gi|377831721|ref|ZP_09814691.1|_gi|308182093|ref|YP_003926221.1|	26.61	4	38.205	NA
868	orf00057_AWRIB422_contig483_group2_42547_43362_len=816	No_hit			40.279	NA
869	orf00058_AWRIB422_contig483_group2_43421_43624_len=204	gi|373465256|ref|ZP_09556732.1|	46.27	3e-11	42.197	NA
870	orf00059_AWRIB422_contig483_group2_43636_44925_len=1290	gi|333395629|ref|ZP_08477446.1|_gi|366088627|ref|ZP_09455100.1|	59.76	8e-135	41.472	NA
871	orf00060_AWRIB422_contig483_group2_45005_45469_len=465	gi|365926810|ref|ZP_09449573.1|_gi|394424315|gb|EJE97473.1|	49.35	4e-31	41.646	NA
872	orf00061_AWRIB422_contig483_group2_45630_46280_len=651	gi|366089252|ref|ZP_09455725.1|	40.58	1e-23	42.6222	NA
873	orf00062_AWRIB422_contig483_group2_46333_46485_len=153	No_hit			46.4289	NA
874	orf00063_AWRIB422_contig483_group2_47239_46658_len=582	gi|365926708|ref|ZP_09449471.1|_gi|394424044|gb|EJE97244.1|	45.56	4e-44	44.839	NA
875	orf00064_AWRIB422_contig483_group2_47483_48241_len=759	gi|365926709|ref|ZP_09449472.1|	55.91	6e-67	48.71	NA
876	orf00065_AWRIB422_contig483_group2_48406_48648_len=243	gi|366086636|ref|ZP_09453121.1|	30.99	0.73	46.594	NA
877	orf00066_AWRIB422_contig483_group2_48739_49227_len=489	gi|336395452|ref|ZP_08576851.1|	28.57	3e-08	46.877	NA
878	orf00156_AWRIB418_contig7_group2_123688_123461_len=228	No_hit			49.003	NA
880	orf00155_AWRIB418_contig7_group2_122441_121599_len=843	gi|336393256|ref|ZP_08574655.1|	60.87	1e-103	50.5609	NA
881	orf00013_AWRIB129_contig260_group2_13046_12657_len=390	gi|323339384|ref|ZP_08079668.1|_gi|346331160|gb|EGX99379.1|_gi|335998632|ref|ZP_08564541.1|	30.53	7	51.0264	NA
882	orf00005_AWRIB304_contig720_group2_3608_4324_len=717	gi|365854076|ref|ZP_09394327.1|	84.98	2e-118	51.3282	NA
883	orf00006_AWRIB304_contig720_group2_4515_5270_len=756	gi|377556755|ref|ZP_09786441.1|	38.6	0.0005	51.9327	NA
884	orf00011_AWRIB202_contig279_group2_10162_8786_len=1377	gi|366054094|ref|ZP_09451816.1|	52.18	8e-135	54.8091	NA
885	orf00574_BAA1163_contig1_group1_456143_456625_len=483	gi|366090488|ref|ZP_09456854.1|	61.84	2e-49	53.2825	NA
886	orf00009_AWRIB568_contig450_group2_8242_5771_len=2472	gi|365902518|ref|ZP_09440341.1|	66.14	0	50.8417	NA
887	orf00576_BAA1163_contig1_group1_459121_459627_len=507	gi|377830832|ref|ZP_09813823.1|	50.68	3e-37	51.7525	NA
888	orf00007_AWRIB553_contig20_group2_4130_5248_len=1119	gi|333395210|ref|ZP_08477029.1|	59.23	4e-133	48.4167	NA
889	orf00578_BAA1163_contig1_group1_461255_462313_len=1059	gi|334307920|gb|EGL98906.1|	37.64	2e-65	49.9192	NA
890	orf00010_AWRIB429_contig6_group1_10099_10950_len=852	gi|392947448|ref|ZP_10313083.1|	60.21	7e-96	53.8175	NA
891	orf00004_AWRIB202_contig279_group2_1695_1189_len=507	gi|357538825|gb|EHJ22845.1|_gi|357547680|gb|EHJ29556.1|	36.49	7e-21	56.4225	NA
892	orf00588_PSU1_contig1_group1_504723_504376_len=348	gi|366086146|ref|ZP_09452631.1|	31.58	7e-07	55.1133	NA
893	orf00002_AWRIB548_contig298_group3_441_695_len=255	gi|365852350|ref|ZP_09392739.1|	41.46	1e-13	54.0508	NA
894	orf00002_AWRIB568_contig450_group2_364_699_len=336	gi|365852350|ref|ZP_09392739.1|	44.95	3e-24	54.7183	NA
895	orf00082_AWRIB422_contig483_group2_64597_64343_len=255	gi|333395230|ref|ZP_08477049.1|_gi|336393805|ref|ZP_08575204.1|_gi|366087339|ref|ZP_09453824.1|	56.63	6e-23	54.6233	NA
896	orf00015_AWRIB429_contig6_group1_13748_12873_len=876	gi|365903819|ref|ZP_09441642.1|	98.96	1e-170	54.1767	NA
898	orf00001_AWRIB318_contig81_group2_185_12_len=174	gi|365926727|ref|ZP_09449490.1|	93.1	9e-09	53.5367	NA
899	orf00592_PSU1_contig1_group1_507318_507731_len=414	gi|333396855|ref|ZP_08478670.1|	50.43	2e-26	53.4833	NA
900	orf00135_AWRIB304_contig4_group2_108030_107617_len=414	gi|323339561|ref|ZP_08079836.1|_gi|346330525|gb|EGX98770.1|	37.93	0.17	53.2117	NA
901	orf00004_AWRIB553_contig158_group2_1659_2780_len=1122	gi|365902885|ref|ZP_09440708.1|	67.24	1e-130	54.7958	NA
902	orf00004_AWRIB422_contig14_group7_4011_2830_len=1182	gi|301067097|ref|YP_003789120.1|	36.5	3e-59	52.6875	NA
903	orf00134_AWRIB548_contig32_group2_104795_103641_len=1155	gi|337728698|emb|CCC03811.1|	54.85	1e-121	46.7367	NA
905	orf00006_AWRIB422_contig14_group7_5588_6067_len=480	gi|300361371|ref|ZP_07057548.1|	28.81	0.4	42.5218	NA
906	orf00007_AWRIB422_contig14_group7_7245_6184_len=1062	gi|335356899|ref|ZP_08548769.1|	30.94	1e-15	41.0718	NA
907	orf00008_AWRIB422_contig14_group7_7437_7727_len=291	gi|337728180|emb|CCC03271.1|	38.2	2e-06	41.2	NA
909	orf00001_AWRIB422_contig588_group7_-1_2182_len=2184	gi|365924574|ref|ZP_09447337.1|	63.96	0	38.5118	NA
910	orf00002_AWRIB422_contig588_group7_3600_3046_len=555	gi|335349417|gb|EGM50917.1|	31.33	0.0004	37.8227	NA
911	orf00003_AWRIB422_contig588_group7_4504_3593_len=912	gi|301066074|ref|YP_003788097.1|	27.55	3e-05	35.6573	NA
912	orf00004_AWRIB422_contig588_group7_4668_4504_len=165	No_hit			36.342	NA
913	orf00006_AWRIB422_contig588_group7_5054_4866_len=189	gi|331700417|ref|YP_004397376.1|	34.48	0.005	40.307	NA
914	orf00008_AWRIB422_contig588_group7_5178_6191_len=1014	gi|366053301|ref|ZP_09451023.1|	39.34	2e-06	43.561	NA
915	orf00009_AWRIB422_contig588_group7_6288_7457_len=1170	gi|385841101|ref|YP_005864425.1|	37.67	3e-61	42.916	NA
916	orf00135_AWRIB418_contig7_group2_103261_102875_len=387	gi|339449196|ref|ZP_08652752.1|	28.92	0.21	44.496	NA
917	orf00008_AWRIB318_contig81_group2_6688_6104_len=585	gi|335356576|ref|ZP_08548446.1|	31.03	1e-09	46.3789	NA
919	orf00008_AWRIB202_contig288_group2_6965_7243_len=279	No_hit			44.27	NA
920	orf00129_AWRIB129_contig189_group2_101434_100463_len=972	gi|325911929|ref|ZP_08174332.1|	70.59	9e-142	47.429	NA
921	orf00131_AWRIB418_contig7_group2_99129_100475_len=1347	gi|336393125|ref|ZP_08574524.1|	70.74	2e-180	50.18	NA
922	orf00602_PSU1_contig1_group1_517308_516688_len=621	gi|357550278|gb|EHJ32102.1|	57.51	3e-64	53.51	NA
923	orf00594_BAA1163_contig1_group1_475150_475692_len=543	gi|365924764|ref|ZP_09447527.1|_gi|394428828|gb|EJF01319.1|	47.13	1e-42	57.209	NA
924	orf00014_AWRIB576_contig316_group2_11328_11504_len=177	No_hit			61.145	NA
925	orf00126_AWRIB419_contig3_group2_97342_96920_len=423	gi|339448352|ref|ZP_08651908.1|	25.29	9e-06	61.4127	NA
926	orf00030_AWRIB429_contig6_group1_26050_26373_len=324	gi|333394451|ref|ZP_08476270.1|	66.07	1e-16	59.4655	NA
927	orf00018_AWRIB568_contig819_group2_12495_13070_len=576	gi|365902029|ref|ZP_09439852.1|	66.85	1e-63	55.0909	NA
928	orf00121_AWRIB304_contig4_group2_96574_96380_len=195	gi|336393251|ref|ZP_08574650.1|	70.97	7e-19	53.5209	NA
929	orf00597_BAA1163_contig1_group1_476903_478348_len=1446	gi|336393251|ref|ZP_08574650.1|	65.91	0	53.4591	NA
930	orf00019_AWRIB568_contig819_group2_13184_13807_len=624	gi|336393251|ref|ZP_08574650.1|	70.39	3e-82	52.0642	NA
931	orf00121_AWRIB129_contig189_group2_96382_95078_len=1305	gi|336393251|ref|ZP_08574650.1|	64.09	9e-167	54.4982	NA
932	orf00119_AWRIB304_contig4_group2_90319_94746_len=4428	gi|335358117|ref|ZP_08549987.1|	49.17	0	53.41	NA
933	orf00119_AWRIB129_contig189_group2_89914_89117_len=798	gi|325684623|gb|EGD26779.1|	22.62	3e-09	52.78	NA
934	orf00603_BAA1163_contig1_group1_484397_484879_len=483	gi|385813873|ref|YP_005850266.1|	40.24	1e-26	52.18	NA
935	orf00037_AWRIB429_contig6_group1_34391_34876_len=486	gi|365852433|ref|ZP_09392821.1|	46.45	7e-40	51.6245	NA
936	orf00022_AWRIB202_contig288_group2_21749_20955_len=795	gi|357551336|gb|EHJ33128.1|_gi|357539073|gb|EHJ23093.1|	36.72	6e-47	49.748	NA
937	orf00607_BAA1163_contig1_group1_486687_486517_len=171	No_hit			47.477	NA
938	orf00039_AWRIB429_contig6_group1_36298_36489_len=192	gi|333394260|ref|ZP_08476079.1|	54.1	4e-08	47.376	NA
939	orf00026_AWRIB553_contig158_group2_22466_23254_len=789	gi|365924897|ref|ZP_09447660.1|	59.92	2e-89	51.59	NA
940	orf00025_AWRIB202_contig288_group2_23292_24047_len=756	gi|365902485|ref|ZP_09440308.1|	64.37	1e-89	53.486	NA
941	orf00113_AWRIB419_contig3_group2_84726_84016_len=711	gi|365902486|ref|ZP_09440309.1|	59.8	2e-68	54.848	NA
942	orf00612_BAA1163_contig1_group1_489647_489474_len=174	No_hit			57.614	NA
943	orf00111_AWRIB548_contig32_group2_83563_83751_len=189	gi|313472838|ref|ZP_07813326.1|	41.38	8.3	58.5609	NA
944	orf00030_AWRIB568_contig819_group2_25477_26391_len=915	gi|377832070|ref|ZP_09815034.1|	48.16	5e-85	60.0409	NA
945	orf00030_AWRIB318_contig81_group2_26560_27678_len=1119	gi|365851223|ref|ZP_09391663.1|	64.76	3e-137	60.4764	NA
946	orf00036_AWRIB422_contig588_group7_29925_30815_len=891	gi|335998528|ref|ZP_08564439.1|	59.2	8e-92	59.0091	NA
947	orf00033_AWRIB568_contig819_group2_28738_29634_len=897	gi|335998528|ref|ZP_08564439.1|	60.07	5e-94	57.1609	NA
948	orf00034_AWRIB576_contig316_group2_29637_30596_len=960	gi|308179759|ref|YP_003923887.1|_gi|376009939|gb|EHS83265.1|_gi|392947899|ref|ZP_10313520.1|	64.38	1e-109	56.7667	NA
949	orf00102_AWRIB418_contig7_group2_78290_77394_len=897	gi|335356425|ref|ZP_08548295.1|	68.03	3e-114	57.4475	NA
950	orf00040_AWRIB422_contig588_group7_33611_34465_len=855	gi|365904800|ref|ZP_09442559.1|	70.38	2e-109	59.8708	NA
951	orf00100_AWRIB418_contig7_group2_76540_75773_len=768	gi|336396086|ref|ZP_08577485.1|	64.71	3e-93	59.8858	NA
952	orf00038_AWRIB553_contig158_group2_33138_33824_len=687	gi|300767571|ref|ZP_07077481.1|_gi|308179763|ref|YP_003923891.1|_gi|376009943|gb|EHS83269.1|	48.23	1e-54	58.7883	NA
953	orf00037_AWRIB202_contig288_group2_33832_34176_len=345	gi|336396083|ref|ZP_08577482.1|	39.47	4e-16	58.6083	NA
954	orf00099_AWRIB129_contig189_group2_74694_73735_len=960	gi|366053899|ref|ZP_09451621.1|	52.43	3e-93	56.935	NA
955	orf00040_AWRIB318_contig81_group2_35117_36139_len=1023	gi|325681961|ref|ZP_08161479.1|_gi|337729274|emb|CCC04401.1|_gi|385811989|ref|YP_005848380.1|	49.55	3e-92	56.5533	NA
956	orf00627_BAA1163_contig1_group1_500726_501601_len=876	gi|365903506|ref|ZP_09441329.1|	77.24	1e-130	57.355	NA
957	orf00097_AWRIB419_contig3_group2_71745_70804_len=942	gi|336393646|ref|ZP_08575045.1|	64.94	2e-121	58.23	NA
958	orf00048_AWRIB422_contig588_group7_40220_40651_len=432	gi|366053887|ref|ZP_09451609.1|	46.03	6e-30	58.4033	NA
959	orf00094_AWRIB304_contig4_group2_70406_69423_len=984	gi|366089993|ref|ZP_09456359.1|	57.91	3e-102	60.4092	NA
960	orf00631_BAA1163_contig1_group1_504076_505023_len=948	gi|335998106|ref|ZP_08564018.1|	44.3	1e-66	59.9842	NA
961	orf00092_AWRIB304_contig4_group2_68425_67829_len=597	gi|373462736|ref|ZP_09554418.1|	63.45	7e-73	59.7458	NA
962	orf00633_BAA1163_contig1_group1_505829_506014_len=186	gi|366052157|ref|ZP_09449879.1|	80	8e-23	58.0375	NA
963	orf00091_AWRIB419_contig3_group2_67425_65263_len=2163	gi|323340922|ref|ZP_08081171.1|_gi|346330050|gb|EGX98319.1|	75.21	0	58.4667	NA
964	orf00050_AWRIB568_contig819_group2_44635_43670_len=966	gi|338203418|ref|YP_004649563.1|	50.31	2e-82	60.7733	NA
965	orf00642_PSU1_contig1_group1_552804_551695_len=1110	gi|377556928|ref|ZP_09786602.1|	63.54	4e-139	60.0017	NA
966	orf00088_AWRIB419_contig3_group2_62956_61982_len=975	gi|365853837|ref|ZP_09394102.1|	47.33	3e-66	62.4025	NA
967	orf00053_AWRIB553_contig158_group2_46896_47807_len=912	gi|300811775|ref|ZP_07092248.1|_gi|313124494|ref|YP_004034753.1|	46.69	1e-75	60.24	NA
968	orf00086_AWRIB419_contig3_group2_60972_60436_len=537	gi|311111127|ref|ZP_07712524.1|	56.74	3e-53	56.9067	NA
969	orf00055_AWRIB553_contig158_group2_48439_49455_len=1017	gi|366053762|ref|ZP_09451484.1|	70.09	1e-132	54.4183	NA
970	orf00056_AWRIB318_contig81_group2_49575_50654_len=1080	gi|357538372|gb|EHJ22394.1|_gi|385834666|ref|YP_005872440.1|_gi|357546209|gb|EHJ28148.1|_gi|385827452|ref|YP_005865224.1|	73.71	8e-152	53.8258	NA
971	orf00642_BAA1163_contig1_group1_515347_516273_len=927	gi|331700871|ref|YP_004397830.1|	48.65	4e-84	51.3625	NA
972	orf00058_AWRIB568_contig819_group2_50781_53615_len=2835	gi|337727910|emb|CCC02999.1|	73.11	0	52.1142	NA
973	orf00080_AWRIB304_contig4_group2_55323_55102_len=222	gi|365852336|ref|ZP_09392725.1|	37.5	3.4	51.7992	NA
974	orf00059_AWRIB318_contig81_group2_53858_54298_len=441	gi|309807663|ref|ZP_07701604.1|	40	0.3	51.53	NA
975	orf00078_AWRIB304_contig4_group2_54633_53554_len=1080	gi|339449053|ref|ZP_08652609.1|_gi|366052316|ref|ZP_09450038.1|	45.35	2e-73	51.24	NA
976	orf00067_AWRIB422_contig588_group7_57495_58256_len=762	gi|301301218|ref|ZP_07207374.1|	43.2	2e-45	47.8617	NA
977	orf00063_AWRIB576_contig316_group2_56146_56562_len=417	gi|365904122|ref|ZP_09441881.1|	33.98	1e-05	46.7592	NA
978	orf00065_AWRIB553_contig158_group2_56539_58785_len=2247	gi|392949030|ref|ZP_10314627.1|_gi|341595472|gb|EGS38121.1|	56.35	0	43.53	NA
979	orf00064_AWRIB202_contig288_group2_59758_58829_len=930	gi|365924964|ref|ZP_09447727.1|_gi|394425628|gb|EJE98570.1|	42.91	5e-62	47.3492	NA
980	orf00072_AWRIB304_contig4_group2_49100_47832_len=1269	gi|335357415|ref|ZP_08549285.1|	53.51	1e-130	49.8692	NA
981	orf00661_PSU1_contig1_group1_568012_569787_len=1776	gi|366053211|ref|ZP_09450933.1|	66.61	0	51.3083	NA
982	orf00065_AWRIB418_contig7_group2_45945_44059_len=1887	gi|312870286|ref|ZP_07730414.1|_gi|341592954|gb|EGS35811.1|_gi|308179858|ref|YP_003923986.1|_gi|376010037|gb|EHS83363.1|_gi|300767673|ref|ZP_07077583.1|	33.17	8e-105	52.64	NA
983	orf00065_AWRIB548_contig32_group2_43717_43887_len=171	gi|365850889|ref|ZP_09391343.1|	35.42	1.4	56.3067	NA
984	orf00065_AWRIB304_contig4_group2_43800_43129_len=672	gi|336053370|ref|YP_004558062.1|	34.36	2e-08	58.5108	NA
985	orf00075_AWRIB568_contig819_group2_66034_66342_len=309	gi|323340373|ref|ZP_08080630.1|_gi|335998569|ref|ZP_08564480.1|_gi|346329011|gb|EGX97321.1|_gi|347524783|ref|YP_004831531.1|	83.33	8e-45	61.1483	NA
986	orf00075_AWRIB318_contig81_group2_66353_67096_len=744	gi|300767821|ref|ZP_07077731.1|_gi|308180011|ref|YP_003924139.1|_gi|376010165|gb|EHS83491.1|_gi|392948139|ref|ZP_10313754.1|	70.24	6e-82	62.245	NA
987	orf00062_AWRIB304_contig4_group2_41810_41187_len=624	gi|354807351|ref|ZP_09040821.1|_gi|365851818|ref|ZP_09392233.1|	62.62	1e-73	63.2667	NA
988	orf00061_AWRIB129_contig189_group2_41137_40838_len=300	gi|325683028|ref|ZP_08162544.1|_gi|337728283|emb|CCC03378.1|_gi|301067501|ref|YP_003789524.1|_gi|385821188|ref|YP_005857575.1|_gi|385824381|ref|YP_005860723.1|	59.18	4e-28	66.2817	NA
989	orf00059_AWRIB548_contig32_group2_40820_39981_len=840	gi|392948142|ref|ZP_10313757.1|_gi|300767824|ref|ZP_07077734.1|_gi|308180014|ref|YP_003924142.1|_gi|376010168|gb|EHS83494.1|	77.98	7e-123	70.0533	NA
990	orf00059_AWRIB129_contig189_group2_39964_39683_len=282	gi|377556482|ref|ZP_09786187.1|	82.8	3e-39	74.5667	NA
991	orf00049_AWRIB429_contig8_group1_40195_40557_len=363	gi|377832276|ref|ZP_09815238.1|	74.56	2e-43	73.2475	NA
992	orf00669_BAA1163_contig1_group1_533916_534611_len=696	gi|312870506|ref|ZP_07730625.1|_gi|341593233|gb|EGS36090.1|_gi|325683024|ref|ZP_08162540.1|_gi|337728279|emb|CCC03374.1|_gi|338202941|ref|YP_004649086.1|	66.67	6e-64	74.1533	NA
993	orf00676_PSU1_contig1_group1_577498_577929_len=432	gi|312870489|ref|ZP_07730608.1|_gi|325683023|ref|ZP_08162539.1|_gi|337728278|emb|CCC03373.1|_gi|338202940|ref|YP_004649085.1|_gi|341593110|gb|EGS35967.1|	78.87	3e-62	75.3258	NA
994	orf00677_PSU1_contig1_group1_577929_578138_len=210	gi|385815146|ref|YP_005851537.1|	69.35	3e-17	76.2933	NA
995	orf00090_AWRIB422_contig588_group7_73150_73416_len=267	gi|301300207|ref|ZP_07206419.1|_gi|334307708|gb|EGL98694.1|_gi|335350642|gb|EGM52138.1|_gi|380344628|gb|EIA32974.1|	80.68	7e-37	76.1508	NA
996	orf00092_AWRIB422_contig588_group7_73438_73806_len=369	gi|392948149|ref|ZP_10313764.1|_gi|300767831|ref|ZP_07077741.1|_gi|308180021|ref|YP_003924149.1|_gi|376010175|gb|EHS83501.1|	88.52	3e-56	75.4367	NA
997	orf00093_AWRIB422_contig588_group7_73817_74086_len=270	gi|312870505|ref|ZP_07730624.1|_gi|341593157|gb|EGS36014.1|	67.5	5e-25	75.2342	NA
998	orf00050_AWRIB419_contig3_group2_36901_36359_len=543	gi|366052612|ref|ZP_09450334.1|	81.11	4e-85	74.8067	NA
999	orf00049_AWRIB419_contig3_group2_36237_35836_len=402	gi|323340388|ref|ZP_08080645.1|_gi|335998554|ref|ZP_08564465.1|_gi|346329025|gb|EGX97335.1|_gi|347524797|ref|YP_004831545.1|	76.69	4e-55	73.1542	NA
1000	orf00045_AWRIB418_contig7_group2_35795_35259_len=537	gi|392948154|ref|ZP_10313769.1|	70.79	9e-70	71.0233	NA
1001	orf00093_AWRIB568_contig819_group2_73661_74017_len=357	gi|392948155|ref|ZP_10313770.1|	76.27	4e-48	70.8975	NA
1002	orf00094_AWRIB553_contig158_group2_74024_74521_len=498	gi|347534766|ref|YP_004841436.1|	74.23	5e-65	70.2958	NA
1003	orf00045_AWRIB419_contig3_group2_34347_34162_len=186	gi|295692178|ref|YP_003600788.1|	72.13	4e-20	70.8875	NA
1004	orf00042_AWRIB548_contig32_group2_34163_33699_len=465	gi|312871220|ref|ZP_07731318.1|_gi|312872775|ref|ZP_07732840.1|_gi|302190636|ref|ZP_07266890.1|_gi|309803629|ref|ZP_07697719.1|_gi|309804943|ref|ZP_07699001.1|	61.54	1e-45	69.6125	NA
1005	orf00042_AWRIB304_contig4_group2_33739_32393_len=1347	gi|295692180|ref|YP_003600790.1|	59.04	3e-140	68.5017	NA
1006	orf00040_AWRIB548_contig32_group2_32345_31779_len=567	gi|365902548|ref|ZP_09440371.1|_gi|338202926|ref|YP_004649071.1|	43.78	3e-45	68.2936	NA
1007	orf00681_BAA1163_contig1_group1_539963_540181_len=219	gi|323340396|ref|ZP_08080653.1|_gi|335998546|ref|ZP_08564457.1|_gi|346329033|gb|EGX97343.1|_gi|347524805|ref|YP_004831553.1|_gi|308180033|ref|YP_003924161.1|	79.17	5e-25	64.9964	NA
1009	orf00037_AWRIB418_contig7_group2_31272_30901_len=372	gi|377556465|ref|ZP_09786170.1|	81.3	1e-51	61.9627	NA
1010	orf00038_AWRIB129_contig189_group2_30877_30479_len=399	gi|365902552|ref|ZP_09440375.1|_gi|377832257|ref|ZP_09815219.1|	74.6	1e-46	59.2473	NA
1011	orf00037_AWRIB304_contig4_group2_30504_29560_len=945	gi|366052626|ref|ZP_09450348.1|	65.81	3e-120	58.78	NA
1012	orf00103_AWRIB568_contig819_group2_79407_79802_len=396	gi|365905450|ref|ZP_09443209.1|	63.36	2e-41	55.7727	NA
1014	orf00104_AWRIB576_contig316_group2_79764_79922_len=159	No_hit			58.3655	NA
1015	orf00033_AWRIB548_contig32_group2_28964_28164_len=801	gi|377556461|ref|ZP_09786166.1|	40	9e-53	58.1609	NA
1016	orf00074_AWRIB429_contig8_group1_51683_52507_len=825	gi|301300228|ref|ZP_07206440.1|_gi|385840898|ref|YP_005864222.1|_gi|380344648|gb|EIA32994.1|_gi|377832253|ref|ZP_09815215.1|_gi|335350662|gb|EGM52158.1|	40.86	6e-57	56.8391	NA
1017	orf00031_AWRIB304_contig4_group2_27417_26608_len=810	gi|366052630|ref|ZP_09450352.1|	42.26	5e-55	56.14	NA
1018	orf00107_AWRIB202_contig288_group2_82299_83057_len=759	gi|335998536|ref|ZP_08564447.1|_gi|347524814|ref|YP_004831562.1|	56.4	3e-79	55.9455	NA
1019	orf00109_AWRIB318_contig81_group2_83042_83890_len=849	gi|333395127|ref|ZP_08476946.1|	25.96	1	55.8455	NA
1020	orf00027_AWRIB548_contig32_group2_24890_24444_len=447	gi|335356519|ref|ZP_08548389.1|	72.3	6e-59	54.1858	NA
1021	orf00112_AWRIB568_contig819_group2_84465_84857_len=393	gi|301300235|ref|ZP_07206447.1|_gi|334307686|gb|EGL98672.1|_gi|335350666|gb|EGM52162.1|_gi|380344652|gb|EIA32998.1|	76.92	1e-52	55.8525	NA
1022	orf00026_AWRIB304_contig4_group2_23979_22861_len=1119	gi|354806798|ref|ZP_09040278.1|	66.76	2e-142	57.1192	NA
1023	orf00113_AWRIB318_contig81_group2_86060_86878_len=819	gi|377832214|ref|ZP_09815178.1|	66.91	9e-103	58.2542	NA
1024	orf00023_AWRIB548_contig32_group2_21997_21191_len=807	gi|385822851|ref|YP_005859193.1|_gi|301066028|ref|YP_003788051.1|_gi|385819694|ref|YP_005856081.1|	63.67	1e-92	59.9283	NA
1025	orf00116_AWRIB576_contig316_group2_87695_88786_len=1092	gi|366086397|ref|ZP_09452882.1|_gi|385827649|ref|YP_005865421.1|_gi|385834878|ref|YP_005872652.1|_gi|357539680|gb|EHJ23697.1|_gi|357548447|gb|EHJ30311.1|	62.26	2e-137	60.7017	NA
1026	orf00701_BAA1163_contig1_group1_549772_550674_len=903	gi|331700598|ref|YP_004397557.1|	35.93	1e-47	60.2283	NA
1027	orf00087_AWRIB429_contig8_group1_60779_62584_len=1806	gi|300767642|ref|ZP_07077552.1|_gi|376010009|gb|EHS83335.1|	60	0	56.1375	NA
1028	orf00124_AWRIB422_contig588_group7_93735_95051_len=1317	gi|337729219|emb|CCC04346.1|	56.06	3e-140	53.9642	NA
1029	orf00018_AWRIB304_contig4_group2_15960_15643_len=318	gi|338761019|gb|EGP12288.1|_gi|385825827|ref|YP_005862169.1|	55.88	1e-25	53.5242	NA
1030	orf00016_AWRIB418_contig7_group2_15543_14329_len=1215	gi|366053879|ref|ZP_09451601.1|	76.49	4e-175	53.4667	NA
1031	orf00016_AWRIB129_contig189_group2_13916_14269_len=354	gi|331700902|ref|YP_004397861.1|	35.24	4e-11	53.6117	NA
1032	orf00015_AWRIB419_contig3_group2_11658_13838_len=2181	gi|377831831|ref|ZP_09814797.1|	66.62	0	54.7533	NA
1033	orf00718_PSU1_contig1_group1_604481_605173_len=693	gi|365925980|ref|ZP_09448743.1|	27.83	0.0005	55.0142	NA
1034	orf00012_AWRIB129_contig189_group2_10831_10643_len=189	gi|338202702|ref|YP_004648847.1|	40.68	2e-08	54.4775	NA
1035	orf00011_AWRIB304_contig4_group2_10579_10316_len=264	gi|325682870|ref|ZP_08162386.1|_gi|337728159|emb|CCC03250.1|_gi|338202701|ref|YP_004648846.1|	61.63	7e-25	54.0117	NA
1036	orf00129_AWRIB576_contig316_group2_99498_98788_len=711	gi|366089178|ref|ZP_09455651.1|_gi|366090460|ref|ZP_09456826.1|	62.98	1e-87	51.3617	NA
1037	orf00009_AWRIB548_contig32_group2_9154_8951_len=204	gi|301066825|ref|YP_003788848.1|_gi|385820486|ref|YP_005856873.1|_gi|385823672|ref|YP_005860014.1|_gi|300362287|ref|ZP_07058463.1|	64	0.1	52.425	NA
1038	orf00132_AWRIB553_contig158_group2_100110_100913_len=804	gi|366088880|ref|ZP_09455353.1|	49.63	2e-70	51.91	NA
1039	orf00006_AWRIB548_contig32_group2_7707_5980_len=1728	gi|308180219|ref|YP_003924347.1|_gi|392948367|ref|ZP_10313977.1|	63.13	0	54.0991	NA
1040	orf00005_AWRIB418_contig7_group2_5936_4641_len=1296	gi|385819447|ref|YP_005855834.1|_gi|385822610|ref|YP_005858952.1|	49.62	1e-111	54.7636	NA
1041	orf00135_AWRIB568_contig819_group2_104262_105293_len=1032	gi|354806866|ref|ZP_09040345.1|	50.29	1e-97	53.5245	NA
1042	orf00728_PSU1_contig1_group1_612407_613435_len=1029	gi|377831825|ref|ZP_09814791.1|	44.69	8e-76	52.8709	NA
1043	orf00105_AWRIB429_contig8_group1_77286_77543_len=258	gi|365926207|ref|ZP_09448970.1|_gi|394424239|gb|EJE97402.1|	48	2e-13	52.5073	NA
1044	orf00138_AWRIB553_contig158_group2_106551_108785_len=2235	gi|373464522|ref|ZP_09556058.1|	60.44	0	52.1009	NA
1050	orf00001_AWRIB568_contig472_group1_5376_5528_len=153	No_hit			48.9155	NA
1051	orf00101_AWRIB553_contig209_group2_73583_72192_len=1392	gi|392949616|ref|ZP_10315188.1|	47.99	4e-110	51.4591	NA
1052	orf00002_AWRIB318_contig37_group2_2219_1359_len=861	gi|365851987|ref|ZP_09392399.1|	48	5e-65	52.0945	NA
1053	orf00003_AWRIB576_contig380_group2_2358_3083_len=726	gi|365925055|ref|ZP_09447818.1|_gi|394425918|gb|EJE98817.1|_gi|301299958|ref|ZP_07206185.1|_gi|335349239|gb|EGM50739.1|	55.79	2e-65	55.3473	NA
1054	orf00004_AWRIB429_contig9_group1_3022_3234_len=213	gi|339448700|ref|ZP_08652256.1|	60	1e-19	55.6645	NA
1055	orf00092_AWRIB419_contig158_group2_70238_69708_len=531	gi|333394822|ref|ZP_08476641.1|_gi|336392699|ref|ZP_08574098.1|	45.16	5e-32	54.0082	NA
1056	orf00737_PSU1_contig1_group1_625272_625823_len=552	gi|338761365|gb|EGP12634.1|_gi|385826147|ref|YP_005862489.1|	28.09	1e-17	54.615	NA
1057	orf00007_AWRIB576_contig380_group2_4445_6007_len=1563	gi|392949338|ref|ZP_10314921.1|	77.6	0	53.89	NA
1058	orf00008_AWRIB129_contig6_group2_6008_6919_len=912	gi|300769660|ref|ZP_07079543.1|_gi|308181147|ref|YP_003925275.1|_gi|376009426|gb|EHS82755.1|_gi|392949337|ref|ZP_10314920.1|	57.28	6e-96	54.7442	NA
1059	orf00009_AWRIB418_contig8_group2_6933_8447_len=1515	gi|365925049|ref|ZP_09447812.1|_gi|394425847|gb|EJE98750.1|	80.47	0	53.3567	NA
1060	orf00039_AWRIB202_contig68_group2_26163_25735_len=429	gi|366053816|ref|ZP_09451538.1|	51.49	2e-33	52.39	NA
1061	orf00091_AWRIB553_contig209_group2_64594_64418_len=177	gi|354808124|ref|ZP_09041564.1|	42.22	0.0004	53.4083	NA
1062	orf00012_AWRIB318_contig37_group2_9194_10318_len=1125	gi|325682077|ref|ZP_08161595.1|_gi|337729168|emb|CCC04291.1|_gi|338204045|ref|YP_004650190.1|	61.29	7e-116	53.9375	NA
1063	orf00013_AWRIB318_contig37_group2_10323_10535_len=213	gi|301067370|ref|YP_003789393.1|_gi|385821060|ref|YP_005857447.1|_gi|385824246|ref|YP_005860588.1|	39.29	1.1	51.8667	NA
1064	orf00088_AWRIB553_contig209_group2_63027_61804_len=1224	gi|300769668|ref|ZP_07079551.1|	58.25	5e-125	50.8258	NA
1065	orf00737_BAA1163_contig1_group1_580863_581840_len=978	gi|300769674|ref|ZP_07079557.1|_gi|308181133|ref|YP_003925261.1|_gi|376009412|gb|EHS82741.1|	39.14	2e-58	46.45	NA
1066	orf00017_AWRIB548_contig191_group2_12825_13958_len=1134	gi|338204054|ref|YP_004650199.1|_gi|325682083|ref|ZP_08161601.1|	48.4	2e-101	45.1142	NA
1067	orf00017_AWRIB418_contig8_group2_13966_16701_len=2736	gi|392948606|ref|ZP_10314213.1|	57.38	0	44.4917	NA
1068	orf00018_AWRIB429_contig9_group1_16587_17120_len=534	gi|365924783|ref|ZP_09447546.1|	34.44	1e-21	42.9992	NA
1069	orf00019_AWRIB129_contig6_group2_17215_18039_len=825	gi|335349400|gb|EGM50900.1|	52.75	4e-84	43.35	NA
1070	orf00020_AWRIB318_contig37_group2_18006_18629_len=624	gi|377831717|ref|ZP_09814687.1|	44.79	2e-42	41.2733	NA
1071	orf00081_AWRIB553_contig209_group2_54947_53697_len=1251	gi|336395185|ref|ZP_08576584.1|_gi|373464486|ref|ZP_09556024.1|_gi|333395896|ref|ZP_08477713.1|	27.96	7e-30	40.2308	NA
1072	orf00023_AWRIB129_contig6_group2_19885_20688_len=804	gi|333395897|ref|ZP_08477714.1|_gi|336394019|ref|ZP_08575418.1|	35.46	2e-43	40.2892	NA
1073	orf00078_AWRIB553_contig209_group2_52467_52892_len=426	gi|392949260|ref|ZP_10314846.1|	34.75	1e-19	38.7355	NA
1074	orf00072_AWRIB419_contig158_group2_52417_51572_len=846	gi|333395591|ref|ZP_08477410.1|_gi|336393174|ref|ZP_08574573.1|	43.38	1e-60	38.5555	NA
1075	orf00026_AWRIB429_contig9_group1_21922_22455_len=534	gi|373465632|ref|ZP_09557087.1|	43.5	3e-36	36.6118	NA
1076	orf00075_AWRIB553_contig209_group2_50985_50563_len=423	gi|337729094|emb|CCC04217.1|_gi|338204130|ref|YP_004650275.1|	33.33	4e-15	35.794	NA
1077	orf00028_AWRIB129_contig6_group2_23028_23513_len=486	gi|373465628|ref|ZP_09557083.1|	26.63	0.0008	36.331	NA
1078	orf00072_AWRIB422_contig3_group2_49963_48977_len=987	gi|365903661|ref|ZP_09441484.1|	49.1	1e-84	38.376	NA
1080	orf00030_AWRIB576_contig380_group2_25595_25365_len=231	No_hit			39.401	NA
1081	orf00056_AWRIB304_contig702_group1_33829_34959_len=1131	gi|325957493|ref|YP_004292905.1|	32.46	0.0003	38.004	NA
1082	orf00053_AWRIB304_contig702_group1_33082_32771_len=312	gi|366089683|ref|ZP_09456049.1|	31.37	0.4	39.148	NA
1083	orf00052_AWRIB304_contig702_group1_32808_32599_len=210	No_hit			39.815	NA
1084	orf00051_AWRIB304_contig702_group1_32328_32570_len=243	gi|377831533|ref|ZP_09814505.1|	33.33	1.5	39.81	NA
1085	orf00050_AWRIB304_contig702_group1_31405_32163_len=759	gi|365926709|ref|ZP_09449472.1|	55.91	6e-67	37.561	NA
1086	orf00049_AWRIB304_contig702_group1_31161_30580_len=582	gi|365926708|ref|ZP_09449471.1|_gi|394424044|gb|EJE97244.1|	45	3e-43	37.561	NA
1087	orf00047_AWRIB304_contig702_group1_30026_30331_len=306	gi|394427579|gb|EJF00253.1|	29.41	0.003	37.646	NA
1089	orf00044_AWRIB304_contig702_group1_28116_28619_len=504	gi|365924744|ref|ZP_09447507.1|_gi|394427578|gb|EJF00252.1|	54.94	2e-39	38.639	NA
1090	orf00043_AWRIB304_contig702_group1_27859_28116_len=258	gi|365924743|ref|ZP_09447506.1|	40	2e-10	38.0273	NA
1091	orf00042_AWRIB304_contig702_group1_27048_27833_len=786	gi|336395879|ref|ZP_08577278.1|	26.58	9	39.0027	NA
1092	orf00041_AWRIB304_contig702_group1_25940_27028_len=1089	gi|377831721|ref|ZP_09814691.1|	26.61	9	37.4218	NA
1093	orf00040_AWRIB304_contig702_group1_23964_25943_len=1980	No_hit			37.9127	NA
1094	orf00039_AWRIB304_contig702_group1_20320_23964_len=3645	gi|385812077|ref|YP_005848468.1|	33.31	4e-176	38.7655	NA
1095	orf00038_AWRIB304_contig702_group1_20126_20305_len=180	gi|385828185|ref|YP_005865957.1|	41.3	7e-07	38.5136	NA
1096	orf00037_AWRIB304_contig702_group1_19761_20099_len=339	gi|385828186|ref|YP_005865958.1|	31.91	8e-08	40.2382	NA
1097	orf00036_AWRIB304_contig702_group1_19048_19653_len=606	gi|385828187|ref|YP_005865959.1|	44.06	1e-32	43.1482	NA
1098	orf00035_AWRIB304_contig702_group1_18668_19048_len=381	gi|308180858|ref|YP_003924986.1|	38.52	3e-18	45.2864	NA
1099	orf00034_AWRIB304_contig702_group1_18255_18671_len=417	gi|365853376|ref|ZP_09393654.1|	50.4	1e-24	44.7808	NA
1100	orf00033_AWRIB304_contig702_group1_17897_18262_len=366	gi|365924735|ref|ZP_09447498.1|_gi|394427688|gb|EJF00342.1|	38.79	2e-18	46.7692	NA
1101	orf00032_AWRIB304_contig702_group1_17590_17904_len=315	gi|366053270|ref|ZP_09450992.1|	52.17	1e-22	46.555	NA
1102	orf00031_AWRIB304_contig702_group1_16330_17523_len=1194	gi|366053271|ref|ZP_09450993.1|	58.97	5e-113	48.485	NA
1103	orf00030_AWRIB304_contig702_group1_15635_16330_len=696	gi|366053272|ref|ZP_09450994.1|	58.59	1e-71	48.8873	NA
1104	orf00029_AWRIB304_contig702_group1_14505_15638_len=1134	gi|366053273|ref|ZP_09450995.1|	50.13	2e-98	47.6236	NA
1105	orf00028_AWRIB304_contig702_group1_14322_14495_len=174	gi|331701880|ref|YP_004398839.1|	39.22	4.4	46.15	NA
1106	orf00027_AWRIB304_contig702_group1_12448_14325_len=1878	gi|366053274|ref|ZP_09450996.1|	57.17	0	44.6164	NA
1107	orf00026_AWRIB304_contig702_group1_11948_12448_len=501	gi|385828195|ref|YP_005865967.1|	38.73	2e-21	43.861	NA
1108	orf00025_AWRIB304_contig702_group1_11556_11771_len=216	gi|366053276|ref|ZP_09450998.1|	55.07	8e-19	42.964	NA
1109	orf00024_AWRIB304_contig702_group1_11052_11270_len=219	No_hit			40.08	NA
1110	orf00023_AWRIB304_contig702_group1_10531_10779_len=249	gi|373466211|ref|ZP_09557618.1|	24.62	9.8	38.21	NA
1111	orf00022_AWRIB304_contig702_group1_9724_10473_len=750	gi|357536686|gb|EHJ20716.1|_gi|357546023|gb|EHJ27981.1|	34.19	2e-35	36.649	NA
1112	orf00021_AWRIB304_contig702_group1_9248_9673_len=426	gi|394424526|gb|EJE97642.1|	21.92	1.8	35.083	NA
1113	orf00020_AWRIB304_contig702_group1_9039_9251_len=213	No_hit			35.972	NA
1114	orf00019_AWRIB304_contig702_group1_8796_9011_len=216	gi|347534180|ref|YP_004840850.1|	50	7e-14	33.183	NA
1115	orf00018_AWRIB304_contig702_group1_8228_8749_len=522	gi|336395019|ref|ZP_08576418.1|	29.75	3e-11	32.6455	NA
1116	orf00017_AWRIB304_contig702_group1_7886_8194_len=309	gi|365853751|ref|ZP_09394016.1|	31.43	4	33.5345	NA
1117	orf00016_AWRIB304_contig702_group1_7545_7889_len=345	gi|337729422|emb|CCC04552.1|	23.61	0.43	33.6618	NA
1118	orf00015_AWRIB304_contig702_group1_7180_7545_len=366	gi|302191334|ref|ZP_07267588.1|_gi|312871434|ref|ZP_07731529.1|_gi|312872310|ref|ZP_07732380.1|	41.51	0.19	35.0609	NA
1119	orf00013_AWRIB304_contig702_group1_7020_7190_len=171	gi|309808199|ref|ZP_07702109.1|_gi|302191008|ref|ZP_07267262.1|_gi|312873474|ref|ZP_07733524.1|	47.62	5.9	34.6392	NA
1120	orf00012_AWRIB304_contig702_group1_6121_7023_len=903	gi|300362036|ref|ZP_07058213.1|	27.18	3e-13	33.1392	NA
1121	orf00011_AWRIB304_contig702_group1_5562_6110_len=549	gi|377556641|ref|ZP_09786338.1|	27.27	6e-08	33.8017	NA
1122	orf00010_AWRIB304_contig702_group1_4873_5565_len=693	gi|377556698|ref|ZP_09786390.1|	34.4	3e-24	33.9858	NA
1123	orf00009_AWRIB304_contig702_group1_4460_4861_len=402	gi|311111040|ref|ZP_07712437.1|_gi|365906138|ref|ZP_09443897.1|_gi|377557066|ref|ZP_09786730.1|	35.59	0.33	35.36	NA
1124	orf00008_AWRIB304_contig702_group1_4130_4405_len=276	gi|300362572|ref|ZP_07058748.1|	37.31	0.003	35.3325	NA
1125	orf00007_AWRIB304_contig702_group1_3455_3727_len=273	gi|295692642|ref|YP_003601252.1|	30	2.8	34.1333	NA
1126	orf00006_AWRIB304_contig702_group1_3277_3441_len=165	gi|339448517|ref|ZP_08652073.1|	32	0.41	34.5733	NA
1127	orf00005_AWRIB304_contig702_group1_3010_3249_len=240	gi|300362044|ref|ZP_07058221.1|	37.7	3e-07	34.915	NA
1128	orf00004_AWRIB304_contig702_group1_2856_2209_len=648	gi|300811613|ref|ZP_07092093.1|_gi|325685247|gb|EGD27365.1|	33.64	4e-20	34.9618	NA
1129	orf00003_AWRIB304_contig702_group1_2166_1534_len=633	gi|300768216|ref|ZP_07078121.1|	40.1	1e-36	34.7564	NA
1130	orf00002_AWRIB304_contig702_group1_1497_1258_len=240	gi|338762587|gb|EGP13855.1|	41.18	2e-05	36.4473	NA
1131	orf00001_AWRIB304_contig702_group1_1241_195_len=1047	gi|347525184|ref|YP_004831932.1|	33.23	1e-48	37.8109	NA
1133	orf00056_AWRIB304_contig702_group1_33829_34959_len=1131	gi|325957493|ref|YP_004292905.1|	32.46	0.0003	37.5755	NA
1134	orf00053_AWRIB304_contig702_group1_33082_32771_len=312	gi|366089683|ref|ZP_09456049.1|	31.37	0.4	39.1427	NA
1135	orf00052_AWRIB304_contig702_group1_32808_32599_len=210	No_hit			39.7209	NA
1136	orf00051_AWRIB304_contig702_group1_32328_32570_len=243	gi|377831533|ref|ZP_09814505.1|	33.33	1.5	38.4918	NA
1137	orf00050_AWRIB304_contig702_group1_31405_32163_len=759	gi|365926709|ref|ZP_09449472.1|	55.91	6e-67	37.1673	NA
1138	orf00049_AWRIB304_contig702_group1_31161_30580_len=582	gi|365926708|ref|ZP_09449471.1|_gi|394424044|gb|EJE97244.1|	45	3e-43	37.561	NA
1139	orf00047_AWRIB304_contig702_group1_30026_30331_len=306	gi|394427579|gb|EJF00253.1|	29.41	0.003	37.646	NA
1141	orf00044_AWRIB304_contig702_group1_28116_28619_len=504	gi|365924744|ref|ZP_09447507.1|_gi|394427578|gb|EJF00252.1|	54.94	2e-39	38.639	NA
1142	orf00043_AWRIB304_contig702_group1_27859_28116_len=258	gi|365924743|ref|ZP_09447506.1|	40	2e-10	38.0273	NA
1143	orf00042_AWRIB304_contig702_group1_27048_27833_len=786	gi|336395879|ref|ZP_08577278.1|	26.58	9	39.0027	NA
1144	orf00041_AWRIB304_contig702_group1_25940_27028_len=1089	gi|377831721|ref|ZP_09814691.1|	26.61	9	37.4218	NA
1145	orf00040_AWRIB304_contig702_group1_23964_25943_len=1980	No_hit			37.9127	NA
1146	orf00039_AWRIB304_contig702_group1_20320_23964_len=3645	gi|385812077|ref|YP_005848468.1|	33.31	4e-176	38.7655	NA
1147	orf00038_AWRIB304_contig702_group1_20126_20305_len=180	gi|385828185|ref|YP_005865957.1|	41.3	7e-07	38.5136	NA
1148	orf00037_AWRIB304_contig702_group1_19761_20099_len=339	gi|385828186|ref|YP_005865958.1|	31.91	8e-08	40.2382	NA
1149	orf00036_AWRIB304_contig702_group1_19048_19653_len=606	gi|385828187|ref|YP_005865959.1|	44.06	1e-32	43.1482	NA
1150	orf00035_AWRIB304_contig702_group1_18668_19048_len=381	gi|308180858|ref|YP_003924986.1|	38.52	3e-18	45.2864	NA
1151	orf00034_AWRIB304_contig702_group1_18255_18671_len=417	gi|365853376|ref|ZP_09393654.1|	50.4	1e-24	44.7808	NA
1152	orf00033_AWRIB304_contig702_group1_17897_18262_len=366	gi|365924735|ref|ZP_09447498.1|_gi|394427688|gb|EJF00342.1|	38.79	2e-18	46.7692	NA
1153	orf00032_AWRIB304_contig702_group1_17590_17904_len=315	gi|366053270|ref|ZP_09450992.1|	52.17	1e-22	46.555	NA
1154	orf00031_AWRIB304_contig702_group1_16330_17523_len=1194	gi|366053271|ref|ZP_09450993.1|	58.97	5e-113	48.485	NA
1155	orf00030_AWRIB304_contig702_group1_15635_16330_len=696	gi|366053272|ref|ZP_09450994.1|	58.59	1e-71	48.8873	NA
1156	orf00029_AWRIB304_contig702_group1_14505_15638_len=1134	gi|366053273|ref|ZP_09450995.1|	50.13	2e-98	47.6236	NA
1157	orf00028_AWRIB304_contig702_group1_14322_14495_len=174	gi|331701880|ref|YP_004398839.1|	39.22	4.4	46.15	NA
1158	orf00027_AWRIB304_contig702_group1_12448_14325_len=1878	gi|366053274|ref|ZP_09450996.1|	57.17	0	44.6164	NA
1159	orf00026_AWRIB304_contig702_group1_11948_12448_len=501	gi|385828195|ref|YP_005865967.1|	38.73	2e-21	43.861	NA
1160	orf00025_AWRIB304_contig702_group1_11556_11771_len=216	gi|366053276|ref|ZP_09450998.1|	55.07	8e-19	42.964	NA
1161	orf00024_AWRIB304_contig702_group1_11052_11270_len=219	No_hit			40.08	NA
1162	orf00023_AWRIB304_contig702_group1_10531_10779_len=249	gi|373466211|ref|ZP_09557618.1|	24.62	9.8	38.21	NA
1163	orf00022_AWRIB304_contig702_group1_9724_10473_len=750	gi|357536686|gb|EHJ20716.1|_gi|357546023|gb|EHJ27981.1|	34.19	2e-35	36.649	NA
1164	orf00021_AWRIB304_contig702_group1_9248_9673_len=426	gi|394424526|gb|EJE97642.1|	21.92	1.8	35.083	NA
1165	orf00020_AWRIB304_contig702_group1_9039_9251_len=213	No_hit			35.972	NA
1166	orf00019_AWRIB304_contig702_group1_8796_9011_len=216	gi|347534180|ref|YP_004840850.1|	50	7e-14	33.183	NA
1167	orf00018_AWRIB304_contig702_group1_8228_8749_len=522	gi|336395019|ref|ZP_08576418.1|	29.75	3e-11	32.6455	NA
1168	orf00017_AWRIB304_contig702_group1_7886_8194_len=309	gi|365853751|ref|ZP_09394016.1|	31.43	4	33.5345	NA
1169	orf00016_AWRIB304_contig702_group1_7545_7889_len=345	gi|337729422|emb|CCC04552.1|	23.61	0.43	33.6618	NA
1170	orf00015_AWRIB304_contig702_group1_7180_7545_len=366	gi|302191334|ref|ZP_07267588.1|_gi|312871434|ref|ZP_07731529.1|_gi|312872310|ref|ZP_07732380.1|	41.51	0.19	35.0609	NA
1171	orf00013_AWRIB304_contig702_group1_7020_7190_len=171	gi|309808199|ref|ZP_07702109.1|_gi|302191008|ref|ZP_07267262.1|_gi|312873474|ref|ZP_07733524.1|	47.62	5.9	34.6392	NA
1172	orf00012_AWRIB304_contig702_group1_6121_7023_len=903	gi|300362036|ref|ZP_07058213.1|	27.18	3e-13	33.1392	NA
1173	orf00011_AWRIB304_contig702_group1_5562_6110_len=549	gi|377556641|ref|ZP_09786338.1|	27.27	6e-08	33.8017	NA
1174	orf00010_AWRIB304_contig702_group1_4873_5565_len=693	gi|377556698|ref|ZP_09786390.1|	34.4	3e-24	33.9858	NA
1175	orf00009_AWRIB304_contig702_group1_4460_4861_len=402	gi|311111040|ref|ZP_07712437.1|_gi|365906138|ref|ZP_09443897.1|_gi|377557066|ref|ZP_09786730.1|	35.59	0.33	35.36	NA
1176	orf00008_AWRIB304_contig702_group1_4130_4405_len=276	gi|300362572|ref|ZP_07058748.1|	37.31	0.003	35.3325	NA
1177	orf00007_AWRIB304_contig702_group1_3455_3727_len=273	gi|295692642|ref|YP_003601252.1|	30	2.8	34.1333	NA
1178	orf00006_AWRIB304_contig702_group1_3277_3441_len=165	gi|339448517|ref|ZP_08652073.1|	32	0.41	34.82	NA
1179	orf00005_AWRIB304_contig702_group1_3010_3249_len=240	gi|300362044|ref|ZP_07058221.1|	37.7	3e-07	35.3167	NA
1180	orf00004_AWRIB304_contig702_group1_2856_2209_len=648	gi|300811613|ref|ZP_07092093.1|_gi|325685247|gb|EGD27365.1|	33.64	4e-20	35.8817	NA
1181	orf00003_AWRIB304_contig702_group1_2166_1534_len=633	gi|300768216|ref|ZP_07078121.1|	40.1	1e-36	36.2575	NA
1182	orf00002_AWRIB304_contig702_group1_1497_1258_len=240	gi|338762587|gb|EGP13855.1|	41.18	2e-05	35.9517	NA
1183	orf00001_AWRIB304_contig702_group1_1241_195_len=1047	gi|347525184|ref|YP_004831932.1|	33.23	1e-48	36.5933	NA
1184	orf00071_AWRIB422_contig3_group2_47966_48127_len=162	gi|311110199|ref|ZP_07711596.1|	35.42	0.5	36.5408	NA
1185	orf00030_AWRIB318_contig37_group2_25963_24917_len=1047	gi|347525184|ref|YP_004831932.1|	33.23	1e-48	35.8992	NA
1186	orf00018_AWRIB202_contig68_group2_8394_8633_len=240	gi|338762587|gb|EGP13855.1|	41.18	2e-05	36.205	NA
1187	orf00032_AWRIB318_contig37_group2_26888_26256_len=633	gi|300768216|ref|ZP_07078121.1|	40.1	1e-36	35.8292	NA
1188	orf00033_AWRIB318_contig37_group2_27578_26931_len=648	gi|300811613|ref|ZP_07092093.1|_gi|325685247|gb|EGD27365.1|	33.64	4e-20	35.3225	NA
1189	orf00015_AWRIB202_contig68_group2_6881_6642_len=240	gi|300362044|ref|ZP_07058221.1|	37.7	3e-07	34.8767	NA
1190	orf00014_AWRIB202_contig68_group2_6632_6450_len=183	gi|339448517|ref|ZP_08652073.1|	31.37	0.36	34.3358	NA
1191	orf00013_AWRIB202_contig68_group2_6436_6164_len=273	gi|295692642|ref|YP_003601252.1|	30	2.8	34.4364	NA
1192	orf00012_AWRIB202_contig68_group2_5761_5486_len=276	gi|300362572|ref|ZP_07058748.1|	37.31	0.003	34.4664	NA
1193	orf00011_AWRIB202_contig68_group2_5431_5030_len=402	gi|311111040|ref|ZP_07712437.1|_gi|365906138|ref|ZP_09443897.1|_gi|377557066|ref|ZP_09786730.1|	35.59	0.33	34.02	NA
1194	orf00010_AWRIB202_contig68_group2_5018_4326_len=693	gi|377556698|ref|ZP_09786390.1|	35.1	6e-24	34.058	NA
1195	orf00040_AWRIB318_contig37_group2_30284_30832_len=549	gi|377556641|ref|ZP_09786338.1|	27.88	3e-08	32.619	NA
1196	orf00008_AWRIB202_contig68_group2_3770_2856_len=915	gi|300362036|ref|ZP_07058213.1|	28.93	9e-12	32.791	NA
1197	orf00042_AWRIB318_contig37_group2_31754_31924_len=171	No_hit			34.115	NA
1198	orf00006_AWRIB202_contig68_group2_2699_2334_len=366	gi|302191334|ref|ZP_07267588.1|_gi|312871434|ref|ZP_07731529.1|_gi|312872310|ref|ZP_07732380.1|	41.51	0.21	33.262	NA
1199	orf00044_AWRIB318_contig37_group2_32279_32515_len=237	gi|385840869|ref|YP_005864193.1|	35.19	1.4	33.0033	NA
1200	orf00004_AWRIB202_contig68_group2_2098_1940_len=159	No_hit			33.1633	NA
1201	orf00003_AWRIB202_contig68_group2_1749_1216_len=534	gi|336395019|ref|ZP_08576418.1|	23.31	0.001	35.2244	NA
1202	orf00002_AWRIB202_contig68_group2_347_949_len=603	gi|366088185|ref|ZP_09454670.1|_gi|385819096|ref|YP_005855483.1|_gi|385822262|ref|YP_005858604.1|	33.09	3e-08	35.6211	NA
1203	orf00001_AWRIB202_contig68_group2_270_58_len=213	gi|311110456|ref|ZP_07711853.1|	43.24	2.8	34.515	NA
1204	orf00049_AWRIB318_contig37_group2_34552_35796_len=1245	gi|357536686|gb|EHJ20716.1|_gi|357546023|gb|EHJ27981.1|	28.78	3e-46	34.206	NA
1205	orf00002_AWRIB202_contig620_group1_1338_1586_len=249	No_hit			33.687	NA
1206	orf00001_AWRIB202_contig478_group2_174_-2_len=177	gi|365924743|ref|ZP_09447506.1|	36.54	5e-06	33.1973	NA
1207	orf00002_AWRIB202_contig478_group2_1024_239_len=786	gi|366087584|ref|ZP_09454069.1|	46.43	7.8	34.36	NA
1208	orf00003_AWRIB202_contig478_group2_2133_1045_len=1089	gi|365902906|ref|ZP_09440729.1|	32.5	0.63	35.0773	NA
1209	orf00004_AWRIB202_contig478_group2_3818_2130_len=1689	gi|385841011|ref|YP_005864335.1|	24.56	0.052	35.7355	NA
1210	orf00006_AWRIB202_contig478_group2_8671_3818_len=4854	gi|366053263|ref|ZP_09450985.1|	38.42	1e-156	37.3782	NA
1211	orf00007_AWRIB202_contig478_group2_8923_8687_len=237	gi|312984207|ref|ZP_07791553.1|	30	0.31	37.8008	NA
1212	orf00008_AWRIB202_contig478_group2_9324_8887_len=438	gi|309808519|ref|ZP_07702418.1|_gi|309803785|ref|ZP_07697871.1|_gi|309804638|ref|ZP_07698703.1|_gi|312873909|ref|ZP_07733947.1|_gi|315653985|ref|ZP_07906901.1|	28.3	4.9	39.8917	NA
1213	orf00009_AWRIB202_contig478_group2_10052_9432_len=621	gi|385828187|ref|YP_005865959.1|	36.1	4e-27	39.6167	NA
1214	orf00010_AWRIB202_contig478_group2_10432_10052_len=381	gi|300766689|ref|ZP_07076606.1|	40.98	2e-22	41.3325	NA
1215	orf00011_AWRIB202_contig478_group2_10845_10429_len=417	gi|365853376|ref|ZP_09393654.1|_gi|373464634|ref|ZP_09556163.1|_gi|331701874|ref|YP_004398833.1|	50.48	9e-24	42.4108	NA
1216	orf00012_AWRIB202_contig478_group2_11197_10838_len=360	gi|373464635|ref|ZP_09556164.1|	46.85	4e-20	42.9842	NA
1217	orf00013_AWRIB202_contig478_group2_11549_11187_len=363	gi|300766686|ref|ZP_07076603.1|	42.45	2e-18	44.3958	NA
1218	orf00014_AWRIB202_contig478_group2_12875_11619_len=1257	gi|308180861|ref|YP_003924989.1|	61.63	1e-141	45.8675	NA
1219	orf00015_AWRIB202_contig478_group2_13654_12872_len=783	gi|325681598|ref|ZP_08161119.1|	43.13	2e-47	45.295	NA
1220	orf00016_AWRIB202_contig478_group2_14792_13638_len=1155	gi|300766683|ref|ZP_07076600.1|	53.09	3e-108	44.1525	NA
1221	orf00018_AWRIB202_contig478_group2_14989_14792_len=198	gi|300766682|ref|ZP_07076599.1|	37.5	2e-07	43.5773	NA
1222	orf00019_AWRIB202_contig478_group2_16869_14986_len=1884	gi|311110104|ref|ZP_07711501.1|	45.3	8e-154	44.3691	NA
1223	orf00020_AWRIB202_contig478_group2_17348_16884_len=465	gi|376009157|gb|EHS82486.1|	46.94	2e-33	45.2945	NA
1224	orf00021_AWRIB202_contig478_group2_18188_17616_len=573	gi|385840032|ref|YP_005863356.1|_gi|301299555|ref|ZP_07205821.1|	45.96	2e-38	44.2373	NA
1225	orf00022_AWRIB202_contig478_group2_18475_18194_len=282	gi|334307242|gb|EGL98229.1|	29.23	0.12	44.11	NA
1226	orf00024_AWRIB202_contig478_group2_18723_18475_len=249	gi|331701196|ref|YP_004398155.1|	27.27	0.77	44.5427	NA
1227	orf00025_AWRIB202_contig478_group2_18896_18720_len=177	No_hit			46.3655	NA
1228	orf00001_AWRIB202_contig751_group1_142_645_len=504	gi|365924744|ref|ZP_09447507.1|_gi|394427578|gb|EJF00252.1|	55.56	2e-39	46.8645	NA
1229	orf00002_AWRIB202_contig751_group1_740_925_len=186	gi|357536721|gb|EHJ20750.1|_gi|357551213|gb|EHJ33013.1|	52.63	1e-09	47.1427	NA
1230	orf00051_AWRIB318_contig37_group2_36099_36347_len=249	gi|385819165|ref|YP_005855552.1|_gi|385822329|ref|YP_005858671.1|	50	1.1	48.2782	NA
1231	orf00052_AWRIB318_contig37_group2_36432_36878_len=447	gi|308180869|ref|YP_003924997.1|	41.73	2e-29	49.6836	NA
1232	orf00053_AWRIB318_contig37_group2_37257_37643_len=387	gi|339448506|ref|ZP_08652062.1|	57.85	5e-36	51.1127	NA
1233	orf00054_AWRIB318_contig37_group2_37657_39579_len=1923	gi|325681596|ref|ZP_08161117.1|	57.55	0	50.2683	NA
1234	orf00055_AWRIB318_contig37_group2_39569_39763_len=195	gi|300766682|ref|ZP_07076599.1|	50.79	4e-11	49.9592	NA
1235	orf00057_AWRIB318_contig37_group2_39763_40932_len=1170	gi|308180863|ref|YP_003924991.1|	50	1e-100	49.1642	NA
1236	orf00059_AWRIB318_contig37_group2_40929_41918_len=990	gi|385840036|ref|YP_005863360.1|	58.45	2e-60	48.5567	NA
1237	orf00060_AWRIB318_contig37_group2_41929_43167_len=1239	gi|365924733|ref|ZP_09447496.1|_gi|394427686|gb|EJF00340.1|	44.69	1e-87	47.2883	NA
1238	orf00062_AWRIB318_contig37_group2_43237_43575_len=339	gi|300766686|ref|ZP_07076603.1|	42.99	3e-20	45.245	NA
1239	orf00063_AWRIB318_contig37_group2_43565_43924_len=360	gi|373464635|ref|ZP_09556164.1|	40.98	1e-17	42.5175	NA
1240	orf00064_AWRIB318_contig37_group2_43917_44333_len=417	gi|365853376|ref|ZP_09393654.1|	51.85	9e-24	41.3458	NA
1241	orf00065_AWRIB318_contig37_group2_44330_44713_len=384	gi|308180858|ref|YP_003924986.1|	43.09	2e-23	40.3575	NA
1242	orf00066_AWRIB318_contig37_group2_44713_45315_len=603	gi|385828187|ref|YP_005865959.1|	42.71	5e-32	39.6533	NA
1243	orf00067_AWRIB318_contig37_group2_45461_46048_len=588	gi|347525885|ref|YP_004832633.1|_gi|365906051|ref|ZP_09443810.1|	26.51	1.4	38.1467	NA
1244	orf00068_AWRIB318_contig37_group2_46048_46509_len=462	gi|337729345|emb|CCC04475.1|	33.33	0.11	37.8975	NA
1245	orf00069_AWRIB318_contig37_group2_46687_47130_len=444	gi|333395892|ref|ZP_08477709.1|	24.82	2.2	37.6875	NA
1246	orf00070_AWRIB318_contig37_group2_47130_47312_len=183	gi|312984207|ref|ZP_07791553.1|	36.73	0.009	38.0417	NA
1247	orf00072_AWRIB318_contig37_group2_47326_52188_len=4863	gi|366053263|ref|ZP_09450985.1|	38.14	3e-155	39.5208	NA
1248	orf00073_AWRIB318_contig37_group2_52188_53102_len=915	gi|300812455|ref|ZP_07092882.1|_gi|325685147|gb|EGD27275.1|_gi|385814852|ref|YP_005851243.1|_gi|313122813|ref|YP_004033072.1|	50	2.6	38.2342	NA
1249	orf00074_AWRIB318_contig37_group2_53099_54187_len=1089	gi|377831721|ref|ZP_09814691.1|	26.61	6.5	39.775	NA
1250	orf00075_AWRIB318_contig37_group2_54206_54997_len=792	gi|297205117|ref|ZP_06922513.1|_gi|365905309|ref|ZP_09443068.1|_gi|312874494|ref|ZP_07734522.1|	40	2.2	41.6567	NA
1251	orf00076_AWRIB318_contig37_group2_55032_55289_len=258	gi|365924743|ref|ZP_09447506.1|	38.46	2e-09	41.4042	NA
1252	orf00077_AWRIB318_contig37_group2_55289_55792_len=504	gi|365924744|ref|ZP_09447507.1|_gi|394427578|gb|EJF00252.1|	56.1	1e-40	41.4883	NA
1253	orf00040_AWRIB202_contig779_group14_29971_28703_len=1269	gi|333395629|ref|ZP_08477446.1|	60.84	2e-135	42.6108	NA
1254	orf00039_AWRIB202_contig779_group14_28691_28338_len=354	gi|365924745|ref|ZP_09447508.1|	27.27	8e-07	40.8058	NA
1255	orf00080_AWRIB318_contig37_group2_58330_57749_len=582	gi|365926708|ref|ZP_09449471.1|_gi|394424044|gb|EJE97244.1|	45	2e-43	43.7683	NA
1256	orf00081_AWRIB318_contig37_group2_58574_59332_len=759	gi|365926709|ref|ZP_09449472.1|	55.91	6e-67	45.9908	NA
1257	orf00036_AWRIB202_contig779_group14_26391_26149_len=243	gi|337727695|emb|CCC02781.1|	21.79	2.4	44.9533	NA
1258	orf00083_AWRIB318_contig37_group2_60016_59768_len=249	gi|325913667|ref|ZP_08176029.1|	37.74	9	42.9867	NA
1259	orf00034_AWRIB202_contig779_group14_25639_25869_len=231	gi|339448805|ref|ZP_08652361.1|	51.61	1.3	41.3058	NA
1260	orf00086_AWRIB318_contig37_group2_60996_62126_len=1131	gi|385828692|ref|YP_005866464.1|_gi|325957493|ref|YP_004292905.1|	28.34	0.0005	42.1033	NA
1261	orf00031_AWRIB548_contig191_group2_25942_26916_len=975	gi|366086576|ref|ZP_09453061.1|	62.16	3e-37	41.0817	NA
1262	orf00032_AWRIB129_contig6_group2_27602_27000_len=603	gi|365926067|ref|ZP_09448830.1|_gi|394429112|gb|EJF01573.1|	66.67	2e-74	42.1075	NA
1263	orf00033_AWRIB129_contig6_group2_27971_28546_len=576	gi|385827275|ref|YP_005865047.1|	26.01	5e-10	44.9017	NA
1264	orf00035_AWRIB568_contig460_group2_28629_29129_len=501	gi|308181745|ref|YP_003925873.1|_gi|376010823|gb|EHS84147.1|	32.5	1e-10	44.66	NA
1265	orf00065_AWRIB304_contig312_group2_44449_43955_len=495	gi|308180974|ref|YP_003925102.1|_gi|376009266|gb|EHS82595.1|_gi|300768824|ref|ZP_07078718.1|	40.67	4e-23	44.0282	NA
1266	orf00039_AWRIB568_contig460_group2_30505_30744_len=240	gi|385812794|ref|YP_005849185.1|_gi|385839625|ref|YP_005863113.1|_gi|311110880|ref|ZP_07712277.1|_gi|385811841|ref|YP_005848232.1|_gi|385812180|ref|YP_005848571.1|	36.84	3.8	45.6545	NA
1267	orf00756_BAA1163_contig1_group1_595111_594755_len=357	gi|308181220|ref|YP_003925348.1|	32.74	1e-05	44.9955	NA
1268	orf00768_PSU1_contig1_group1_653481_652702_len=780	gi|373463992|ref|ZP_09555562.1|	68.22	1e-97	42.828	NA
1269	orf00021_AWRIB202_contig779_group14_15759_16199_len=441	gi|300769029|ref|ZP_07078919.1|_gi|308182109|ref|YP_003926237.1|_gi|376011166|gb|EHS84490.1|	55.32	5e-41	43.117	NA
1270	orf00761_BAA1163_contig1_group1_597665_596691_len=975	gi|341596982|gb|EGS39568.1|	34.84	4e-52	47.225	NA
1271	orf00101_AWRIB318_contig37_group2_71211_71366_len=156	No_hit			49.374	NA
1272	orf00054_AWRIB419_contig158_group2_39527_38898_len=630	gi|365851422|ref|ZP_09391856.1|	46.23	2e-11	53.718	NA
1273	orf00015_AWRIB202_contig779_group14_13645_12338_len=1308	gi|365904791|ref|ZP_09442550.1|	54.91	3e-140	54.752	NA
1275	orf00053_AWRIB422_contig3_group2_36736_36584_len=153	No_hit			54.084	NA
1277	orf00049_AWRIB576_contig380_group2_37629_38420_len=792	gi|366052896|ref|ZP_09450618.1|	28.9	1e-28	53.185	NA
1278	orf00779_PSU1_contig1_group1_661071_660112_len=960	gi|385840647|ref|YP_005863971.1|	73.58	7e-140	55.492	NA
1279	orf00107_AWRIB318_contig37_group2_77720_77361_len=360	gi|365925668|ref|ZP_09448431.1|_gi|394424957|gb|EJE97998.1|	62.16	1e-34	53.6291	NA
1280	orf00769_BAA1163_contig1_group1_604273_605127_len=855	gi|365925669|ref|ZP_09448432.1|_gi|394424958|gb|EJE97999.1|	80.28	1e-136	52.2582	NA
1281	orf00770_BAA1163_contig1_group1_605964_605377_len=588	gi|365924795|ref|ZP_09447558.1|	43.08	6e-38	51.993	NA
1282	orf00055_AWRIB548_contig191_group2_41997_41794_len=204	gi|300768227|ref|ZP_07078132.1|_gi|376009193|gb|EHS82522.1|	61.54	2e-06	49.5655	NA
1283	orf00046_AWRIB419_contig158_group2_31405_30188_len=1218	gi|357538774|gb|EHJ22794.1|_gi|357547565|gb|EHJ29446.1|_gi|385829386|ref|YP_005867158.1|	46.33	3e-96	52.0982	NA
1284	orf00773_BAA1163_contig1_group1_607892_609172_len=1281	gi|365926058|ref|ZP_09448821.1|_gi|394429103|gb|EJF01564.1|	57.91	1e-120	48.9218	NA
1285	orf00044_AWRIB419_contig158_group2_28231_27797_len=435	gi|365851220|ref|ZP_09391660.1|	35	0.11	47.598	NA
1286	orf00044_AWRIB304_contig312_group2_27492_27701_len=210	gi|365903046|ref|ZP_09440869.1|	31.15	1.4	45.516	NA
1287	orf00115_AWRIB318_contig37_group2_84185_83916_len=270	No_hit			47.041	NA
1288	orf00059_AWRIB576_contig380_group2_46788_47195_len=408	gi|385824851|ref|YP_005861235.1|_gi|365904174|ref|ZP_09441933.1|	25.29	3.4	44.401	NA
1289	orf00053_AWRIB418_contig8_group2_43096_42944_len=153	gi|347534479|ref|YP_004841149.1|	56.76	1e-05	43.284	NA
1290	orf00052_AWRIB418_contig8_group2_42936_42550_len=387	gi|377557315|ref|ZP_09786965.1|	38.64	0.42	41.905	NA
1291	orf00051_AWRIB418_contig8_group2_42172_42348_len=177	No_hit			41.947	NA
1292	orf00040_AWRIB553_contig209_group2_25354_25506_len=153	gi|347534479|ref|YP_004841149.1|	59.46	2e-06	42.95	NA
1294	orf00016_AWRIB429_contig10_group1_12732_12914_len=183	gi|301067555|ref|YP_003789578.1|_gi|385821251|ref|YP_005857638.1|_gi|385824443|ref|YP_005860785.1|	58.33	2e-14	44.1591	NA
1295	orf00784_BAA1163_contig1_group1_613773_613973_len=201	gi|357538576|gb|EHJ22596.1|_gi|357543375|gb|EHJ25398.1|_gi|385829168|ref|YP_005866940.1|_gi|385836459|ref|YP_005874234.1|	35.14	9.5	45.7564	NA
1296	orf00035_AWRIB419_contig158_group2_23777_23373_len=405	gi|301067555|ref|YP_003789578.1|_gi|385821251|ref|YP_005857638.1|_gi|385824443|ref|YP_005860785.1|	35.16	1e-22	44.1391	NA
1298	orf00123_AWRIB318_contig37_group2_88913_88461_len=453	gi|376009817|gb|EHS83143.1|	44.12	1.1	44.8482	NA
1299	orf00124_AWRIB318_contig37_group2_88974_89174_len=201	gi|385819226|ref|YP_005855613.1|_gi|385822389|ref|YP_005858731.1|	35.42	1.6	44.3792	NA
1300	orf00125_AWRIB318_contig37_group2_89457_89287_len=171	gi|365925438|ref|ZP_09448201.1|	41.18	4.7	43.6333	NA
1301	orf00067_AWRIB129_contig6_group2_52160_52663_len=504	gi|366088824|ref|ZP_09455297.1|	56.25	2e-50	41.8933	NA
1302	orf00031_AWRIB553_contig209_group2_20704_20345_len=360	gi|295426570|ref|ZP_06819219.1|	42.86	0.027	42.2425	NA
1303	orf00029_AWRIB553_contig209_group2_19826_18555_len=1272	gi|347534472|ref|YP_004841142.1|	38.97	2e-65	42.2933	NA
1304	orf00028_AWRIB304_contig312_group2_18464_17661_len=804	gi|336394624|ref|ZP_08576023.1|	46.44	2e-69	42.7217	NA
1305	orf00066_AWRIB418_contig8_group2_51126_51290_len=165	gi|325685433|gb|EGD27534.1|	39.22	1.7	43.2333	NA
1306	orf00796_BAA1163_contig1_group1_620853_621740_len=888	gi|373464708|ref|ZP_09556228.1|	50.51	6e-78	43.265	NA
1307	orf00029_AWRIB429_contig10_group1_21058_21810_len=753	gi|308180987|ref|YP_003925115.1|	37.45	7e-51	41.0017	NA
1308	orf00076_AWRIB129_contig6_group2_58515_58964_len=450	gi|300361648|ref|ZP_07057825.1|	39.33	6e-26	40.7733	NA
1309	orf00136_AWRIB318_contig37_group2_96448_96849_len=402	gi|365924815|ref|ZP_09447578.1|_gi|394426500|gb|EJE99325.1|	35.77	7e-15	41.0875	NA
1310	orf00078_AWRIB129_contig6_group2_59473_60105_len=633	gi|301299792|ref|ZP_07206034.1|	49.26	3e-53	40.3825	NA
1311	orf00081_AWRIB129_contig6_group2_60717_61310_len=594	gi|365924827|ref|ZP_09447590.1|_gi|394426490|gb|EJE99315.1|	41.56	5e-27	41.0492	NA
1312	orf00804_BAA1163_contig1_group1_624844_625437_len=594	gi|365924827|ref|ZP_09447590.1|_gi|394426490|gb|EJE99315.1|	41.56	5e-27	42.285	NA
1313	orf00085_AWRIB548_contig191_group2_61694_61356_len=339	gi|392947829|ref|ZP_10313454.1|	29.09	8.5	44.7442	NA
1314	orf00015_AWRIB202_contig773_group14_11309_10722_len=588	gi|373465931|ref|ZP_09557359.1|	40.12	1e-34	44.72	NA
1315	orf00086_AWRIB129_contig6_group2_63738_63379_len=360	gi|300813072|ref|ZP_07093450.1|	42.74	4e-19	45.7133	NA
1316	orf00042_AWRIB429_contig10_group1_27447_27061_len=387	gi|295692928|ref|YP_003601538.1|	37.98	5e-17	46.3183	NA
1317	orf00011_AWRIB553_contig209_group2_8904_8356_len=549	gi|373465375|ref|ZP_09556843.1|	47.22	5e-41	46.5733	NA
1318	orf00010_AWRIB304_contig312_group2_8350_7289_len=1062	gi|333395401|ref|ZP_08477220.1|	65.34	1e-135	47.5417	NA
1319	orf00045_AWRIB429_contig10_group1_29631_30305_len=675	gi|331700690|ref|YP_004397649.1|	66.96	2e-86	51.3858	NA
1320	orf00008_AWRIB553_contig209_group2_5940_6599_len=660	gi|365903279|ref|ZP_09441102.1|_gi|392949613|ref|ZP_10315185.1|	39.04	9e-29	50.6867	NA
1321	orf00007_AWRIB553_contig209_group2_4793_5938_len=1146	gi|331700715|ref|YP_004397674.1|	47.69	3e-100	55.4583	NA
1322	orf00097_AWRIB568_contig460_group2_69514_68777_len=738	gi|334307397|gb|EGL98383.1|_gi|377556862|ref|ZP_09786540.1|	56.52	1e-72	60.6267	NA
1323	orf00049_AWRIB429_contig10_group1_33227_33631_len=405	gi|365852436|ref|ZP_09392824.1|	44.62	7e-26	65.025	NA
1324	orf00050_AWRIB429_contig10_group1_33829_34506_len=678	gi|357538261|gb|EHJ22283.1|_gi|357546591|gb|EHJ28511.1|_gi|385834546|ref|YP_005872320.1|	53.18	1e-64	63.385	NA
1325	orf00002_AWRIB422_contig3_group2_1520_2254_len=735	gi|366052036|ref|ZP_09449758.1|	75.22	1e-101	66.1383	NA
1326	orf00001_AWRIB419_contig158_group2_-1_1342_len=1344	gi|336055361|ref|YP_004563648.1|	31.73	5.9	71.2183	NA
1327	orf00001_AWRIB419_contig584_group1_472_849_len=378	gi|336055243|ref|YP_004563530.1|_gi|336055246|ref|YP_004563533.1|_gi|365926706|ref|ZP_09449469.1|_gi|385828242|ref|YP_005866014.1|_gi|394424047|gb|EJE97247.1|	100	9e-70	72.05	NA
1328	orf00001_AWRIB318_contig225_group1_62_382_len=321	gi|365926707|ref|ZP_09449470.1|_gi|385827161|ref|YP_005864933.1|_gi|394424046|gb|EJE97246.1|	100	4e-57	72.6492	NA
1329	orf00001_AWRIB129_contig309_group1_471_848_len=378	gi|336055243|ref|YP_004563530.1|_gi|336055246|ref|YP_004563533.1|_gi|365926706|ref|ZP_09449469.1|_gi|385828242|ref|YP_005866014.1|_gi|394424047|gb|EJE97247.1|	100	9e-70	74.7117	NA
1330	orf00001_AWRIB548_contig19_group2_1819_737_len=1083	gi|331702359|ref|YP_004399318.1|	45.66	1e-91	74.19	NA
1331	orf00001_AWRIB419_contig584_group1_472_849_len=378	gi|336055243|ref|YP_004563530.1|_gi|336055246|ref|YP_004563533.1|_gi|365926706|ref|ZP_09449469.1|_gi|385828242|ref|YP_005866014.1|_gi|394424047|gb|EJE97247.1|	100	9e-70	70.2317	NA
1332	orf00003_AWRIB429_contig11_group1_2646_2326_len=321	gi|365926707|ref|ZP_09449470.1|_gi|385827161|ref|YP_005864933.1|_gi|394424046|gb|EJE97246.1|	100	4e-57	70.0308	NA
1333	orf00001_AWRIB318_contig59_group5_1039_383_len=657	gi|392949198|ref|ZP_10314789.1|	57.67	2e-67	65.0708	NA
1334	orf00833_PSU1_contig1_group1_700274_699528_len=747	gi|385821570|ref|YP_005857957.1|_gi|385824751|ref|YP_005861093.1|_gi|301067863|ref|YP_003789886.1|_gi|328477598|gb|EGF47654.1|_gi|357538844|gb|EHJ22864.1|	63.71	1e-90	61.315	NA
1335	orf00098_AWRIB418_contig8_group2_71801_70194_len=1608	gi|366086907|ref|ZP_09453392.1|	69.37	0	59.7717	NA
1337	orf00340_AWRIB576_contig140_group4_286119_285199_len=921	gi|339449137|ref|ZP_08652693.1|	46.92	2e-70	62.4433	NA
1338	orf00005_AWRIB429_contig12_group1_4595_3498_len=1098	gi|373463761|ref|ZP_09555347.1|	27.72	5e-16	59.3358	NA
1339	orf00009_AWRIB553_contig45_group2_7237_7974_len=738	gi|365904551|ref|ZP_09442310.1|	29.32	3e-23	55.4008	NA
1340	orf00010_AWRIB129_contig14_group2_8123_9118_len=996	gi|308181511|ref|YP_003925639.1|_gi|300768636|ref|ZP_07078534.1|_gi|376008550|gb|EHS81883.1|_gi|392949667|ref|ZP_10315235.1|	40.48	9e-64	55.07	NA
1341	orf00105_AWRIB418_contig8_group2_77627_78475_len=849	gi|365925669|ref|ZP_09448432.1|_gi|394424958|gb|EJE97999.1|	54.93	2e-88	54.5975	NA
1342	orf00012_AWRIB202_contig526_group2_10893_10312_len=582	gi|312869359|ref|ZP_07729522.1|	81.48	4e-91	52.8292	NA
1343	orf00333_AWRIB576_contig140_group4_280097_278433_len=1665	gi|312869365|ref|ZP_07729528.1|	77.72	0	52.2458	NA
1344	orf00014_AWRIB129_contig14_group2_12717_12902_len=186	gi|312869365|ref|ZP_07729528.1|	62.71	3e-16	55.1092	NA
1345	orf00331_AWRIB576_contig140_group4_278219_277770_len=450	gi|354807175|ref|ZP_09040649.1|	52.78	2e-14	57.355	NA
1347	orf00014_AWRIB429_contig12_group1_10927_11091_len=165	gi|377556949|ref|ZP_09786622.1|_gi|392948999|ref|ZP_10314598.1|_gi|328463247|gb|EGF34958.1|_gi|385827903|ref|YP_005865675.1|	53.7	8e-11	59.3825	NA
1350	orf00407_AWRIB548_contig202_group2_336795_335686_len=1110	gi|333394179|ref|ZP_08475998.1|_gi|336391443|ref|ZP_08572842.1|	58.04	8e-121	59.7308	NA
1351	orf00115_AWRIB418_contig8_group2_84885_86021_len=1137	gi|377831779|ref|ZP_09814748.1|	48.15	7e-100	58.5675	NA
1352	orf00024_AWRIB553_contig45_group2_17750_18562_len=813	gi|365924509|ref|ZP_09447272.1|_gi|394428213|gb|EJF00792.1|	39.92	4e-49	56.825	NA
1353	orf00023_AWRIB429_contig12_group1_16194_16916_len=723	gi|357548432|gb|EHJ30296.1|_gi|357539693|gb|EHJ23710.1|_gi|385827663|ref|YP_005865435.1|_gi|385834892|ref|YP_005872666.1|	62.08	2e-88	55.9392	NA
1354	orf00320_AWRIB576_contig140_group4_271694_270033_len=1662	gi|365902767|ref|ZP_09440590.1|	56.27	2e-176	55.0425	NA
1355	orf00027_AWRIB129_contig14_group2_21369_21187_len=183	gi|357540002|gb|EHJ24019.1|_gi|357552476|gb|EHJ34249.1|_gi|366086042|ref|ZP_09452527.1|_gi|385828032|ref|YP_005865804.1|_gi|385835222|ref|YP_005872996.1|	64.81	6e-14	56.54	NA
1356	orf00029_AWRIB202_contig526_group2_21712_22995_len=1284	gi|336395054|ref|ZP_08576453.1|	59.11	5e-150	56.0192	NA
1357	orf00063_AWRIB419_contig76_group2_50485_49784_len=702	gi|301065232|ref|YP_003787255.1|	67.52	2e-84	57.82	NA
1358	orf00031_AWRIB422_contig435_group2_23688_24836_len=1149	gi|315038096|ref|YP_004031664.1|	56.81	9e-132	58.3392	NA
1359	orf00861_PSU1_contig1_group1_723185_724063_len=879	gi|366053352|ref|ZP_09451074.1|	52.08	1e-89	57.5608	NA
1360	orf00314_AWRIB576_contig140_group4_265443_264685_len=759	gi|385825956|ref|YP_005862298.1|_gi|335357288|ref|ZP_08549158.1|	42.02	8e-49	58.4533	NA
1361	orf00034_AWRIB318_contig59_group5_26472_27572_len=1101	gi|336395060|ref|ZP_08576459.1|	71.67	2e-151	58.2367	NA
1362	orf00034_AWRIB129_contig14_group2_27577_28749_len=1173	gi|366052828|ref|ZP_09450550.1|	51.79	8e-113	57.91	NA
1363	orf00036_AWRIB553_contig45_group2_28854_30098_len=1245	gi|366089259|ref|ZP_09455732.1|	69.76	2e-172	55.7833	NA
1364	orf00038_AWRIB318_contig59_group5_30107_30655_len=549	gi|365925241|ref|ZP_09448004.1|_gi|394425141|gb|EJE98157.1|	46.15	4e-37	55.055	NA
1365	orf00038_AWRIB553_contig45_group2_31524_30643_len=882	gi|366052174|ref|ZP_09449896.1|	52.74	2e-83	55.0567	NA
1367	orf00039_AWRIB553_contig45_group2_32616_31657_len=960	gi|366053170|ref|ZP_09450892.1|	66.98	5e-128	54.8883	NA
1368	orf00306_AWRIB576_contig140_group4_257114_258409_len=1296	gi|366052222|ref|ZP_09449944.1|	62.21	4e-154	53.0458	NA
1369	orf00044_AWRIB422_contig435_group2_34199_34768_len=570	gi|335356742|ref|ZP_08548612.1|	55.19	2e-54	54.505	NA
1370	orf00043_AWRIB202_contig526_group2_34773_36116_len=1344	gi|331701318|ref|YP_004398277.1|	42	2e-93	52.3067	NA
1371	orf00303_AWRIB576_contig140_group4_255039_252628_len=2412	gi|354806978|ref|ZP_09040455.1|	48.07	0	55.8892	NA
1372	orf00042_AWRIB429_contig12_group1_36066_37016_len=951	gi|365904220|ref|ZP_09441979.1|	52.1	2e-89	53.5692	NA
1373	orf00046_AWRIB202_contig526_group2_39501_40244_len=744	gi|297206187|ref|ZP_06923582.1|_gi|313472303|ref|ZP_07812795.1|	40	6e-50	52.2025	NA
1374	orf00046_AWRIB129_contig14_group2_40249_42093_len=1845	gi|366053070|ref|ZP_09450792.1|	49.56	2e-160	50.255	NA
1375	orf00139_AWRIB418_contig8_group2_110415_111086_len=672	gi|373464414|ref|ZP_09555953.1|	69.3	1e-84	48.42	NA
1376	orf00240_AWRIB568_contig957_group4_200921_200259_len=663	gi|338202529|ref|YP_004648674.1|_gi|325682710|ref|ZP_08162226.1|_gi|337728776|emb|CCC03895.1|	43.38	4e-38	47.4317	NA
1377	orf00141_AWRIB418_contig8_group2_111895_113085_len=1191	gi|357539978|gb|EHJ23995.1|_gi|357553344|gb|EHJ35096.1|_gi|385828008|ref|YP_005865780.1|_gi|385835198|ref|YP_005872972.1|	89.14	0	49.46	NA
1378	orf00379_AWRIB548_contig202_group2_307359_306511_len=849	gi|336394196|ref|ZP_08575595.1|	24.9	3e-16	47.8958	NA
1379	orf00295_AWRIB576_contig140_group4_245289_243994_len=1296	gi|385834918|ref|YP_005872692.1|	50.58	1e-124	48.315	NA
1380	orf00053_AWRIB318_contig59_group5_47151_47528_len=378	gi|311110294|ref|ZP_07711691.1|	38.84	2e-18	49.6517	NA
1381	orf00882_BAA1163_contig1_group1_689257_688637_len=621	gi|338202956|ref|YP_004649101.1|	33.17	7e-16	49.9875	NA
1383	orf00055_AWRIB129_contig14_group2_48220_49137_len=918	gi|336393889|ref|ZP_08575288.1|	30.14	1e-17	50.07	NA
1384	orf00056_AWRIB129_contig14_group2_49202_49492_len=291	gi|295425197|ref|ZP_06817900.1|_gi|339448383|ref|ZP_08651939.1|	72.41	2e-34	47.0442	NA
1385	orf00371_AWRIB548_contig202_group2_302770_302267_len=504	gi|336395563|ref|ZP_08576962.1|	33.33	2e-19	50.7833	NA
1386	orf00034_AWRIB419_contig76_group2_23444_22944_len=501	gi|335357216|ref|ZP_08549086.1|	45.03	4e-40	51.3433	NA
1387	orf00062_AWRIB318_contig59_group5_50517_51266_len=750	gi|377556901|ref|ZP_09786578.1|	65.6	6e-92	54.6692	NA
1388	orf00226_AWRIB568_contig957_group4_192350_191964_len=387	gi|373464396|ref|ZP_09555935.1|	73.33	4e-49	54.2025	NA
1389	orf00155_AWRIB418_contig8_group2_120090_121013_len=924	gi|365902791|ref|ZP_09440614.1|	44.37	7e-70	59.8667	NA
1390	orf00885_BAA1163_contig1_group1_690128_690292_len=165	gi|328480129|gb|EGF49096.1|_gi|385828165|ref|YP_005865937.1|	52.83	4e-10	62.115	NA
1391	orf00068_AWRIB202_contig526_group2_53118_54311_len=1194	gi|377831365|ref|ZP_09814342.1|	69.77	2e-55	61.7683	NA
1392	orf00159_AWRIB418_contig8_group2_123314_122757_len=558	gi|301066358|ref|YP_003788381.1|_gi|385820006|ref|YP_005856393.1|_gi|385823207|ref|YP_005859549.1|	57.3	2e-58	66.2333	NA
1393	orf00889_BAA1163_contig1_group1_692536_694371_len=1836	gi|392949144|ref|ZP_10314738.1|_gi|300768279|ref|ZP_07078184.1|	78.75	0	68.9292	NA
1394	orf00071_AWRIB202_contig526_group2_57055_58086_len=1032	gi|366087065|ref|ZP_09453550.1|	27.57	2e-23	65.365	NA
1395	orf00891_BAA1163_contig1_group1_695243_695404_len=162	gi|385827279|ref|YP_005865051.1|_gi|385828798|ref|YP_005866570.1|_gi|385828802|ref|YP_005866574.1|	98.11	6e-24	67.5217	NA
1396	orf00893_BAA1163_contig1_group1_695374_695871_len=498	gi|385827280|ref|YP_005865052.1|_gi|385828797|ref|YP_005866569.1|_gi|385828803|ref|YP_005866575.1|	99.39	6e-93	71.4525	NA
1398	orf00897_BAA1163_contig1_group1_697425_697970_len=546	gi|313123734|ref|YP_004033993.1|	29.17	2e-08	70.3242	NA
1399	orf00898_BAA1163_contig1_group1_698742_698524_len=219	gi|333396434|ref|ZP_08478251.1|	98.61	8e-36	71.9392	NA
1400	orf00899_BAA1163_contig1_group1_699041_699628_len=588	gi|295692401|ref|YP_003601011.1|_gi|335348259|gb|EGM49766.1|	97.95	9e-109	69.4167	NA
1401	orf00900_BAA1163_contig1_group1_700800_699868_len=933	gi|365851662|ref|ZP_09392088.1|	30.56	2e-29	73.3908	NA
1402	orf00901_BAA1163_contig1_group1_700943_702070_len=1128	gi|365905994|ref|ZP_09443753.1|	70.25	1e-158	71.1436	NA
1403	orf00902_BAA1163_contig1_group1_702794_702111_len=684	gi|336393502|ref|ZP_08574901.1|_gi|385820631|ref|YP_005857018.1|_gi|385821678|ref|YP_005861203.1|_gi|385823815|ref|YP_005860157.1|_gi|385824862|ref|YP_005861246.1|	100	7e-131	66.5209	NA
1404	orf00162_AWRIB418_contig8_group2_127230_128501_len=1272	gi|336395352|ref|ZP_08576751.1|	56.23	1e-126	66.7982	NA
1405	orf00214_AWRIB568_contig957_group4_183648_182752_len=897	gi|336395353|ref|ZP_08576752.1|	76.68	1e-124	61.0536	NA
1406	orf00074_AWRIB429_contig12_group1_58505_58735_len=231	gi|336395354|ref|ZP_08576753.1|	48.48	7e-11	55.8927	NA
1407	orf00078_AWRIB422_contig435_group2_60938_61813_len=876	gi|336395354|ref|ZP_08576753.1|	75.26	1e-123	59.0282	NA
1408	orf00904_BAA1163_contig1_group1_703175_703342_len=168	No_hit			59.3164	NA
1409	orf00167_AWRIB418_contig8_group2_130495_132882_len=2388	gi|336054861|ref|YP_004563148.1|	48.54	0	57.4245	NA
1411	orf00081_AWRIB553_contig45_group2_65377_64553_len=825	gi|333396302|ref|ZP_08478119.1|_gi|336393944|ref|ZP_08575343.1|	32.22	4e-31	56.6536	NA
1413	orf00082_AWRIB553_contig45_group2_65588_65397_len=192	gi|331700871|ref|YP_004397830.1|	35.42	3.9	52.8173	NA
1414	orf00084_AWRIB318_contig59_group5_65822_66148_len=327	gi|325913523|ref|ZP_08175888.1|_gi|329920841|ref|ZP_08277428.1|_gi|312871042|ref|ZP_07731144.1|_gi|312875276|ref|ZP_07735284.1|_gi|312873452|ref|ZP_07733502.1|	41.18	1.1	51.2891	NA
1415	orf00204_AWRIB568_contig957_group4_177080_177397_len=318	gi|366090626|ref|ZP_09456992.1|	65.05	1e-37	49.4509	NA
1416	orf00342_AWRIB548_contig202_group2_284439_285626_len=1188	gi|365926028|ref|ZP_09448791.1|_gi|394426299|gb|EJE99153.1|	73.42	8e-153	47.6392	NA
1417	orf00174_AWRIB418_contig8_group2_136841_138025_len=1185	gi|312870600|ref|ZP_07730714.1|	79.19	3e-174	49.8592	NA
1418	orf00258_AWRIB576_contig140_group4_221491_221120_len=372	gi|373463946|ref|ZP_09555524.1|	47.75	2e-25	53.3017	NA
1419	orf00338_AWRIB548_contig202_group2_281693_281968_len=276	gi|312976769|ref|ZP_07788518.1|	34.48	1.7	54.2367	NA
1420	orf00092_AWRIB318_contig59_group5_71366_70821_len=546	gi|385814176|ref|YP_005850569.1|	31.67	0.37	55.0158	NA
1421	orf00092_AWRIB422_contig435_group2_71554_72351_len=798	gi|357538152|gb|EHJ22174.1|	55.04	5e-82	53.8525	NA
1422	orf00094_AWRIB318_contig59_group5_72695_73255_len=561	gi|385814007|ref|YP_005850400.1|	27.71	0.93	53.0883	NA
1423	orf00922_PSU1_contig1_group1_771802_772653_len=852	gi|365925602|ref|ZP_09448365.1|	75.18	1e-127	50.9333	NA
1424	orf00252_AWRIB304_contig713_group4_215386_216681_len=1296	gi|365924762|ref|ZP_09447525.1|_gi|394428830|gb|EJF01321.1|	73.53	8e-163	51.2227	NA
1425	orf00252_AWRIB129_contig330_group3_205241_206008_len=768	gi|302190625|ref|ZP_07266879.1|_gi|309804970|ref|ZP_07699028.1|_gi|309808445|ref|ZP_07702344.1|_gi|312871265|ref|ZP_07731363.1|_gi|312872712|ref|ZP_07732777.1|	46.64	1e-54	51.54	NA
1426	orf00927_PSU1_contig1_group1_775825_774947_len=879	gi|392948174|ref|ZP_10313789.1|	50.53	2e-79	53.5491	NA
1427	orf00006_AWRIB553_contig296_group2_4010_3168_len=843	gi|385840899|ref|YP_005864223.1|_gi|335350661|gb|EGM52157.1|_gi|380344647|gb|EIA32993.1|_gi|301300214|ref|ZP_07206426.1|	51.09	5e-77	51.9418	NA
1428	orf00102_AWRIB318_contig59_group5_78927_78328_len=600	gi|336391479|ref|ZP_08572878.1|	64.25	9e-68	52.4527	NA
1429	orf00101_AWRIB429_contig12_group1_76902_76492_len=411	gi|325957713|ref|YP_004293125.1|_gi|385818424|ref|YP_005854814.1|_gi|315039246|ref|YP_004032814.1|	53.33	1.6	50.8591	NA
1430	orf00255_AWRIB418_contig315_group2_224448_224681_len=234	No_hit			50.6582	NA
1431	orf00184_AWRIB568_contig957_group4_163998_163438_len=561	gi|365902495|ref|ZP_09440318.1|	37.97	4e-29	50.6073	NA
1432	orf00241_AWRIB576_contig140_group4_210746_209793_len=954	gi|392949550|ref|ZP_10315122.1|	53.77	2e-96	50.1164	NA
1433	orf00003_AWRIB429_contig13_group1_1797_2618_len=822	gi|336393948|ref|ZP_08575347.1|	37.36	2e-50	49.9845	NA
1434	orf00016_AWRIB419_contig184_group4_8786_8040_len=747	gi|366054054|ref|ZP_09451776.1|	33.33	2e-08	48.6191	NA
1435	orf00933_BAA1163_contig1_group1_724534_725700_len=1167	gi|365902965|ref|ZP_09440788.1|	57.65	2e-128	49.9273	NA
1436	orf00236_AWRIB304_contig713_group4_206446_203957_len=2490	gi|365902962|ref|ZP_09440785.1|	71.32	0	51.5892	NA
1437	orf00019_AWRIB553_contig296_group2_13076_14743_len=1668	gi|300767956|ref|ZP_07077864.1|_gi|308180209|ref|YP_003924337.1|_gi|376010351|gb|EHS83677.1|	46.08	8e-114	51.7375	NA
1438	orf00942_PSU1_contig1_group1_787517_789181_len=1665	gi|333394531|ref|ZP_08476350.1|	45.13	2e-119	51.2008	NA
1439	orf00232_AWRIB576_contig140_group4_198444_197608_len=837	gi|301299911|ref|ZP_07206144.1|	49.64	8e-75	53.2725	NA
1440	orf00116_AWRIB318_contig59_group5_91783_92796_len=1014	gi|366087468|ref|ZP_09453953.1|	49.23	3e-81	56.635	NA
1441	orf00173_AWRIB568_contig957_group4_150917_149763_len=1155	gi|373464137|ref|ZP_09555695.1|_gi|347524707|ref|YP_004831455.1|	67.72	7e-142	56.6692	NA
1442	orf00120_AWRIB422_contig435_group2_93920_94840_len=921	gi|333394535|ref|ZP_08476354.1|	69.87	2e-125	54.1325	NA
1443	orf00171_AWRIB568_contig957_group4_148797_147133_len=1665	gi|366054059|ref|ZP_09451781.1|	39.75	2e-106	53.1383	NA
1444	orf00007_AWRIB429_contig15_group1_6258_7679_len=1422	gi|385840164|ref|YP_005863488.1|_gi|301299814|ref|ZP_07206052.1|_gi|335349454|gb|EGM50954.1|	47.33	2e-131	54.0783	NA
1445	orf00119_AWRIB202_contig526_group2_98057_98893_len=837	gi|385812642|ref|YP_005849033.1|	62.22	4e-90	52.6892	NA
1446	orf00009_AWRIB429_contig15_group1_9231_8575_len=657	gi|392948472|ref|ZP_10314081.1|	73.68	3e-90	51.1225	NA
1447	orf00947_BAA1163_contig1_group1_742233_741844_len=390	gi|325681904|ref|ZP_08161422.1|	58.06	2e-34	48.1458	NA
1449	orf00948_BAA1163_contig1_group1_743463_742981_len=483	gi|366052676|ref|ZP_09450398.1|	40.88	1e-18	44.3642	NA
1450	orf00949_BAA1163_contig1_group1_743711_743484_len=228	gi|366087391|ref|ZP_09453876.1|_gi|325957715|ref|YP_004293127.1|_gi|315039248|ref|YP_004032816.1|_gi|385818426|ref|YP_005854816.1|_gi|301066964|ref|YP_003788987.1|	34.15	1.3	43.6708	NA
1451	orf00950_BAA1163_contig1_group1_744202_743798_len=405	gi|385827651|ref|YP_005865423.1|_gi|385834880|ref|YP_005872654.1|	56.41	2e-30	42.0475	NA
1453	orf00125_AWRIB202_contig526_group2_102265_101765_len=501	gi|365926800|ref|ZP_09449563.1|_gi|394426348|gb|EJE99197.1|	32.97	1e-18	40.41	NA
1454	orf00126_AWRIB202_contig526_group2_102950_102600_len=351	gi|328463951|gb|EGF35460.1|	30.43	3e-06	38.4367	NA
1455	orf00127_AWRIB202_contig526_group2_103081_103320_len=240	gi|377831138|ref|ZP_09814122.1|	32	0.031	37.8717	NA
1456	orf00128_AWRIB202_contig526_group2_103330_103512_len=183	gi|339448517|ref|ZP_08652073.1|	24.49	7.2	37.8383	NA
1457	orf00129_AWRIB202_contig526_group2_103798_104073_len=276	gi|335998183|ref|ZP_08564095.1|	31.43	4.4	39.2867	NA
1458	orf00130_AWRIB202_contig526_group2_104127_104528_len=402	gi|392949975|ref|ZP_10315539.1|	27.85	0.53	38.3367	NA
1459	orf00131_AWRIB202_contig526_group2_104521_105060_len=540	gi|315038337|ref|YP_004031905.1|	42.57	4e-26	38.2458	NA
1460	orf00132_AWRIB202_contig526_group2_105180_106439_len=1260	gi|376009818|gb|EHS83144.1|	50	4e-122	40.4108	NA
1461	orf00133_AWRIB202_contig526_group2_106436_107137_len=702	gi|365904508|ref|ZP_09442267.1|	51.28	1e-62	40.8942	NA
1462	orf00134_AWRIB202_contig526_group2_107140_107724_len=585	gi|376009820|gb|EHS83146.1|	40.48	1e-23	40.7192	NA
1463	orf00135_AWRIB202_contig526_group2_107705_108502_len=798	gi|376009822|gb|EHS83148.1|	51.53	2e-68	40.4783	NA
1464	orf00136_AWRIB202_contig526_group2_108483_109793_len=1311	gi|335349357|gb|EGM50857.1|	45.01	2e-91	41.6264	NA
1465	orf00137_AWRIB202_contig526_group2_110002_110325_len=324	gi|385826170|ref|YP_005862512.1|	31.88	0.17	42.3018	NA
1466	orf00138_AWRIB202_contig526_group2_110412_110678_len=267	gi|311110110|ref|ZP_07711507.1|	56.41	2e-21	41.55	NA
1467	orf00139_AWRIB202_contig526_group2_110791_111285_len=495	gi|313472105|ref|ZP_07812597.1|	37.8	0.0005	41.9118	NA
1468	orf00140_AWRIB202_contig526_group2_111666_111878_len=213	gi|313124399|ref|YP_004034658.1|_gi|325685598|gb|EGD27685.1|	22.39	3.2	43.4636	NA
1469	orf00001_AWRIB202_contig620_group1_36_1280_len=1245	gi|357536686|gb|EHJ20716.1|_gi|357546023|gb|EHJ27981.1|	28.54	3e-45	43.3964	NA
1470	orf00002_AWRIB202_contig620_group1_1338_1586_len=249	No_hit			43.85	NA
1471	orf00001_AWRIB202_contig716_group2_20_268_len=249	gi|385819165|ref|YP_005855552.1|_gi|385822329|ref|YP_005858671.1|	50	1.1	46.2655	NA
1472	orf00002_AWRIB202_contig716_group2_353_799_len=447	gi|308180869|ref|YP_003924997.1|	41.73	2e-29	45.2	NA
1473	orf00003_AWRIB202_contig716_group2_1199_1564_len=366	gi|339448506|ref|ZP_08652062.1|	55.26	1e-30	45.6718	NA
1474	orf00004_AWRIB202_contig716_group2_1578_3500_len=1923	gi|325681596|ref|ZP_08161117.1|	57.55	0	47.3618	NA
1475	orf00005_AWRIB202_contig716_group2_3490_3684_len=195	gi|300766682|ref|ZP_07076599.1|	50.79	4e-11	49.4809	NA
1476	orf00007_AWRIB202_contig716_group2_3684_4853_len=1170	gi|308180863|ref|YP_003924991.1|	50	1e-100	48.9483	NA
1477	orf00009_AWRIB202_contig716_group2_4850_5839_len=990	gi|385840036|ref|YP_005863360.1|	58.45	2e-60	48.3408	NA
1478	orf00010_AWRIB202_contig716_group2_5850_7088_len=1239	gi|365924733|ref|ZP_09447496.1|_gi|394427686|gb|EJF00340.1|	44.69	1e-87	47.0725	NA
1479	orf00012_AWRIB202_contig716_group2_7158_7496_len=339	gi|300766686|ref|ZP_07076603.1|	42.99	3e-20	45.245	NA
1480	orf00013_AWRIB202_contig716_group2_7486_7845_len=360	gi|373464635|ref|ZP_09556164.1|	40.98	1e-17	42.5175	NA
1481	orf00014_AWRIB202_contig716_group2_7838_8254_len=417	gi|365853376|ref|ZP_09393654.1|	51.85	9e-24	41.3458	NA
1482	orf00015_AWRIB202_contig716_group2_8251_8634_len=384	gi|308180858|ref|YP_003924986.1|	43.09	2e-23	40.3575	NA
1483	orf00016_AWRIB202_contig716_group2_8634_9236_len=603	gi|385828187|ref|YP_005865959.1|	42.71	5e-32	39.6533	NA
1484	orf00017_AWRIB202_contig716_group2_9382_9969_len=588	gi|347525885|ref|YP_004832633.1|_gi|365906051|ref|ZP_09443810.1|	26.51	1.4	38.1467	NA
1485	orf00018_AWRIB202_contig716_group2_9969_10430_len=462	gi|337729345|emb|CCC04475.1|	33.33	0.11	37.8975	NA
1486	orf00019_AWRIB202_contig716_group2_10608_11051_len=444	gi|333395892|ref|ZP_08477709.1|	24.82	2.2	37.5125	NA
1487	orf00020_AWRIB202_contig716_group2_11051_11233_len=183	gi|312984207|ref|ZP_07791553.1|	36.73	0.009	37.8217	NA
1488	orf00022_AWRIB202_contig716_group2_11247_16109_len=4863	gi|366053263|ref|ZP_09450985.1|	38.14	3e-155	39.2142	NA
1489	orf00023_AWRIB202_contig716_group2_16109_17023_len=915	gi|300812455|ref|ZP_07092882.1|_gi|325685147|gb|EGD27275.1|_gi|385814852|ref|YP_005851243.1|_gi|313122813|ref|YP_004033072.1|	50	2.6	40.7042	NA
1490	orf00024_AWRIB202_contig716_group2_17020_18108_len=1089	gi|377831721|ref|ZP_09814691.1|	26.61	6.5	42.7883	NA
1491	orf00025_AWRIB202_contig716_group2_18127_18918_len=792	gi|297205117|ref|ZP_06922513.1|_gi|365905309|ref|ZP_09443068.1|_gi|312874494|ref|ZP_07734522.1|	40	2.2	42.5467	NA
1492	orf00026_AWRIB202_contig716_group2_18953_19165_len=213	gi|365924743|ref|ZP_09447506.1|	36.36	7e-06	43.1958	NA
1493	orf00001_AWRIB202_contig751_group1_142_645_len=504	gi|365924744|ref|ZP_09447507.1|_gi|394427578|gb|EJF00252.1|	55.56	2e-39	45.1183	NA
1494	orf00011_AWRIB429_contig15_group1_10832_10548_len=285	gi|333395949|ref|ZP_08477766.1|_gi|336391259|ref|ZP_08572658.1|	59.8	1e-28	44.2625	NA
1495	orf00170_AWRIB202_contig765_group11_145327_144062_len=1266	gi|333395629|ref|ZP_08477446.1|	60.59	1e-131	43.37	NA
1496	orf00169_AWRIB202_contig765_group11_144047_143556_len=492	gi|365926810|ref|ZP_09449573.1|_gi|394424315|gb|EJE97473.1|	51.52	1e-32	43.93	NA
1497	orf00126_AWRIB422_contig435_group2_101394_101179_len=216	gi|301066067|ref|YP_003788090.1|	30.43	0.001	45.9958	NA
1498	orf00167_AWRIB202_contig765_group11_142078_142242_len=165	gi|339449414|ref|ZP_08652970.1|	32.61	1.5	46.5283	NA
1499	orf00166_AWRIB568_contig957_group4_142562_142846_len=285	gi|333395949|ref|ZP_08477766.1|_gi|336391259|ref|ZP_08572658.1|	59.8	1e-28	45.8842	NA
1500	orf00032_AWRIB553_contig296_group2_28099_27926_len=174	gi|339448152|ref|ZP_08651708.1|	27.87	0.9	43.45	NA
1501	orf00037_AWRIB419_contig184_group4_30381_30058_len=324	gi|336393953|ref|ZP_08575352.1|_gi|333396311|ref|ZP_08478128.1|	39.29	0.056	40.3058	NA
1502	orf00955_PSU1_contig1_group1_801808_801518_len=291	gi|311110844|ref|ZP_07712241.1|	33.33	0.28	41.835	NA
1504	orf00128_AWRIB318_contig59_group5_103937_103722_len=216	gi|333396455|ref|ZP_08478272.1|_gi|336393820|ref|ZP_08575219.1|	64.79	8e-15	44.58	NA
1505	orf00134_AWRIB422_contig435_group2_104391_104023_len=369	gi|366052348|ref|ZP_09450070.1|	42.75	1e-22	45.6682	NA
1506	orf00958_BAA1163_contig1_group1_748420_748154_len=267	gi|325686149|gb|EGD28200.1|_gi|300812819|ref|ZP_07093214.1|_gi|313123815|ref|YP_004034074.1|	47.83	0.55	44.1282	NA
1507	orf00227_AWRIB418_contig315_group2_198523_198245_len=279	gi|385825096|ref|YP_005861438.1|	30.59	1.1	44.3036	NA
1508	orf00044_AWRIB419_contig184_group4_33503_34342_len=840	gi|331700785|ref|YP_004397744.1|	22.86	0.11	46.4809	NA
1509	orf00155_AWRIB568_contig957_group4_136731_136231_len=501	gi|365926099|ref|ZP_09448862.1|_gi|394424231|gb|EJE97398.1|	69.87	2e-62	46.59	NA
1511	orf00211_AWRIB576_contig140_group4_181830_181189_len=642	gi|365926099|ref|ZP_09448862.1|_gi|394424231|gb|EJE97398.1|	63.37	1e-78	42.7055	NA
1512	orf00208_AWRIB304_contig713_group4_180567_180773_len=207	No_hit			42.4073	NA
1513	orf00045_AWRIB553_contig296_group2_35027_35191_len=165	gi|365904746|ref|ZP_09442505.1|	42.86	2.3	44.4927	NA
1514	orf00966_PSU1_contig1_group1_807678_808181_len=504	gi|333394547|ref|ZP_08476366.1|	29.8	3e-10	45.9736	NA
1515	orf00286_AWRIB548_contig202_group2_242505_242290_len=216	gi|300362142|ref|ZP_07058319.1|	63.24	7e-18	48.285	NA
1516	orf00207_AWRIB576_contig140_group4_179311_178787_len=525	gi|329920043|ref|ZP_08276893.1|	34.53	8e-15	48.581	NA
1517	orf00204_AWRIB304_contig713_group4_177277_178560_len=1284	gi|357537552|gb|EHJ21576.1|_gi|357550531|gb|EHJ32344.1|_gi|366052871|ref|ZP_09450593.1|	22.06	0.15	46.819	NA
1518	orf00967_BAA1163_contig1_group1_755556_755401_len=156	gi|323341094|ref|ZP_08081342.1|_gi|346330247|gb|EGX98512.1|	39.47	5.2	48.8564	NA
1519	orf00148_AWRIB568_contig957_group4_130950_129703_len=1248	gi|365853145|ref|ZP_09393441.1|	70.77	7e-167	48.6109	NA
1521	orf00149_AWRIB202_contig765_group11_129026_129250_len=225	gi|341595955|gb|EGS38592.1|	46.88	2.1	49.7791	NA
1523	orf00146_AWRIB568_contig957_group4_128501_128349_len=153	No_hit			49.1209	NA
1524	orf00146_AWRIB318_contig59_group5_115496_116053_len=558	gi|365925480|ref|ZP_09448243.1|_gi|394427222|gb|EJE99951.1|	72.83	2e-78	50.2727	NA
1525	orf00974_BAA1163_contig1_group1_759942_759214_len=729	gi|366089198|ref|ZP_09455671.1|	45.75	6e-60	50.9191	NA
1526	orf00151_AWRIB422_contig435_group2_118355_116865_len=1491	gi|366052567|ref|ZP_09450289.1|	69.23	0	51.1673	NA
1527	orf00036_AWRIB429_contig15_group1_28237_28701_len=465	gi|373463963|ref|ZP_09555539.1|	40.16	9e-23	50.0455	NA
1528	orf00150_AWRIB318_contig59_group5_119216_120070_len=855	gi|365903966|ref|ZP_09441725.1|	42.65	9e-66	50.3473	NA
1529	orf00058_AWRIB553_contig296_group2_45894_46049_len=156	gi|357540105|gb|EHJ24122.1|_gi|385828135|ref|YP_005865907.1|_gi|385835331|ref|YP_005873105.1|	56	2e-12	50.3473	NA
1530	orf00155_AWRIB422_contig435_group2_120972_120487_len=486	gi|392948084|ref|ZP_10313700.1|_gi|308179951|ref|YP_003924079.1|_gi|376010111|gb|EHS83437.1|_gi|300767761|ref|ZP_07077671.1|	47.2	3e-41	50.3891	NA
1531	orf00273_AWRIB548_contig202_group2_230969_229803_len=1167	gi|366090605|ref|ZP_09456971.1|	29.17	0.81	52.8255	NA
1532	orf00194_AWRIB576_contig140_group4_165326_166861_len=1536	gi|312870499|ref|ZP_07730618.1|_gi|341593163|gb|EGS36020.1|	42.2	4e-111	52.6509	NA
1533	orf00191_AWRIB304_contig713_group4_164941_163202_len=1740	gi|392949245|ref|ZP_10314832.1|	58.43	0	54.8745	NA
1534	orf00137_AWRIB202_contig765_group11_117678_116935_len=744	gi|392949246|ref|ZP_10314833.1|	50.2	4e-72	57.0064	NA
1535	orf00199_AWRIB418_contig315_group2_177279_177088_len=192	No_hit			55.8627	NA
1536	orf00067_AWRIB553_contig296_group2_52896_54281_len=1386	gi|385812318|ref|YP_005848709.1|	73.29	0	58.6918	NA
1537	orf00197_AWRIB418_contig315_group2_175335_173911_len=1425	gi|373464978|ref|ZP_09556478.1|	72.55	0	60.1718	NA
1538	orf00185_AWRIB304_contig713_group4_158472_158954_len=483	gi|366052558|ref|ZP_09450280.1|	67.31	1e-63	59.8627	NA
1539	orf00131_AWRIB202_contig765_group11_112651_110369_len=2283	gi|300769197|ref|ZP_07079085.1|_gi|376009593|gb|EHS82920.1|	64.62	0	58.5464	NA
1540	orf00128_AWRIB568_contig957_group4_108941_110368_len=1428	gi|331700967|ref|YP_004397926.1|	66.1	0	57.9782	NA
1541	orf00193_AWRIB418_contig315_group2_168737_169201_len=465	gi|366089263|ref|ZP_09455736.1|_gi|365924775|ref|ZP_09447538.1|	43.42	3e-38	56.9408	NA
1542	orf00177_AWRIB129_contig330_group3_143035_144468_len=1434	gi|365903410|ref|ZP_09441233.1|	78.32	0	54.6425	NA
1543	orf00010_AWRIB429_contig16_group1_9801_9229_len=573	gi|300769648|ref|ZP_07079532.1|_gi|308179608|ref|YP_003923736.1|_gi|376009748|gb|EHS83074.1|	45.45	3e-41	53.0925	NA
1544	orf00258_AWRIB548_contig202_group2_213290_214468_len=1179	gi|366052732|ref|ZP_09450454.1|	38.8	2e-81	51.95	NA
1545	orf00174_AWRIB422_contig435_group2_140182_139001_len=1182	gi|313123784|ref|YP_004034043.1|_gi|366052732|ref|ZP_09450454.1|	43.95	8e-93	50.8525	NA
1546	orf00178_AWRIB304_contig713_group4_149048_150229_len=1182	gi|313123784|ref|YP_004034043.1|_gi|366052732|ref|ZP_09450454.1|	43.95	8e-93	48.81	NA
1547	orf00174_AWRIB304_contig713_group4_147764_146265_len=1500	gi|380345095|gb|EIA33440.1|	45.53	3e-108	48.0517	NA
1548	orf00016_AWRIB429_contig16_group1_14999_15280_len=282	gi|300769181|ref|ZP_07079069.1|_gi|308180298|ref|YP_003924426.1|_gi|376009608|gb|EHS82935.1|	45.71	4e-13	43.6517	NA
1549	orf01002_BAA1163_contig1_group1_783654_785354_len=1701	gi|335357504|ref|ZP_08549374.1|	53.95	1e-179	44.0717	NA
1550	orf00180_AWRIB422_contig435_group2_143349_145049_len=1701	gi|335357504|ref|ZP_08549374.1|	53.6	8e-180	45.005	NA
1551	orf00182_AWRIB422_contig435_group2_145052_147115_len=2064	gi|366052963|ref|ZP_09450685.1|	51.45	0	45.0367	NA
1552	orf00170_AWRIB576_contig140_group4_142222_141878_len=345	gi|365902925|ref|ZP_09440748.1|	41.59	7e-16	45.9358	NA
1553	orf00086_AWRIB553_contig296_group2_73295_74536_len=1242	gi|339448471|ref|ZP_08652027.1|	34.32	7e-63	45.8675	NA
1554	orf01008_PSU1_contig1_group1_847166_849631_len=2466	gi|354807486|ref|ZP_09040952.1|	25.52	2e-65	46.225	NA
1555	orf00246_AWRIB548_contig202_group2_201078_200110_len=969	gi|366089372|ref|ZP_09455845.1|	50.49	5e-94	45.8958	NA
1556	orf00024_AWRIB429_contig16_group1_24235_24756_len=522	gi|338202610|ref|YP_004648755.1|_gi|337728851|emb|CCC03970.1|	50	5e-43	45.2517	NA
1557	orf00243_AWRIB548_contig202_group2_199562_198405_len=1158	gi|365902898|ref|ZP_09440721.1|	44.33	5e-94	44.5075	NA
1558	orf00094_AWRIB419_contig184_group4_81445_81765_len=321	gi|347534309|ref|YP_004840979.1|	54.74	2e-24	43.9858	NA
1559	orf00106_AWRIB568_contig957_group4_89493_88831_len=663	gi|331701563|ref|YP_004398522.1|	44.71	1e-46	44.4592	NA
1560	orf00192_AWRIB422_contig435_group2_154865_155434_len=570	gi|365902895|ref|ZP_09440718.1|	50	1e-47	46.5808	NA
1561	orf00104_AWRIB568_contig957_group4_88257_87895_len=363	gi|333395907|ref|ZP_08477724.1|_gi|336394030|ref|ZP_08575429.1|	50	2e-29	46.6158	NA
1562	orf01017_BAA1163_contig1_group1_796111_796851_len=741	gi|323339576|ref|ZP_08079850.1|_gi|346329755|gb|EGX98040.1|	45.87	2e-60	47.6217	NA
1563	orf00157_AWRIB304_contig713_group4_132676_131543_len=1134	gi|325682777|ref|ZP_08162293.1|	42.52	8e-80	47.3833	NA
1564	orf00152_AWRIB129_contig330_group3_122315_121770_len=546	gi|366052996|ref|ZP_09450718.1|	35.33	1e-25	46.585	NA
1565	orf00034_AWRIB429_contig16_group1_30248_31282_len=1035	gi|338202594|ref|YP_004648739.1|	40	1e-56	46.2933	NA
1566	orf00103_AWRIB419_contig184_group4_86812_87579_len=768	gi|377831639|ref|ZP_09814609.1|_gi|335357246|ref|ZP_08549116.1|	50.98	2e-69	47.91	NA
1567	orf00104_AWRIB419_contig184_group4_87730_87909_len=180	gi|315038838|ref|YP_004032406.1|_gi|325957277|ref|YP_004292689.1|_gi|385818069|ref|YP_005854459.1|	50.91	5e-11	50.1642	NA
1568	orf00148_AWRIB129_contig330_group3_119387_118344_len=1044	gi|337728831|emb|CCC03950.1|_gi|325682764|ref|ZP_08162280.1|_gi|338202589|ref|YP_004648734.1|	62.07	3e-128	49.08	NA
1569	orf00096_AWRIB568_contig957_group4_82050_79627_len=2424	gi|377556218|ref|ZP_09785933.1|	41.47	0	48.3617	NA
1570	orf01025_BAA1163_contig1_group1_803831_804022_len=192	gi|336054500|ref|YP_004562787.1|	45.16	0.61	48.1558	NA
1571	orf00196_AWRIB318_contig59_group5_164109_164834_len=726	gi|297205734|ref|ZP_06923129.1|_gi|365902867|ref|ZP_09440690.1|	41.21	2e-28	47.77	NA
1572	orf00204_AWRIB422_contig435_group2_164884_165855_len=972	gi|377831623|ref|ZP_09814593.1|	69.4	3e-129	45.9025	NA
1576	orf00160_AWRIB418_contig315_group2_136710_137078_len=369	gi|385818893|ref|YP_005855280.1|_gi|385822063|ref|YP_005858405.1|	77.05	2e-53	46.3083	NA
1577	orf00206_AWRIB422_contig435_group2_169349_170122_len=774	gi|385836528|ref|YP_005874303.1|	32.86	2e-28	46.6025	NA
1578	orf00144_AWRIB129_contig330_group3_110636_111232_len=597	gi|337728423|emb|CCC03524.1|_gi|325683216|ref|ZP_08162732.1|	33.9	0.45	46.9925	NA
1579	orf00147_AWRIB576_contig140_group4_120026_119253_len=774	gi|385836528|ref|YP_005874303.1|_gi|385829240|ref|YP_005867012.1|	32.86	3e-28	47.0558	NA
1580	orf00146_AWRIB304_contig713_group4_118715_119053_len=339	gi|315653106|ref|ZP_07906031.1|_gi|309805454|ref|ZP_07699501.1|_gi|312870838|ref|ZP_07730943.1|_gi|329920992|ref|ZP_08277520.1|_gi|309808225|ref|ZP_07702134.1|	35.37	2e-07	48.3633	NA
1581	orf00155_AWRIB418_contig315_group2_133125_133538_len=414	gi|385814200|ref|YP_005850593.1|	28.57	0.9	46.6725	NA
1582	orf00145_AWRIB304_contig713_group4_117659_118120_len=462	gi|365852060|ref|ZP_09392468.1|_gi|373464896|ref|ZP_09556399.1|	55.78	1e-44	46.975	NA
1583	orf00143_AWRIB576_contig140_group4_117717_117337_len=381	gi|385820839|ref|YP_005857226.1|_gi|301067159|ref|YP_003789182.1|_gi|385824023|ref|YP_005860365.1|	65.6	9e-47	48.4658	NA
1584	orf00090_AWRIB202_contig765_group11_71607_71020_len=588	gi|301065143|ref|YP_003787166.1|_gi|385818553|ref|YP_005854940.1|_gi|385821717|ref|YP_005858059.1|	46.15	4e-45	50.2117	NA
1587	orf00141_AWRIB576_contig140_group4_116255_115647_len=609	gi|339449148|ref|ZP_08652704.1|	45.92	1e-46	53.455	NA
1588	orf00140_AWRIB576_contig140_group4_115633_114752_len=882	gi|339449147|ref|ZP_08652703.1|	56.9	4e-99	54.5775	NA
1589	orf00149_AWRIB418_contig315_group2_128270_129472_len=1203	gi|365902834|ref|ZP_09440657.1|	49.11	4e-104	55.8767	NA
1590	orf01037_BAA1163_contig1_group1_815137_816897_len=1761	gi|336394640|ref|ZP_08576039.1|	80.68	0	55.19	NA
1592	orf00119_AWRIB553_contig296_group2_104421_105833_len=1413	gi|336395180|ref|ZP_08576579.1|	50.75	7e-113	53.4008	NA
1594	orf00142_AWRIB418_contig315_group2_119766_120494_len=729	gi|365905722|ref|ZP_09443481.1|	54.85	3e-79	53.7217	NA
1598	orf00212_AWRIB548_contig202_group2_170161_171381_len=1221	gi|385829430|ref|YP_005867202.1|	71.78	3e-174	55.4508	NA
1599	orf00211_AWRIB548_contig202_group2_168747_170066_len=1320	gi|325684234|gb|EGD26409.1|_gi|300811175|ref|ZP_07091686.1|_gi|313123552|ref|YP_004033811.1|	48.84	4e-114	53.5608	NA
1600	orf00215_AWRIB318_contig59_group5_184251_183775_len=477	gi|365853122|ref|ZP_09393418.1|	44.16	6e-33	53.9442	NA
1602	orf00216_AWRIB318_contig59_group5_185133_184276_len=858	gi|373464858|ref|ZP_09556367.1|	47.54	2e-73	51.4892	NA
1603	orf01047_BAA1163_contig1_group1_827512_828369_len=858	gi|334308232|gb|EGL99218.1|_gi|335349298|gb|EGM50798.1|	44.13	2e-55	50.275	NA
1604	orf00126_AWRIB553_contig296_group2_111927_112199_len=273	gi|323340949|ref|ZP_08081198.1|_gi|335997799|ref|ZP_08563712.1|_gi|346330077|gb|EGX98346.1|_gi|347524594|ref|YP_004831342.1|	50	1e-20	49.0375	NA
1605	orf00128_AWRIB304_contig713_group4_102794_101451_len=1344	gi|301300192|ref|ZP_07206406.1|_gi|335351200|gb|EGM52694.1|_gi|380344250|gb|EIA32596.1|	66.67	5e-176	46.6475	NA
1606	orf00070_AWRIB568_contig957_group4_55917_55132_len=786	gi|334308720|gb|EGL99706.1|_gi|385840777|ref|YP_005864101.1|_gi|380343841|gb|EIA32189.1|_gi|335350822|gb|EGM52318.1|	34.22	1e-41	47.995	NA
1607	orf01052_BAA1163_contig1_group1_830768_831457_len=690	gi|301301150|ref|ZP_07207307.1|	53.71	2e-66	46.625	NA
1608	orf00231_AWRIB422_contig435_group2_189338_190600_len=1263	gi|385836188|ref|YP_005873963.1|	51.22	4e-123	44.9575	NA
1609	orf00200_AWRIB548_contig202_group2_161646_160897_len=750	gi|365902862|ref|ZP_09440685.1|	36.18	2e-37	43.9117	NA
1610	orf00121_AWRIB576_contig140_group4_97973_97200_len=774	gi|347534334|ref|YP_004841004.1|_gi|331701523|ref|YP_004398482.1|	40	2e-50	45.385	NA
1611	orf00198_AWRIB548_contig202_group2_160055_159723_len=333	gi|392948673|ref|ZP_10314277.1|	43.1	8e-19	45.7067	NA
1612	orf00114_AWRIB129_contig330_group3_87413_86070_len=1344	gi|373464441|ref|ZP_09555980.1|	65.01	7e-176	46.4833	NA
1613	orf00062_AWRIB568_contig957_group4_49697_49002_len=696	gi|365902858|ref|ZP_09440681.1|	27.72	1e-21	44.5075	NA
1614	orf00142_AWRIB419_contig184_group4_122237_123163_len=927	gi|377831616|ref|ZP_09814586.1|	27.53	1e-11	42.3633	NA
1616	orf00143_AWRIB419_contig184_group4_123289_123804_len=516	gi|300768267|ref|ZP_07078172.1|_gi|308180941|ref|YP_003925069.1|_gi|376009233|gb|EHS82562.1|_gi|392949131|ref|ZP_10314726.1|_gi|339448208|ref|ZP_08651764.1|	31.58	0.27	42.3983	NA
1617	orf00234_AWRIB318_contig59_group5_196399_196701_len=303	gi|366088626|ref|ZP_09455099.1|	67.68	2e-33	42.6164	NA
1618	orf00120_AWRIB418_contig315_group2_103839_103519_len=321	gi|365853474|ref|ZP_09393743.1|_gi|309804293|ref|ZP_07698370.1|_gi|309808812|ref|ZP_07702697.1|_gi|309809509|ref|ZP_07703367.1|_gi|312871864|ref|ZP_07731948.1|	70.53	1e-33	42.568	NA
1619	orf00146_AWRIB419_contig184_group4_124611_125699_len=1089	gi|335349938|gb|EGM51436.1|	43.54	2e-84	39.649	NA
1620	orf00244_AWRIB422_contig435_group2_198159_198665_len=507	gi|336394792|ref|ZP_08576191.1|	30	3.8	40.81	NA
1621	orf00108_AWRIB576_contig140_group4_90658_90311_len=348	gi|365904369|ref|ZP_09442128.1|	25.49	0.058	41.433	NA
1622	orf00117_AWRIB418_contig315_group2_101819_101145_len=675	gi|300768268|ref|ZP_07078173.1|	36.6	1e-36	41.857	NA
1623	orf01069_PSU1_contig1_group1_897792_897956_len=165	No_hit			40.205	NA
1624	orf00152_AWRIB419_contig184_group4_127269_127108_len=162	No_hit			38.327	NA
1625	orf00105_AWRIB304_contig713_group4_89588_87558_len=2031	gi|331701118|ref|YP_004398077.1|	35.82	2e-119	40.892	NA
1626	orf00155_AWRIB419_contig184_group4_128119_129210_len=1092	gi|331701118|ref|YP_004398077.1|	39.33	1e-72	44.604	NA
1627	orf00113_AWRIB418_contig315_group2_98879_97884_len=996	gi|354807938|ref|ZP_09041388.1|	33.76	1e-42	47.358	NA
1628	orf01073_BAA1163_contig1_group1_845412_844567_len=846	gi|347533847|ref|YP_004840517.1|	35.82	2e-13	48.636	NA
1630	orf00160_AWRIB419_contig184_group4_131291_132460_len=1170	gi|365902631|ref|ZP_09440454.1|	51.16	6e-108	47.1909	NA
1631	orf00158_AWRIB553_contig296_group2_130749_131192_len=444	gi|347534053|ref|YP_004840723.1|	51.75	8e-39	49.1192	NA
1632	orf00097_AWRIB576_contig140_group4_83257_83895_len=639	gi|392949082|ref|ZP_10314677.1|	69.19	2e-82	50.9042	NA
1633	orf00108_AWRIB418_contig315_group2_94284_93979_len=306	gi|366053250|ref|ZP_09450972.1|	67.12	2e-20	52.9867	NA
1634	orf00040_AWRIB568_contig957_group4_37143_36937_len=207	gi|366088611|ref|ZP_09455084.1|	53.03	4e-12	55.4808	NA
1635	orf00094_AWRIB576_contig140_group4_82095_82586_len=492	gi|346329396|gb|EGX97693.1|_gi|323340834|ref|ZP_08081086.1|_gi|335996680|ref|ZP_08562597.1|_gi|339448244|ref|ZP_08651800.1|	49.38	5e-39	57.4033	NA
1636	orf01080_BAA1163_contig1_group1_849356_850348_len=993	gi|302191452|ref|ZP_07267706.1|_gi|312873338|ref|ZP_07733391.1|_gi|312875785|ref|ZP_07735777.1|_gi|325913457|ref|ZP_08175823.1|_gi|349612291|ref|ZP_08891512.1|	32.74	8e-47	57.7483	NA
1637	orf01081_BAA1163_contig1_group1_850483_851265_len=783	gi|300768199|ref|ZP_07078104.1|_gi|308180827|ref|YP_003924955.1|_gi|376009117|gb|EHS82446.1|_gi|392949074|ref|ZP_10314669.1|	70.33	1e-100	56.9358	NA
1638	orf00037_AWRIB202_contig765_group11_34301_33423_len=879	gi|347525285|ref|YP_004832033.1|_gi|323340807|ref|ZP_08081059.1|_gi|335996708|ref|ZP_08562625.1|_gi|346329422|gb|EGX97719.1|	57.24	2e-91	55.8667	NA
1639	orf00170_AWRIB419_contig184_group4_137822_138553_len=732	gi|335357443|ref|ZP_08549313.1|	64.32	2e-88	54.5708	NA
1640	orf00035_AWRIB202_contig765_group11_32687_32145_len=543	gi|377830778|ref|ZP_09813770.1|	63.69	1e-59	56.5075	NA
1641	orf00172_AWRIB419_contig184_group4_139095_139859_len=765	gi|385820278|ref|YP_005856665.1|_gi|385823476|ref|YP_005859818.1|	58.89	2e-85	56.2742	NA
1642	orf00086_AWRIB304_contig713_group4_76911_76114_len=798	gi|392949069|ref|ZP_10314664.1|_gi|300768194|ref|ZP_07078099.1|_gi|308180822|ref|YP_003924950.1|_gi|376009112|gb|EHS82441.1|	55.3	2e-77	58.6758	NA
1643	orf00107_AWRIB429_contig16_group1_85135_86400_len=1266	gi|377830775|ref|ZP_09813767.1|	42	1e-89	57.2133	NA
1644	orf00163_AWRIB548_contig202_group2_137919_136207_len=1713	gi|373465584|ref|ZP_09557040.1|	56.36	0	55.7767	NA
1645	orf00174_AWRIB553_contig296_group2_141880_146193_len=4314	gi|366053236|ref|ZP_09450958.1|	51.57	0	55.5	NA
1646	orf00027_AWRIB202_contig765_group11_23218_23024_len=195	gi|336395486|ref|ZP_08576885.1|	76.27	9e-19	53.8275	NA
1647	orf00080_AWRIB576_contig140_group4_68657_68211_len=447	gi|333394981|ref|ZP_08476800.1|_gi|336392910|ref|ZP_08574309.1|	46.58	7e-34	52.5442	NA
1648	orf00274_AWRIB422_contig435_group2_221164_222150_len=987	gi|336392909|ref|ZP_08574308.1|_gi|373465542|ref|ZP_09557000.1|	61.56	1e-116	53.9967	NA
1649	orf00023_AWRIB202_contig765_group11_21554_21093_len=462	gi|333394979|ref|ZP_08476798.1|_gi|336392908|ref|ZP_08574307.1|	52.78	2e-36	53.4625	NA
1650	orf00277_AWRIB422_contig435_group2_222588_223025_len=438	gi|365853628|ref|ZP_09393895.1|	40	4e-22	52.98	NA
1651	orf00070_AWRIB129_contig330_group3_56955_56038_len=918	gi|365902690|ref|ZP_09440513.1|	61	7e-105	51.685	NA
1652	orf00272_AWRIB318_contig59_group5_223970_224746_len=777	gi|365902691|ref|ZP_09440514.1|	43.62	1e-55	51.5625	NA
1653	orf00182_AWRIB553_contig296_group2_150494_151702_len=1209	gi|377556507|ref|ZP_09786211.1|	43.49	1e-85	51.0933	NA
1654	orf00184_AWRIB553_contig296_group2_152074_153033_len=960	gi|325682491|ref|ZP_08162008.1|	72.73	1e-141	50.5425	NA
1655	orf00016_AWRIB568_contig957_group4_16446_15634_len=813	gi|373463692|ref|ZP_09555283.1|	35.59	0.42	49.5533	NA
1656	orf00187_AWRIB553_contig296_group2_153850_155919_len=2070	gi|377556060|ref|ZP_09785783.1|	50.57	0	49.3033	NA
1657	orf00079_AWRIB418_contig315_group2_70265_68424_len=1842	gi|312869078|ref|ZP_07729252.1|	36.03	2e-114	49.6175	NA
1658	orf01111_BAA1163_contig1_group1_874014_875390_len=1377	gi|365902695|ref|ZP_09440518.1|	74.8	4e-160	50.6892	NA
1659	orf00011_AWRIB568_contig957_group4_10146_9451_len=696	gi|336395497|ref|ZP_08576896.1|	40.95	2e-40	50.5342	NA
1660	orf00076_AWRIB418_contig315_group2_66286_65063_len=1224	gi|339448306|ref|ZP_08651862.1|	54.95	1e-127	48.3192	NA
1661	orf00291_AWRIB422_contig435_group2_235692_235483_len=210	gi|336395634|ref|ZP_08577033.1|	40.91	5e-05	49.3958	NA
1662	orf00063_AWRIB304_contig713_group4_53450_50568_len=2883	gi|385828037|ref|YP_005865809.1|	37	6e-178	48.7717	NA
1664	orf00062_AWRIB304_contig713_group4_50502_49069_len=1434	gi|357552469|gb|EHJ34242.1|_gi|385828039|ref|YP_005865811.1|_gi|385835230|ref|YP_005873004.1|	64.77	1e-176	50.5533	NA
1665	orf00061_AWRIB304_contig713_group4_49004_48096_len=909	gi|300767490|ref|ZP_07077402.1|	56.48	4e-99	49.2208	NA
1666	orf00287_AWRIB318_contig59_group5_241151_241915_len=765	gi|365902706|ref|ZP_09440529.1|	41.63	2e-46	52.9508	NA
1667	orf00004_AWRIB202_contig765_group11_1805_1215_len=591	gi|366053186|ref|ZP_09450908.1|	46.15	4e-47	51.015	NA
1668	orf00204_AWRIB419_contig184_group4_170025_170738_len=714	gi|366053185|ref|ZP_09450907.1|	48.51	1e-58	51.1892	NA
1669	orf00298_AWRIB422_contig435_group2_243379_244599_len=1221	gi|385820071|ref|YP_005856458.1|_gi|385823272|ref|YP_005859614.1|_gi|301066425|ref|YP_003788448.1|	43.08	2e-10	51.2875	NA
1671	orf00056_AWRIB304_contig713_group4_44625_43966_len=660	gi|347525633|ref|YP_004832381.1|_gi|323340743|ref|ZP_08080995.1|_gi|335996766|ref|ZP_08562683.1|_gi|346329257|gb|EGX97555.1|	57.41	1e-69	49.5508	NA
1672	orf00054_AWRIB304_contig713_group4_43938_42610_len=1329	gi|335357281|ref|ZP_08549151.1|	58.81	1e-154	47.8842	NA
1673	orf00053_AWRIB304_contig713_group4_42445_42170_len=276	gi|373464325|ref|ZP_09555864.1|	85.71	6e-38	47.31	NA
1674	orf00302_AWRIB422_contig435_group2_247105_248346_len=1242	gi|335357290|ref|ZP_08549160.1|	31.72	7e-43	49.1458	NA
1675	orf00051_AWRIB576_contig140_group4_40883_39684_len=1200	gi|335996537|ref|ZP_08562454.1|	43	3e-79	48.3825	NA
1676	orf00206_AWRIB553_contig296_group2_175291_175803_len=513	gi|336395595|ref|ZP_08576994.1|	38.18	2e-30	49.1458	NA
1677	orf00207_AWRIB553_contig296_group2_175812_176660_len=849	gi|366086010|ref|ZP_09452495.1|	43.93	3e-63	48.9217	NA
1678	orf00208_AWRIB553_contig296_group2_176672_177571_len=900	gi|366053166|ref|ZP_09450888.1|	36.48	5e-40	48.935	NA
1679	orf00307_AWRIB422_contig435_group2_251776_252360_len=585	gi|336395591|ref|ZP_08576990.1|	34.74	4e-22	44.725	NA
1680	orf00301_AWRIB318_contig59_group5_252372_252602_len=231	gi|325682456|ref|ZP_08161973.1|	68.18	8e-22	46.6633	NA
1681	orf00045_AWRIB304_contig713_group4_36642_35794_len=849	gi|323339886|ref|ZP_08080155.1|_gi|346329497|gb|EGX97792.1|_gi|347525434|ref|YP_004832182.1|	39.35	2e-60	46.3575	NA
1682	orf00053_AWRIB418_contig315_group2_47098_46469_len=630	gi|347534421|ref|YP_004841091.1|	52.24	9e-53	47.5467	NA
1683	orf00304_AWRIB318_contig59_group5_254109_254996_len=888	gi|335357307|ref|ZP_08549177.1|	54.72	3e-62	50.1717	NA
1684	orf01140_BAA1163_contig1_group1_897183_899093_len=1911	gi|366053160|ref|ZP_09450882.1|	58.97	0	52.0325	NA
1685	orf00031_AWRIB129_contig330_group3_22643_22915_len=273	gi|295426217|ref|ZP_06818878.1|	35.19	0.33	54.0233	NA
1686	orf00218_AWRIB553_contig296_group2_183266_184189_len=924	gi|333394919|ref|ZP_08476738.1|	54.98	3e-90	54.765	NA
1687	orf00038_AWRIB576_contig140_group4_30827_29934_len=894	gi|365853523|ref|ZP_09393790.1|	39.33	5e-58	58.1342	NA
1688	orf00221_AWRIB553_contig296_group2_185681_185058_len=624	gi|373464391|ref|ZP_09555930.1|	52.45	1e-52	58.0675	NA
1689	orf00026_AWRIB129_contig330_group3_20009_17985_len=2025	gi|365902747|ref|ZP_09440570.1|	75.43	0	58.6917	NA
1690	orf00158_AWRIB429_contig16_group1_134323_136758_len=2436	gi|365902748|ref|ZP_09440571.1|	58.81	0	58.1225	NA
1691	orf00111_AWRIB548_contig202_group2_87866_86946_len=921	gi|335996588|ref|ZP_08562505.1|	58.63	3e-101	60.7058	NA
1692	orf00225_AWRIB553_contig296_group2_191233_191397_len=165	gi|301066886|ref|YP_003788909.1|_gi|357537148|gb|EHJ21174.1|_gi|357547232|gb|EHJ29124.1|_gi|366087318|ref|ZP_09453803.1|_gi|385820551|ref|YP_005856938.1|	77.08	5e-15	62.3317	NA
1693	orf00316_AWRIB318_contig59_group5_265632_265901_len=270	gi|300768858|ref|ZP_07078752.1|_gi|308181013|ref|YP_003925141.1|_gi|376009299|gb|EHS82628.1|	79.78	2e-35	63.7192	NA
1694	orf00108_AWRIB548_contig202_group2_86305_85568_len=738	gi|365926161|ref|ZP_09448924.1|_gi|394424158|gb|EJE97333.1|	51.44	2e-68	63.9358	NA
1695	orf00038_AWRIB418_contig315_group2_33799_32501_len=1299	gi|366086150|ref|ZP_09452635.1|	62.21	2e-148	63.4292	NA
1696	orf00037_AWRIB418_contig315_group2_32304_31453_len=852	gi|308182053|ref|YP_003926181.1|_gi|376011111|gb|EHS84435.1|	52.14	1e-83	64.725	NA
1697	orf00036_AWRIB418_contig315_group2_31334_29457_len=1878	gi|300768971|ref|ZP_07078861.1|_gi|376011110|gb|EHS84434.1|	66.19	0	65.535	NA
1698	orf00034_AWRIB418_contig315_group2_29464_28007_len=1458	gi|300768970|ref|ZP_07078860.1|_gi|376011109|gb|EHS84433.1|	74.49	0	65.1775	NA
1699	orf00234_AWRIB419_contig184_group4_194829_195461_len=633	gi|373464457|ref|ZP_09555996.1|	55.98	2e-68	62.2675	NA
1700	orf00104_AWRIB548_contig202_group2_84452_84111_len=342	gi|365925102|ref|ZP_09447865.1|_gi|394426195|gb|EJE99078.1|	55.05	5e-30	61.1858	NA
1701	orf01154_BAA1163_contig1_group1_907924_907733_len=192	gi|301066087|ref|YP_003788110.1|_gi|366086346|ref|ZP_09452831.1|_gi|385821622|ref|YP_005858009.1|_gi|385824805|ref|YP_005861147.1|_gi|385829517|ref|YP_005867289.1|	69.35	2e-17	62.2675	NA
1702	orf01155_BAA1163_contig1_group1_908343_909014_len=672	gi|365926030|ref|ZP_09448793.1|	74.36	8e-83	62.4658	NA
1703	orf00027_AWRIB568_contig956_group4_20678_20926_len=249	gi|365903959|ref|ZP_09441718.1|_gi|325956561|ref|YP_004291973.1|	68.35	9e-23	61.275	NA
1704	orf00330_AWRIB422_contig435_group2_268973_269791_len=819	gi|365926030|ref|ZP_09448793.1|	72.79	5e-114	60.0736	NA
1705	orf00025_AWRIB568_contig956_group4_19420_18845_len=576	gi|323339430|ref|ZP_08079712.1|_gi|346329479|gb|EGX97775.1|	44.86	4e-41	58.15	NA
1706	orf00169_AWRIB429_contig16_group1_142794_143795_len=1002	gi|331700604|ref|YP_004397563.1|	38.46	2e-63	55.9864	NA
1707	orf00026_AWRIB418_contig315_group2_22556_23356_len=801	gi|336392162|ref|ZP_08573561.1|_gi|333396752|ref|ZP_08478567.1|	75.19	2e-114	55.8682	NA
1708	orf00025_AWRIB418_contig315_group2_20960_22054_len=1095	gi|392949054|ref|ZP_10314650.1|	54.52	2e-120	56.1291	NA
1710	orf00011_AWRIB129_contig330_group3_5988_6626_len=639	gi|385812238|ref|YP_005848629.1|	51.9	1e-58	54.97	NA
1711	orf00174_AWRIB429_contig16_group1_146505_146341_len=165	No_hit			53.56	NA
1714	orf00093_AWRIB548_contig202_group2_77158_74063_len=3096	gi|335356954|ref|ZP_08548824.1|	34.82	6e-152	54.0273	NA
1715	orf00178_AWRIB429_contig16_group1_150566_151486_len=921	gi|365903238|ref|ZP_09441061.1|	31.25	1e-30	55.3436	NA
1716	orf00013_AWRIB304_contig713_group4_9229_10026_len=798	gi|365903239|ref|ZP_09441062.1|	68.05	1e-109	56.9536	NA
1717	orf00336_AWRIB318_contig59_group5_280431_280045_len=387	gi|365903239|ref|ZP_09441062.1|	77.23	4e-39	59.16	NA
1718	orf00182_AWRIB429_contig16_group1_153606_152905_len=702	gi|300767167|ref|ZP_07077079.1|_gi|308180386|ref|YP_003924514.1|_gi|376009518|gb|EHS82846.1|	55.6	9e-71	59.7764	NA
1719	orf00009_AWRIB576_contig140_group4_7564_6287_len=1278	gi|300768651|ref|ZP_07078548.1|_gi|308181613|ref|YP_003925741.1|_gi|376008643|gb|EHS81976.1|	57.28	3e-143	59.4783	NA
1720	orf01172_BAA1163_contig1_group1_923869_923687_len=183	gi|392949982|ref|ZP_10315546.1|_gi|300769533|ref|ZP_07079419.1|_gi|308181823|ref|YP_003925951.1|_gi|376010892|gb|EHS84216.1|	50	3e-06	64.2183	NA
1721	orf00008_AWRIB304_contig713_group4_5839_5994_len=156	gi|295426061|ref|ZP_06818731.1|_gi|385811818|ref|YP_005848209.1|	52.94	0.0004	66.6792	NA
1722	orf00349_AWRIB422_contig435_group2_283642_284193_len=552	gi|300769546|ref|ZP_07079432.1|_gi|308181836|ref|YP_003925964.1|_gi|376010903|gb|EHS84227.1|	92.9	7e-95	63.98	NA
1723	orf01171_PSU1_contig1_group1_982961_983122_len=162	gi|325685171|gb|EGD27295.1|	78.79	2e-08	65.6883	NA
1724	orf00081_AWRIB548_contig202_group2_67337_67840_len=504	gi|333394479|ref|ZP_08476298.1|	58.68	2e-48	69.3883	NA
1725	orf00004_AWRIB576_contig140_group4_3822_4187_len=366	gi|331700691|ref|YP_004397650.1|	56.2	1e-32	68.8292	NA
1726	orf00003_AWRIB304_contig713_group4_3786_3097_len=690	gi|336393385|ref|ZP_08574784.1|	91.7	3e-124	70.0992	NA
1727	orf00002_AWRIB576_contig140_group4_2952_1519_len=1434	gi|365854071|ref|ZP_09394322.1|	60.78	9e-166	71.8725	NA
1728	orf00001_AWRIB304_contig713_group4_160_1467_len=1308	gi|385840055|ref|YP_005863379.1|	35.66	2e-53	70.0375	NA
1729	orf00001_AWRIB202_contig330_group1_103_1032_len=930	gi|331702574|ref|YP_004399533.1|_gi|385819934|ref|YP_005856321.1|_gi|385820606|ref|YP_005856993.1|_gi|385820626|ref|YP_005857013.1|_gi|385821116|ref|YP_005857503.1|	97.73	0	69.04	NA
1731	orf00078_AWRIB318_contig14_group4_69991_69761_len=231	gi|365926689|ref|ZP_09449452.1|	100	2e-40	68.94	NA
1732	orf00079_AWRIB202_contig794_group2_69421_69684_len=264	gi|392948105|ref|ZP_10313721.1|	50.57	3e-20	69.2683	NA
1733	orf00078_AWRIB202_contig794_group2_68723_69424_len=702	gi|300767784|ref|ZP_07077694.1|_gi|308179976|ref|YP_003924104.1|_gi|376010133|gb|EHS83459.1|	65.24	1e-86	67.5758	NA
1734	orf00077_AWRIB202_contig794_group2_67657_68427_len=771	gi|365851103|ref|ZP_09391545.1|	74.22	1e-108	67.5108	NA
1735	orf00074_AWRIB304_contig795_group2_66716_67591_len=876	gi|392948836|ref|ZP_10314437.1|	70.88	2e-114	71.2308	NA
1736	orf00074_AWRIB202_contig794_group2_66021_66701_len=681	gi|365851105|ref|ZP_09391547.1|	66.82	2e-85	66.5767	NA
1737	orf00008_AWRIB568_contig410_group2_4952_3882_len=1071	gi|376008874|gb|EHS82203.1|	57.48	2e-113	61.8467	NA
1738	orf00248_AWRIB553_contig296_group2_205768_205220_len=549	gi|328463470|gb|EGF35121.1|	60.14	7e-50	61.3092	NA
1740	orf01179_PSU1_contig1_group1_989578_987044_len=2535	gi|365902454|ref|ZP_09440277.1|	71.39	0	59.2317	NA
1741	orf00068_AWRIB304_contig795_group2_60998_60621_len=378	gi|365851285|ref|ZP_09391723.1|	60	3e-28	56.8175	NA
1742	orf00003_AWRIB429_contig20_group1_3557_4387_len=831	gi|365851286|ref|ZP_09391724.1|	80.3	5e-120	54.2117	NA
1743	orf00066_AWRIB318_contig14_group4_58197_59819_len=1623	gi|366054128|ref|ZP_09451850.1|	41.88	4e-121	51.0175	NA
1744	orf00065_AWRIB318_contig14_group4_56720_58204_len=1485	gi|366054127|ref|ZP_09451849.1|	43.24	4e-103	49.2508	NA
1745	orf01185_PSU1_contig1_group1_994561_994292_len=270	gi|366087593|ref|ZP_09454078.1|	44.12	0.43	47.0417	NA
1746	orf00363_AWRIB422_contig435_group2_297331_295904_len=1428	gi|377831774|ref|ZP_09814743.1|	40.31	5e-83	45.9975	NA
1747	orf00064_AWRIB202_contig794_group2_54057_54977_len=921	gi|334307972|gb|EGL98958.1|_gi|380345157|gb|EIA33501.1|	45.25	3e-70	44.5042	NA
1748	orf00018_AWRIB576_contig773_group2_16494_15835_len=660	gi|308179997|ref|YP_003924125.1|_gi|376010152|gb|EHS83478.1|	39.61	2e-40	42.2833	NA
1749	orf00065_AWRIB548_contig202_group2_52634_53428_len=795	gi|313473146|ref|ZP_07813630.1|	28.49	1e-16	43.7208	NA
1750	orf00059_AWRIB304_contig795_group2_51856_52617_len=762	gi|365852006|ref|ZP_09392418.1|	36.28	8e-24	45.3067	NA
1751	orf00260_AWRIB553_contig296_group2_219356_218268_len=1089	gi|325685568|gb|EGD27655.1|	33.63	3e-46	43.945	NA
1752	orf01192_PSU1_contig1_group1_1000778_1000251_len=528	gi|338204262|ref|YP_004650407.1|	58.86	3e-59	44.2755	NA
1753	orf00015_AWRIB419_contig621_group2_15897_14029_len=1869	gi|347534618|ref|YP_004841288.1|	42.08	5e-119	44.5718	NA
1754	orf00015_AWRIB129_contig217_group2_16870_15893_len=978	gi|297205873|ref|ZP_06923268.1|	53.65	4e-96	45.3955	NA
1755	orf00372_AWRIB422_contig435_group2_306217_304907_len=1311	gi|334308710|gb|EGL99696.1|_gi|335349926|gb|EGM51424.1|	59.13	2e-134	45.8636	NA
1756	orf01203_BAA1163_contig1_group1_946706_944883_len=1824	gi|392949113|ref|ZP_10314708.1|	62.27	0	48.4545	NA
1757	orf00266_AWRIB553_contig296_group2_225960_226634_len=675	gi|347534244|ref|YP_004840914.1|	27.78	8e-12	47.8091	NA
1758	orf00019_AWRIB429_contig20_group1_20694_20864_len=171	No_hit			48.2545	NA
1759	orf00020_AWRIB129_contig217_group2_21342_20938_len=405	gi|366053147|ref|ZP_09450869.1|	48.51	3e-26	49.1009	NA
1760	orf00022_AWRIB419_contig621_group2_21447_23090_len=1644	gi|357540083|gb|EHJ24100.1|	48.67	1e-152	50.5091	NA
1761	orf01208_BAA1163_contig1_group1_950367_949762_len=606	gi|335357590|ref|ZP_08549460.1|	33.64	2e-10	50.42	NA
1762	orf00023_AWRIB429_contig20_group1_24515_23601_len=915	gi|366053143|ref|ZP_09450865.1|	64.78	3e-107	49.2882	NA
1763	orf00033_AWRIB576_contig773_group2_30567_30226_len=342	gi|323339833|ref|ZP_08080102.1|_gi|346329551|gb|EGX97846.1|	26.53	0.072	51.2918	NA
1764	orf00046_AWRIB202_contig794_group2_38123_39253_len=1131	gi|392948849|ref|ZP_10314450.1|	63.76	5e-143	51.77	NA
1766	orf00028_AWRIB129_contig217_group2_28228_28662_len=435	gi|333394347|ref|ZP_08476166.1|_gi|336393685|ref|ZP_08575084.1|	51.39	5e-35	51.64	NA
1767	orf01209_PSU1_contig1_group1_1015390_1015944_len=555	gi|354808045|ref|ZP_09041490.1|_gi|333394346|ref|ZP_08476165.1|_gi|336393684|ref|ZP_08575083.1|	69.14	4e-70	52.1775	NA
1768	orf01216_BAA1163_contig1_group1_955901_956878_len=978	gi|301067307|ref|YP_003789330.1|_gi|385820991|ref|YP_005857378.1|_gi|385824174|ref|YP_005860516.1|	58.15	3e-111	53.3175	NA
1769	orf00039_AWRIB304_contig795_group2_34047_33214_len=834	gi|365926315|ref|ZP_09449078.1|_gi|394426815|gb|EJE99607.1|	49.82	3e-79	52.315	NA
1770	orf00388_AWRIB422_contig435_group2_319056_319922_len=867	gi|366087908|ref|ZP_09454393.1|	49.82	1e-78	54.7342	NA
1771	orf00035_AWRIB419_contig621_group2_31869_32669_len=801	gi|301067472|ref|YP_003789495.1|_gi|385821159|ref|YP_005857546.1|_gi|385824350|ref|YP_005860692.1|	57.03	4e-88	53.9183	NA
1772	orf00044_AWRIB576_contig773_group2_39268_38303_len=966	gi|333394350|ref|ZP_08476169.1|_gi|385836119|ref|YP_005873894.1|	46.95	4e-71	52.0867	NA
1773	orf01224_BAA1163_contig1_group1_960980_960441_len=540	gi|357537409|gb|EHJ21433.1|_gi|385828938|ref|YP_005866710.1|_gi|385836126|ref|YP_005873901.1|	55.12	4e-34	51.945	NA
1775	orf00123_AWRIB418_contig507_group6_113289_111487_len=1803	gi|335358008|ref|ZP_08549878.1|	47.32	6e-166	49.4308	NA
1776	orf00038_AWRIB429_contig20_group1_37230_36664_len=567	gi|336392290|ref|ZP_08573689.1|	52.75	5e-54	48.155	NA
1777	orf00034_AWRIB548_contig202_group2_26923_26330_len=594	gi|337727771|emb|CCC02857.1|_gi|377557244|ref|ZP_09786900.1|_gi|385815681|ref|YP_005852072.1|	55.56	2e-51	47.3367	NA
1778	orf00120_AWRIB418_contig507_group6_110241_107596_len=2646	gi|365902777|ref|ZP_09440600.1|	53.97	0	46.5558	NA
1779	orf00027_AWRIB202_contig794_group2_22900_23628_len=729	gi|300767364|ref|ZP_07077276.1|_gi|308180576|ref|YP_003924704.1|_gi|376008872|gb|EHS82201.1|	29.41	6e-29	45.41	NA
1780	orf00042_AWRIB129_contig217_group2_42717_41413_len=1305	gi|365853567|ref|ZP_09393834.1|	67.44	0	44.3217	NA
1781	orf00046_AWRIB429_contig20_group1_43114_42602_len=513	gi|366053129|ref|ZP_09450851.1|_gi|331701433|ref|YP_004398392.1|	27.98	2e-11	44.3442	NA
1782	orf00406_AWRIB422_contig435_group2_332754_331285_len=1470	gi|365902782|ref|ZP_09440605.1|_gi|308180572|ref|YP_003924700.1|_gi|300767360|ref|ZP_07077272.1|	34.51	4e-47	42.3142	NA
1783	orf00057_AWRIB568_contig410_group2_50387_51307_len=921	gi|373464353|ref|ZP_09555892.1|	40	3e-55	40.5533	NA
1784	orf01238_BAA1163_contig1_group1_972432_973376_len=945	gi|392948824|ref|ZP_10314426.1|	47.66	9e-73	39.3008	NA
1785	orf00019_AWRIB304_contig795_group2_17651_16902_len=750	gi|312869936|ref|ZP_07730075.1|_gi|341596957|gb|EGS39543.1|_gi|377556774|ref|ZP_09786459.1|	33.2	5e-23	40.9983	NA
1786	orf00410_AWRIB422_contig435_group2_335394_336497_len=1104	gi|312869883|ref|ZP_07730022.1|	42.06	3e-64	37.8125	NA
1787	orf00298_AWRIB553_contig296_group2_255742_254366_len=1377	gi|325682327|ref|ZP_08161844.1|	47.59	7e-124	39.02	NA
1788	orf01233_PSU1_contig1_group1_1037572_1036607_len=966	gi|392950143|ref|ZP_10315700.1|	28.39	9e-26	42.87	NA
1789	orf01234_PSU1_contig1_group1_1039875_1037575_len=2301	gi|339448190|ref|ZP_08651746.1|	34.43	4e-121	44.2808	NA
1790	orf00065_AWRIB576_contig773_group2_59118_58777_len=342	gi|365851162|ref|ZP_09391603.1|	38.94	8e-19	43.4533	NA
1791	orf00066_AWRIB576_contig773_group2_59831_59157_len=675	gi|354808339|ref|ZP_09041763.1|	49.78	1e-61	46.6958	NA
1792	orf01249_BAA1163_contig1_group1_981287_980976_len=312	gi|373462946|ref|ZP_09554606.1|	29.21	0.0004	49.8308	NA
1793	orf00102_AWRIB418_contig507_group6_93152_93592_len=441	gi|366052484|ref|ZP_09450206.1|_gi|365851678|ref|ZP_09392104.1|_gi|337727798|emb|CCC02884.1|_gi|325682334|ref|ZP_08161851.1|	42.47	4e-31	51.9433	NA
1794	orf00061_AWRIB419_contig621_group2_56446_55058_len=1389	gi|341595980|gb|EGS38617.1|	80.71	0	52.9467	NA
1795	orf00007_AWRIB318_contig14_group4_6676_7929_len=1254	gi|335357030|ref|ZP_08548900.1|	56.93	2e-138	55.39	NA
1796	orf00006_AWRIB202_contig794_group2_5351_6631_len=1281	gi|341595978|gb|EGS38615.1|	37.73	7e-74	60.4783	NA
1797	orf00065_AWRIB419_contig621_group2_59713_58943_len=771	gi|365925040|ref|ZP_09447803.1|_gi|394425807|gb|EJE98720.1|	72.11	2e-106	64.6633	NA
1798	orf00004_AWRIB304_contig795_group2_3944_4564_len=621	gi|338202690|ref|YP_004648835.1|_gi|312870168|ref|ZP_07730301.1|_gi|341595212|gb|EGS37876.1|_gi|377831816|ref|ZP_09814784.1|	79.68	1e-87	68.765	NA
1799	orf00003_AWRIB304_contig795_group2_1733_3934_len=2202	gi|354807091|ref|ZP_09040567.1|	72.94	0	71.25	NA
1800	orf00002_AWRIB304_contig795_group2_1518_1162_len=357	gi|377557136|ref|ZP_09786793.1|	40.43	2e-15	70.0642	NA
1801	orf00001_AWRIB304_contig795_group2_29_1099_len=1071	gi|366090593|ref|ZP_09456959.1|	63.75	7e-127	68.5483	NA
1802	orf00001_AWRIB318_contig225_group1_62_382_len=321	gi|365926707|ref|ZP_09449470.1|_gi|385827161|ref|YP_005864933.1|_gi|394424046|gb|EJE97246.1|	100	4e-57	71.35	NA
1803	orf00002_AWRIB318_contig225_group1_472_849_len=378	gi|336055243|ref|YP_004563530.1|_gi|336055246|ref|YP_004563533.1|_gi|365926706|ref|ZP_09449469.1|_gi|385828242|ref|YP_005866014.1|_gi|394424047|gb|EJE97247.1|	100	9e-70	71.5173	NA
1804	orf00001_AWRIB318_contig217_group2_249_85_len=165	gi|336391867|ref|ZP_08573266.1|	78.43	2e-17	68.7509	NA
1805	orf00002_AWRIB576_contig182_group2_491_1186_len=696	gi|301067694|ref|YP_003789717.1|	72.29	3e-96	66.3527	NA
1807	orf00005_AWRIB422_contig19_group2_2870_3424_len=555	gi|301067691|ref|YP_003789714.1|_gi|385821396|ref|YP_005857783.1|_gi|385824589|ref|YP_005860931.1|	66.48	2e-66	67.4982	NA
1808	orf00010_AWRIB576_contig182_group2_3411_4082_len=672	gi|366052864|ref|ZP_09450586.1|	38.74	3e-38	69.8609	NA
1809	orf00006_AWRIB422_contig19_group2_3656_3438_len=219	No_hit			69.8609	NA
1810	orf00010_AWRIB304_contig371_group2_4065_5012_len=948	gi|385821394|ref|YP_005857781.1|_gi|385824587|ref|YP_005860929.1|	73.95	1e-141	69.8609	NA
1811	orf00006_AWRIB202_contig227_group2_2440_446_len=1995	gi|301067688|ref|YP_003789711.1|	49.25	0	69.9409	NA
1812	orf00016_AWRIB422_contig19_group2_6977_7381_len=405	gi|392949590|ref|ZP_10315162.1|	46.56	9e-27	69.2882	NA
1813	orf00017_AWRIB422_contig19_group2_7645_7430_len=216	gi|308181324|ref|YP_003925452.1|	53.03	5e-13	67.8282	NA
1814	orf00021_AWRIB568_contig22_group2_7162_7314_len=153	gi|366088247|ref|ZP_09454732.1|	89.74	2e-15	68.2318	NA
1815	orf00002_AWRIB318_contig225_group1_472_849_len=378	gi|336055243|ref|YP_004563530.1|_gi|336055246|ref|YP_004563533.1|_gi|365926706|ref|ZP_09449469.1|_gi|385828242|ref|YP_005866014.1|_gi|394424047|gb|EJE97247.1|	100	9e-70	67.27	NA
1816	orf00001_AWRIB318_contig225_group1_62_382_len=321	gi|365926707|ref|ZP_09449470.1|_gi|385827161|ref|YP_005864933.1|_gi|394424046|gb|EJE97246.1|	100	4e-57	64.9533	NA
1817	orf00100_AWRIB576_contig762_group5_83755_83994_len=240	gi|331700838|ref|YP_004397797.1|	79.31	7e-22	66.3809	NA
1818	orf01260_BAA1163_contig1_group1_991168_989924_len=1245	gi|377831026|ref|ZP_09814014.1|	65.11	4e-159	68.6418	NA
1819	orf00067_AWRIB129_contig217_group2_65979_64558_len=1422	gi|301065287|ref|YP_003787310.1|	50.42	3e-138	67.9382	NA
1820	orf00096_AWRIB568_contig959_group5_81558_82211_len=654	gi|365902451|ref|ZP_09440274.1|	43.18	2e-47	66.15	NA
1821	orf00004_AWRIB304_contig9_group3_3546_2644_len=903	gi|365902754|ref|ZP_09440577.1|	56.69	9e-95	62.4027	NA
1822	orf01265_BAA1163_contig1_group1_994960_994799_len=162	gi|366085959|ref|ZP_09452444.1|	46.15	4.5	59.5245	NA
1823	orf00094_AWRIB568_contig959_group5_80293_80451_len=159	No_hit			56.5555	NA
1824	orf00086_AWRIB418_contig507_group6_78203_79756_len=1554	gi|366052548|ref|ZP_09450270.1|	71.43	0	56.5555	NA
1825	orf00007_AWRIB429_contig21_group1_6382_5819_len=564	gi|312869846|ref|ZP_07729987.1|_gi|341595875|gb|EGS38512.1|	45.29	2e-40	57.2018	NA
1826	orf00008_AWRIB429_contig21_group1_7680_6379_len=1302	gi|339449133|ref|ZP_08652689.1|	70.07	0	57.57	NA
1827	orf00010_AWRIB422_contig28_group2_9058_7748_len=1311	gi|385811813|ref|YP_005848204.1|	58.78	2e-150	58.2618	NA
1828	orf00089_AWRIB568_contig959_group5_73780_74928_len=1149	gi|339448988|ref|ZP_08652544.1|	68.34	6e-143	59.2573	NA
1829	orf00079_AWRIB419_contig621_group2_75900_74629_len=1272	gi|366052434|ref|ZP_09450156.1|	46.65	1e-106	59.4417	NA
1830	orf00084_AWRIB568_contig959_group5_70742_72271_len=1530	gi|366052433|ref|ZP_09450155.1|	65.11	0	58.3908	NA
1831	orf01273_BAA1163_contig1_group1_1004336_1003749_len=588	gi|333394674|ref|ZP_08476493.1|	57.53	2e-58	58.9633	NA
1832	orf00082_AWRIB568_contig959_group5_69112_70161_len=1050	gi|325685858|gb|EGD27925.1|	47.23	1e-89	58.2383	NA
1833	orf00019_AWRIB318_contig30_group2_16477_14966_len=1512	gi|300768559|ref|ZP_07078458.1|_gi|308181418|ref|YP_003925546.1|_gi|376008458|gb|EHS81791.1|	64.3	0	58.3592	NA
1834	orf00075_AWRIB418_contig507_group6_65379_67604_len=2226	gi|365854131|ref|ZP_09394382.1|	57.1	0	60.9442	NA
1835	orf00023_AWRIB304_contig9_group3_19382_18717_len=666	gi|333394678|ref|ZP_08476497.1|	61.47	3e-70	62.195	NA
1836	orf01280_BAA1163_contig1_group1_1010062_1009799_len=264	gi|300768556|ref|ZP_07078455.1|_gi|308181420|ref|YP_003925548.1|_gi|376008461|gb|EHS81794.1|	58.82	2e-23	62.2542	NA
1837	orf00074_AWRIB202_contig792_group12_64626_65351_len=726	gi|335996385|ref|ZP_08562303.1|_gi|365924426|ref|ZP_09447189.1|_gi|394428144|gb|EJF00735.1|	52.16	5e-67	62.5142	NA
1838	orf00073_AWRIB568_contig959_group5_62590_63708_len=1119	gi|331700744|ref|YP_004397703.1|	61.37	1e-129	61.4217	NA
1839	orf00024_AWRIB422_contig28_group2_20892_20365_len=528	gi|331700744|ref|YP_004397703.1|	60.23	1e-58	61.0633	NA
1840	orf00001_AWRIB422_contig406_group1_480_10_len=471	gi|336055243|ref|YP_004563530.1|_gi|336055246|ref|YP_004563533.1|_gi|365926706|ref|ZP_09449469.1|_gi|385828242|ref|YP_005866014.1|_gi|394424047|gb|EJE97247.1|	99.36	4e-88	59.6667	NA
1841	orf00076_AWRIB422_contig418_group5_62607_63206_len=600	gi|331700744|ref|YP_004397703.1|	61.66	2e-62	59.3167	NA
1842	orf00082_AWRIB548_contig20_group2_68597_69091_len=495	gi|301299694|ref|ZP_07205947.1|	65.82	2e-57	57.6608	NA
1843	orf00071_AWRIB568_contig959_group5_59114_61879_len=2766	gi|323340625|ref|ZP_08080877.1|_gi|346329371|gb|EGX97669.1|	60.65	0	55.8425	NA
1844	orf00029_AWRIB429_contig21_group1_25897_25127_len=771	gi|335349979|gb|EGM51477.1|	34.12	9e-41	55.4275	NA
1845	orf00071_AWRIB576_contig762_group5_57927_58121_len=195	gi|392949182|ref|ZP_10314773.1|	60	4e-13	54.1608	NA
1846	orf00091_AWRIB129_contig217_group2_90639_90097_len=543	gi|300768839|ref|ZP_07078733.1|_gi|308180993|ref|YP_003925121.1|_gi|376009281|gb|EHS82610.1|	40.34	2e-20	49.0592	NA
1847	orf00097_AWRIB419_contig621_group2_92310_90889_len=1422	gi|392949184|ref|ZP_10314775.1|	57.27	4e-119	47.7033	NA
1848	orf00034_AWRIB304_contig9_group3_29560_28241_len=1320	gi|373462934|ref|ZP_09554595.1|	38.95	1e-82	45.2308	NA
1849	orf00065_AWRIB576_contig762_group5_53586_54404_len=819	gi|392949186|ref|ZP_10314777.1|	30.34	3e-23	45.0308	NA
1850	orf00037_AWRIB304_contig9_group3_31650_30529_len=1122	gi|365903053|ref|ZP_09440876.1|	56.39	1e-118	47.0242	NA
1851	orf00038_AWRIB304_contig9_group3_32963_31647_len=1317	gi|336395784|ref|ZP_08577183.1|_gi|377557359|ref|ZP_09787009.1|	45.03	5e-102	44.8017	NA
1852	orf00061_AWRIB576_contig762_group5_50164_51141_len=978	gi|373462930|ref|ZP_09554591.1|	38.14	4e-58	45.2617	NA
1853	orf00041_AWRIB304_contig9_group3_36063_33925_len=2139	gi|392949190|ref|ZP_10314781.1|	45.39	2e-167	45.8467	NA
1854	orf00103_AWRIB129_contig217_group2_100292_99918_len=375	gi|366088740|ref|ZP_09455213.1|	36.15	2e-09	46.1883	NA
1855	orf00066_AWRIB548_contig20_group2_53194_54138_len=945	gi|365851182|ref|ZP_09391623.1|	58.25	2e-103	48.0475	NA
1856	orf00109_AWRIB419_contig621_group2_101893_101462_len=432	gi|301300417|ref|ZP_07206619.1|	58.04	9e-45	47.26	NA
1857	orf00047_AWRIB429_contig21_group1_38165_37851_len=315	gi|311110445|ref|ZP_07711842.1|	33.33	5.9	47.6583	NA
1858	orf00049_AWRIB429_contig21_group1_40665_38302_len=2364	gi|365903062|ref|ZP_09440885.1|	45.86	0	48.8958	NA
1859	orf00051_AWRIB576_contig762_group5_42789_43295_len=507	gi|301301375|ref|ZP_07207517.1|_gi|334308829|gb|EGL99815.1|_gi|335350934|gb|EGM52430.1|_gi|385840677|ref|YP_005864001.1|	64.29	4e-62	47.37	NA
1860	orf00052_AWRIB429_contig21_group1_42371_41223_len=1149	gi|300768859|ref|ZP_07078753.1|	43.05	4e-89	46.9317	NA
1861	orf00112_AWRIB129_contig217_group2_106359_107375_len=1017	gi|335996343|ref|ZP_08562261.1|	52.65	3e-100	45.01	NA
1862	orf00053_AWRIB304_contig9_group3_44420_43521_len=900	gi|300768863|ref|ZP_07078757.1|_gi|308181018|ref|YP_003925146.1|	46.94	7e-74	44.6542	NA
1863	orf00362_AWRIB553_contig296_group2_315217_314414_len=804	gi|365924393|ref|ZP_09447156.1|_gi|394428350|gb|EJF00920.1|	49.81	1e-72	47.7625	NA
1864	orf00115_AWRIB129_contig217_group2_110978_109167_len=1812	gi|335357545|ref|ZP_08549415.1|	52.99	0	49.5592	NA
1865	orf00365_AWRIB553_contig296_group2_318247_317159_len=1089	gi|385812119|ref|YP_005848510.1|	27.08	4e-28	49.1717	NA
1866	orf00043_AWRIB202_contig792_group12_36014_36739_len=726	gi|341595317|gb|EGS37966.1|	30.89	3e-22	52.6508	NA
1867	orf00059_AWRIB318_contig30_group2_49038_49517_len=480	gi|295693654|ref|YP_003602264.1|	35.19	1.6	52.8992	NA
1868	orf00061_AWRIB318_contig30_group2_49867_49523_len=345	gi|328469826|gb|EGF40740.1|_gi|357538387|gb|EHJ22409.1|_gi|357546167|gb|EHJ28112.1|_gi|385827468|ref|YP_005865240.1|_gi|385834684|ref|YP_005872458.1|	53.77	7e-24	55.2833	NA
1869	orf00125_AWRIB419_contig621_group2_114399_113965_len=435	gi|377831884|ref|ZP_09814849.1|	70.63	3e-59	57.2042	NA
1870	orf01310_PSU1_contig1_group1_1101430_1101158_len=273	gi|365903645|ref|ZP_09441468.1|	67.42	2e-29	58.9225	NA
1871	orf00371_AWRIB553_contig296_group2_323251_320594_len=2658	gi|377556366|ref|ZP_09786074.1|	59.64	0	61.0967	NA
1872	orf00037_AWRIB576_contig762_group5_30411_28975_len=1437	gi|365924619|ref|ZP_09447382.1|	84.8	0	65.0733	NA
1873	orf00125_AWRIB129_contig217_group2_118974_119402_len=429	gi|377831231|ref|ZP_09814212.1|	55.63	4e-43	69.3367	NA
1874	orf00374_AWRIB553_contig296_group2_327088_325709_len=1380	gi|392949759|ref|ZP_10315326.1|	75.55	0	68.7375	NA
1875	orf01325_BAA1163_contig1_group1_1047230_1046619_len=612	gi|336392553|ref|ZP_08573952.1|	72.86	6e-81	69.0433	NA
1876	orf01327_BAA1163_contig1_group1_1047507_1047247_len=261	gi|308181604|ref|YP_003925732.1|_gi|376008636|gb|EHS81969.1|_gi|300768776|ref|ZP_07078672.1|	73.61	8e-25	66.3375	NA
1877	orf00033_AWRIB568_contig959_group5_26475_26885_len=411	gi|392947559|ref|ZP_10313194.1|	53.17	3e-33	66.1933	NA
1878	orf00032_AWRIB202_contig792_group12_26825_27394_len=570	gi|392947558|ref|ZP_10313193.1|	78.61	8e-86	64.5018	NA
1879	orf00032_AWRIB576_contig762_group5_24428_25903_len=1476	gi|300768777|ref|ZP_07078673.1|_gi|308181605|ref|YP_003925733.1|_gi|376008637|gb|EHS81970.1|	86.35	0	62.3791	NA
1880	orf00378_AWRIB553_contig296_group2_329794_330708_len=915	gi|366053032|ref|ZP_09450754.1|	46.58	3e-73	58.2973	NA
1881	orf01321_PSU1_contig1_group1_1112818_1111631_len=1188	gi|365854009|ref|ZP_09394261.1|	74.3	1e-178	57.1064	NA
1882	orf00073_AWRIB429_contig21_group1_63677_62067_len=1611	gi|366054113|ref|ZP_09451835.1|	34.95	2e-98	56.9018	NA
1883	orf01334_BAA1163_contig1_group1_1055087_1054179_len=909	gi|357537173|gb|EHJ21199.1|_gi|357549846|gb|EHJ31685.1|	57.91	6e-99	56.2918	NA
1884	orf00024_AWRIB576_contig762_group5_19169_19399_len=231	No_hit			53.6091	NA
1885	orf01327_PSU1_contig1_group1_1115701_1116309_len=609	gi|336394354|ref|ZP_08575753.1|	32.28	8e-16	51.17	NA
1886	orf00078_AWRIB304_contig9_group3_66054_65572_len=483	gi|385825877|ref|YP_005862219.1|	30.65	1e-09	51.5655	NA
1887	orf01329_PSU1_contig1_group1_1117992_1116997_len=996	gi|295425008|ref|ZP_06817717.1|	59.76	4e-120	50.2591	NA
1888	orf00145_AWRIB419_contig621_group2_133636_131252_len=2385	gi|365850776|ref|ZP_09391236.1|	71.36	0	51.8909	NA
1889	orf00146_AWRIB419_contig621_group2_133827_134657_len=831	gi|392949668|ref|ZP_10315236.1|	46.46	1e-62	51.4236	NA
1890	orf00143_AWRIB129_contig217_group2_135249_134416_len=834	gi|339449466|ref|ZP_08653022.1|	49.1	8e-74	52.7508	NA
1891	orf00084_AWRIB304_contig9_group3_72349_71552_len=798	gi|365903721|ref|ZP_09441544.1|	59.52	3e-83	56.0783	NA
1892	orf00016_AWRIB422_contig418_group5_11055_11723_len=669	gi|365851058|ref|ZP_09391506.1|	50.93	6e-57	59.52	NA
1893	orf00087_AWRIB429_contig21_group1_73972_73046_len=927	gi|365925780|ref|ZP_09448543.1|_gi|394428792|gb|EJF01295.1|	59.93	4e-92	59.8508	NA
1894	orf00151_AWRIB419_contig621_group2_138301_138744_len=444	gi|366090125|ref|ZP_09456491.1|	52.9	3e-40	58.19	NA
1895	orf00396_AWRIB553_contig296_group2_345975_344818_len=1158	gi|325681660|ref|ZP_08161180.1|	52.77	4e-117	56.2158	NA
1896	orf01396_BAA1163_contig1_group1_1111241_1109901_len=1341	gi|331700676|ref|YP_004397635.1|	67.35	8e-179	57.5308	NA
1897	orf00008_AWRIB418_contig507_group6_6431_5094_len=1338	gi|385818682|ref|YP_005855069.1|_gi|385821858|ref|YP_005858200.1|_gi|301065310|ref|YP_003787333.1|	72.21	0	58.4533	NA
1898	orf00014_AWRIB548_contig20_group2_10274_11587_len=1314	gi|365851007|ref|ZP_09391457.1|	71.95	0	62.4208	NA
1899	orf00400_AWRIB553_contig296_group2_350970_351278_len=309	gi|373463586|ref|ZP_09555183.1|	63.73	1e-32	63	NA
1900	orf00158_AWRIB419_contig621_group2_145538_145726_len=189	gi|333396455|ref|ZP_08478272.1|_gi|336393820|ref|ZP_08575219.1|	51.43	3e-06	62.04	NA
1901	orf00402_AWRIB553_contig296_group2_352197_351655_len=543	gi|309809002|ref|ZP_07702876.1|_gi|315037458|ref|YP_004031026.1|_gi|325955916|ref|YP_004286526.1|_gi|385816813|ref|YP_005853203.1|_gi|302191014|ref|ZP_07267268.1|	22.77	1.6	63.0992	NA
1902	orf00002_AWRIB568_contig959_group5_1778_879_len=900	gi|336396165|ref|ZP_08577564.1|	64.88	2e-110	61.6533	NA
1904	orf00403_AWRIB553_contig296_group2_352304_352459_len=156	gi|336396165|ref|ZP_08577564.1|	70.59	2e-16	61.5883	NA
1905	orf00001_AWRIB553_contig180_group1_1403_162_len=1242	gi|365903819|ref|ZP_09441642.1|	98.54	0	61.0408	NA
1906	orf00020_AWRIB553_contig349_group2_18006_17539_len=468	gi|336396165|ref|ZP_08577564.1|	66.88	2e-53	58.8783	NA
1907	orf00002_AWRIB576_contig762_group5_697_281_len=417	gi|300361592|ref|ZP_07057769.1|	41.38	1.4	60.615	NA
1909	orf00018_AWRIB553_contig349_group2_15360_16811_len=1452	gi|365925873|ref|ZP_09448636.1|	65.48	5e-95	61.3133	NA
1910	orf00001_AWRIB422_contig418_group5_-2_177_len=180	gi|312870414|ref|ZP_07730539.1|_gi|341594189|gb|EGS36992.1|	50	2e-10	60.9417	NA
1912	orf00001_AWRIB422_contig590_group5_37_678_len=642	gi|365925873|ref|ZP_09448636.1|	71.43	2e-67	60.075	NA
1916	orf00007_AWRIB422_contig22_group5_5240_5500_len=261	gi|394429144|gb|EJF01597.1|_gi|365924574|ref|ZP_09447337.1|	65.38	2e-06	58.8775	NA
1918	orf00011_AWRIB576_contig633_group5_9166_8840_len=327	gi|365925916|ref|ZP_09448679.1|_gi|373465260|ref|ZP_09556736.1|	37.78	0.0008	58.4617	NA
1919	orf00162_AWRIB129_contig217_group2_151209_150190_len=1020	gi|365925869|ref|ZP_09448632.1|	72.27	6e-147	61.1242	NA
1920	orf00001_AWRIB429_contig23_group1_616_137_len=480	gi|295693579|ref|YP_003602189.1|	31.15	0.43	61.76	NA
1921	orf00007_AWRIB568_contig425_group5_6315_6028_len=288	gi|373465025|ref|ZP_09556516.1|	60.42	2e-28	62.6925	NA
1922	orf00003_AWRIB429_contig23_group1_1329_1973_len=645	gi|354807197|ref|ZP_09040671.1|	60.19	1e-68	63.5417	NA
1923	orf00021_AWRIB419_contig462_group5_16497_17228_len=732	gi|331700811|ref|YP_004397770.1|	84.17	2e-121	64.2083	NA
1924	orf00009_AWRIB304_contig787_group3_6486_5611_len=876	gi|385821437|ref|YP_005857824.1|_gi|385824630|ref|YP_005860972.1|	61.89	2e-102	67.63	NA
1925	orf00019_AWRIB419_contig462_group5_14097_15632_len=1536	gi|366052053|ref|ZP_09449775.1|	73.33	0	67.1075	NA
1926	orf00012_AWRIB418_contig508_group6_10170_11177_len=1008	gi|366052052|ref|ZP_09449774.1|	73.11	2e-153	70.4533	NA
1927	orf00011_AWRIB418_contig508_group6_8835_9830_len=996	gi|366052051|ref|ZP_09449773.1|	61.19	2e-123	72.5658	NA
1928	orf00010_AWRIB418_contig508_group6_7423_8244_len=822	gi|366052050|ref|ZP_09449772.1|	81.62	1e-122	74.4942	NA
1929	orf00009_AWRIB418_contig508_group6_6774_7241_len=468	gi|366052049|ref|ZP_09449771.1|	73.38	2e-65	74.45	NA
1930	orf00014_AWRIB419_contig462_group5_8347_9666_len=1320	gi|366052048|ref|ZP_09449770.1|	78.84	0	75.2975	NA
1931	orf00007_AWRIB418_contig508_group6_4991_5440_len=450	gi|366052047|ref|ZP_09449769.1|	66	6e-53	74.8392	NA
1932	orf00006_AWRIB418_contig508_group6_4132_4446_len=315	gi|333394879|ref|ZP_08476698.1|_gi|301065525|ref|YP_003787548.1|	71.3	1e-42	73.6958	NA
1933	orf00010_AWRIB419_contig462_group5_6148_6993_len=846	gi|365925943|ref|ZP_09448706.1|_gi|394428475|gb|EJF01029.1|	85.77	3e-143	74.3467	NA
1934	orf00009_AWRIB419_contig462_group5_5351_6145_len=795	gi|333394175|ref|ZP_08475994.1|	83.33	3e-124	73.8983	NA
1935	orf01413_BAA1163_contig1_group1_1122163_1121666_len=498	gi|333394882|ref|ZP_08476701.1|_gi|385818972|ref|YP_005855359.1|_gi|385822143|ref|YP_005858485.1|_gi|301065522|ref|YP_003787545.1|	83.64	2e-77	73.1333	NA
1936	orf00002_AWRIB576_contig633_group5_1147_1977_len=831	gi|366052052|ref|ZP_09449774.1|	72.06	5e-121	72.5592	NA
1937	orf00002_AWRIB418_contig508_group6_1407_1838_len=432	gi|301065521|ref|YP_003787544.1|_gi|385818971|ref|YP_005855358.1|_gi|385822142|ref|YP_005858484.1|_gi|333394883|ref|ZP_08476702.1|	67.83	1e-51	75.2525	NA
1939	orf00001_AWRIB576_contig633_group5_1014_301_len=714	gi|385813192|ref|YP_005849585.1|	59.39	2e-74	72.0658	NA
1940	orf00001_AWRIB576_contig638_group1_368_45_len=324	gi|385829284|ref|YP_005867056.1|_gi|301067652|ref|YP_003789675.1|_gi|365925343|ref|ZP_09448106.1|_gi|394426909|gb|EJE99689.1|	69	7e-35	67.5967	NA
1941	orf00002_AWRIB129_contig168_group1_678_370_len=309	gi|357538822|gb|EHJ22842.1|_gi|357547636|gb|EHJ29514.1|_gi|385836723|ref|YP_005874498.1|	76.24	8e-40	63.1817	NA
1942	orf00162_AWRIB422_contig1_group2_129222_130550_len=1329	gi|354807776|ref|ZP_09041232.1|	64.2	4e-163	59.2833	NA
1943	orf00003_AWRIB418_contig373_group2_2099_1833_len=267	gi|365926674|ref|ZP_09449437.1|	71.95	1e-24	61.5	NA
1944	orf00001_AWRIB419_contig662_group1_892_-1_len=894	gi|385819934|ref|YP_005856321.1|_gi|385820606|ref|YP_005856993.1|_gi|385820626|ref|YP_005857013.1|_gi|385821116|ref|YP_005857503.1|_gi|385821139|ref|YP_005857526.1|	98.32	2e-175	60.94	NA
1946	orf00001_AWRIB419_contig456_group1_0_959_len=960	gi|365926723|ref|ZP_09449486.1|_gi|394428772|gb|EJF01279.1|	33.06	1e-33	60.7908	NA
1947	orf00005_AWRIB418_contig373_group2_3555_3785_len=231	gi|325682562|ref|ZP_08162079.1|	32.14	0.11	58.8925	NA
1949	orf00001_AWRIB418_contig352_group2_1509_502_len=1008	gi|312869403|ref|ZP_07729564.1|_gi|341594149|gb|EGS36952.1|	30.35	1e-09	57.3155	NA
1950	orf00002_AWRIB418_contig352_group2_2711_1533_len=1179	gi|339449214|ref|ZP_08652770.1|	36.86	2e-62	54.8882	NA
1951	orf00004_AWRIB418_contig352_group2_3503_3051_len=453	gi|328462056|gb|EGF34232.1|	98.66	5e-82	51.0745	NA
1952	orf00005_AWRIB418_contig352_group2_3954_3592_len=363	gi|354807776|ref|ZP_09041232.1|	61.11	4e-29	45.1664	NA
1953	orf00006_AWRIB419_contig45_group2_5379_4057_len=1323	gi|336396504|ref|ZP_08577903.1|	57.6	4e-151	45.7664	NA
1954	orf00006_AWRIB304_contig45_group2_3016_3741_len=726	gi|354807794|ref|ZP_09041250.1|	46.22	1e-66	45.8745	NA
1955	orf00107_AWRIB553_contig330_group2_86456_86620_len=165	No_hit			46.0727	NA
1971	orf00007_AWRIB129_contig20_group2_4514_5677_len=1164	gi|354808296|ref|ZP_09041724.1|	37.5	1e-60	45.0282	NA
1972	orf00006_AWRIB129_contig20_group2_3370_4440_len=1071	gi|336054998|ref|YP_004563285.1|	30	0.0001	45.0573	NA
1973	orf00005_AWRIB129_contig20_group2_2938_2702_len=237	gi|312977556|ref|ZP_07789304.1|	33.33	0.97	45.3364	NA
1974	orf00004_AWRIB129_contig20_group2_2705_2538_len=168	gi|385821445|ref|YP_005857832.1|_gi|385824638|ref|YP_005860980.1|	39.66	1.1	48.0055	NA
1975	orf00003_AWRIB129_contig20_group2_2538_1630_len=909	gi|336395111|ref|ZP_08576510.1|	33.33	0.0002	50.7164	NA
1976	orf00002_AWRIB129_contig20_group2_1637_1074_len=564	gi|335349417|gb|EGM50917.1|	32.53	0.0002	53.335	NA
1977	orf00001_AWRIB129_contig20_group2_120_821_len=702	gi|366089722|ref|ZP_09456088.1|	25.37	1.6	52.5208	NA
1978	orf00002_AWRIB129_contig301_group1_272_1015_len=744	gi|373462776|ref|ZP_09554454.1|	98.98	1e-112	53.0208	NA
1979	orf00001_AWRIB129_contig301_group1_0_209_len=210	gi|336393852|ref|ZP_08575251.1|_gi|365926826|ref|ZP_09449589.1|_gi|366053479|ref|ZP_09451201.1|_gi|366089154|ref|ZP_09455627.1|	64.18	3e-17	52.9708	NA
1980	orf00114_AWRIB129_contig9_group2_88809_89585_len=777	gi|336391433|ref|ZP_08572832.1|	86.96	1e-116	52.1908	NA
1981	orf00113_AWRIB129_contig9_group2_87854_88795_len=942	gi|336391432|ref|ZP_08572831.1|	76.04	2e-139	53.9055	NA
1982	orf00112_AWRIB129_contig9_group2_87718_87212_len=507	gi|333394203|ref|ZP_08476022.1|_gi|336391431|ref|ZP_08572830.1|	82.14	8e-80	56.043	NA
1984	orf00121_AWRIB576_contig516_group2_96529_97629_len=1101	gi|334308338|gb|EGL99324.1|	27.73	0.0006	59.903	NA
1985	orf00011_AWRIB202_contig42_group2_6569_6757_len=189	gi|325685156|gb|EGD27282.1|	36	0.18	55.5611	NA
1986	orf00119_AWRIB576_contig516_group2_95852_94950_len=903	gi|331700426|ref|YP_004397385.1|	32.73	0.084	53.4233	NA
1987	orf00118_AWRIB568_contig553_group2_94903_94346_len=558	gi|300362430|ref|ZP_07058606.1|_gi|311111264|ref|ZP_07712661.1|_gi|315037625|ref|YP_004031193.1|_gi|325956105|ref|YP_004286715.1|_gi|385816981|ref|YP_005853371.1|	30.3	0.12	48.3833	NA
1988	orf00014_AWRIB429_contig24_group1_8775_8551_len=225	No_hit			44.9263	NA
1989	orf00015_AWRIB429_contig24_group1_9141_8968_len=174	No_hit			39.61	NA
1990	orf00015_AWRIB318_contig90_group4_14135_9369_len=4767	gi|336393538|ref|ZP_08574937.1|	63.97	0	42.4043	NA
1991	orf00016_AWRIB318_contig90_group4_14600_14752_len=153	No_hit			45.0714	NA
1992	orf00017_AWRIB304_contig45_group2_15897_15607_len=291	gi|336393527|ref|ZP_08574926.1|_gi|380343597|gb|EIA31947.1|	44.94	4e-12	46.4771	NA
1993	orf00019_AWRIB318_contig90_group4_16288_15908_len=381	gi|366090618|ref|ZP_09456984.1|	41.6	2e-25	51.0129	NA
1994	orf00110_AWRIB568_contig553_group2_85164_85000_len=165	No_hit			48.0012	NA
1995	orf00106_AWRIB553_contig330_group2_85149_84937_len=213	No_hit			47.22	NA
1996	orf01365_PSU1_contig1_group1_1148680_1148285_len=396	gi|357546115|gb|EHJ28066.1|	47.29	1e-29	45.2767	NA
1997	orf00009_AWRIB548_contig18_group2_6262_6909_len=648	gi|312870257|ref|ZP_07730387.1|_gi|341596321|gb|EGS38932.1|	54.67	2e-63	44.693	NA
1998	orf00107_AWRIB576_contig516_group2_82755_83078_len=324	gi|331701501|ref|YP_004398460.1|	42.57	3e-13	45.02	NA
1999	orf01368_PSU1_contig1_group1_1150299_1149706_len=594	gi|377831242|ref|ZP_09814223.1|	62.05	4e-67	44.446	NA
2000	orf01430_BAA1163_contig1_group1_1131450_1131764_len=315	gi|385821691|ref|YP_005861216.1|_gi|385824892|ref|YP_005861276.1|	26.92	1.2	44.1118	NA
2001	orf01431_BAA1163_contig1_group1_1133435_1131780_len=1656	gi|380344817|gb|EIA33163.1|_gi|301300974|ref|ZP_07207139.1|_gi|335349292|gb|EGM50792.1|	40.97	2e-115	43.3425	NA
2002	orf00017_AWRIB419_contig45_group2_13464_12649_len=816	gi|365904226|ref|ZP_09441985.1|	46.48	2e-58	45.0775	NA
2003	orf01373_PSU1_contig1_group1_1154156_1153329_len=828	gi|380344814|gb|EIA33160.1|_gi|335349295|gb|EGM50795.1|	39.44	6e-53	44.1817	NA
2004	orf00031_AWRIB202_contig42_group2_24943_24713_len=231	gi|365925008|ref|ZP_09447771.1|_gi|394425779|gb|EJE98696.1|	48.21	1e-09	46.28	NA
2005	orf00101_AWRIB129_contig9_group2_77430_78644_len=1215	gi|325682727|ref|ZP_08162243.1|	35.86	4e-71	43.1925	NA
2006	orf00097_AWRIB568_contig553_group2_76428_76820_len=393	gi|331701511|ref|YP_004398470.1|_gi|392948691|ref|ZP_10314294.1|	40.77	8e-23	44.7225	NA
2007	orf00097_AWRIB576_contig516_group2_75905_76480_len=576	gi|335996694|ref|ZP_08562611.1|_gi|347525299|ref|YP_004832047.1|	34.88	4e-16	44.415	NA
2008	orf00098_AWRIB129_contig9_group2_75888_76451_len=564	gi|300767233|ref|ZP_07077145.1|_gi|308180447|ref|YP_003924575.1|_gi|376008748|gb|EHS82077.1|_gi|366053052|ref|ZP_09450774.1|	68.11	2e-69	45.2883	NA
2009	orf00025_AWRIB418_contig352_group2_17805_17209_len=597	gi|392947851|ref|ZP_10313475.1|	43.92	3e-44	46.6925	NA
2010	orf00093_AWRIB568_contig553_group2_74535_72814_len=1722	gi|365903012|ref|ZP_09440835.1|	67.75	0	48.65	NA
2011	orf00037_AWRIB318_contig90_group4_31110_30181_len=930	gi|365903014|ref|ZP_09440837.1|	25	2e-19	50.5108	NA
2012	orf00139_AWRIB422_contig1_group2_110490_112556_len=2067	gi|366053013|ref|ZP_09450735.1|	45.28	4e-148	49.365	NA
2013	orf00089_AWRIB568_contig553_group2_69688_67046_len=2643	gi|337728824|emb|CCC03943.1|	37.28	2e-154	49.9133	NA
2014	orf00089_AWRIB576_contig516_group2_67019_66531_len=489	gi|377556216|ref|ZP_09785931.1|	56.96	5e-51	46.5442	NA
2015	orf00031_AWRIB419_contig45_group2_26963_26088_len=876	gi|354807314|ref|ZP_09040785.1|	56.29	8e-45	46.7827	NA
2016	orf00032_AWRIB419_contig45_group2_29731_27035_len=2697	gi|335997264|ref|ZP_08563179.1|	71.7	0	43.2718	NA
2017	orf00132_AWRIB422_contig1_group2_102175_103368_len=1194	gi|380343705|gb|EIA32053.1|	58.19	5e-143	45.7464	NA
2018	orf00035_AWRIB419_contig45_group2_31884_31093_len=792	gi|366054293|ref|ZP_09452015.1|	27.02	5e-11	44.3991	NA
2019	orf00085_AWRIB129_contig9_group2_61035_61241_len=207	gi|323339678|ref|ZP_08079949.1|_gi|346330960|gb|EGX99188.1|_gi|335998203|ref|ZP_08564115.1|	41.46	0.47	44.7664	NA
2020	orf00035_AWRIB548_contig18_group2_29889_29449_len=441	gi|366054291|ref|ZP_09452013.1|	27.68	4e-05	43.8336	NA
2021	orf00080_AWRIB568_contig553_group2_59869_60051_len=183	No_hit			43.2927	NA
2022	orf00052_AWRIB429_contig24_group1_43352_43008_len=345	gi|339448765|ref|ZP_08652321.1|	29.13	0.0001	41.2236	NA
2023	orf00125_AWRIB422_contig1_group2_99873_100202_len=330	gi|325682162|ref|ZP_08161680.1|_gi|337729086|emb|CCC04209.1|_gi|338204138|ref|YP_004650283.1|	52.22	4e-21	39.4227	NA
2024	orf00075_AWRIB553_contig330_group2_58670_59656_len=987	gi|365903665|ref|ZP_09441488.1|	30.46	4e-40	41.2282	NA
2025	orf00045_AWRIB418_contig352_group2_35253_34279_len=975	gi|300768049|ref|ZP_07077955.1|_gi|376009329|gb|EHS82658.1|	41.32	3e-71	40.4545	NA
2026	orf00074_AWRIB576_contig516_group2_56225_57319_len=1095	gi|385812143|ref|YP_005848534.1|	46.7	3e-86	40.8818	NA
2027	orf00047_AWRIB419_contig45_group2_36968_36495_len=474	gi|366053360|ref|ZP_09451082.1|	50.34	2e-39	40.1533	NA
2028	orf00117_AWRIB422_contig1_group2_95730_96290_len=561	gi|392949135|ref|ZP_10314730.1|	48.94	2e-44	43.3667	NA
2029	orf00061_AWRIB429_contig24_group1_48921_47746_len=1176	gi|376009240|gb|EHS82569.1|_gi|392949139|ref|ZP_10314733.1|	38.38	1e-60	42.335	NA
2030	orf00059_AWRIB304_contig45_group2_49136_49612_len=477	gi|325682558|ref|ZP_08162075.1|	46.88	3e-31	44.3125	NA
2031	orf01406_PSU1_contig1_group1_1180737_1179178_len=1560	gi|336396528|ref|ZP_08577927.1|	32.95	2e-73	44.6208	NA
2032	orf00063_AWRIB202_contig42_group2_51691_51218_len=474	gi|335348073|gb|EGM49580.1|	32.38	1	43.7108	NA
2033	orf01408_PSU1_contig1_group1_1181256_1181023_len=234	gi|366054297|ref|ZP_09452019.1|	32.14	2.5	43.8917	NA
2036	orf00065_AWRIB318_contig90_group4_53259_51745_len=1515	gi|301301076|ref|ZP_07207236.1|_gi|334308080|gb|EGL99066.1|_gi|335348520|gb|EGM50022.1|_gi|380343661|gb|EIA32010.1|_gi|385840102|ref|YP_005863426.1|	67.69	0	41.74	NA
2037	orf00108_AWRIB422_contig1_group2_89521_90243_len=723	gi|338761610|gb|EGP12879.1|_gi|385826387|ref|YP_005862729.1|	39.84	1e-35	42.9817	NA
2038	orf00064_AWRIB129_contig9_group2_48013_49320_len=1308	gi|297205696|ref|ZP_06923091.1|	54.19	4e-132	44.0158	NA
2039	orf00057_AWRIB418_contig352_group2_45622_45011_len=612	gi|335357487|ref|ZP_08549357.1|	45.02	7e-46	44.7792	NA
2040	orf00060_AWRIB568_contig553_group2_46889_46569_len=321	gi|337728867|emb|CCC03986.1|	35.78	2e-09	45.5658	NA
2041	orf00060_AWRIB576_contig516_group2_45964_46623_len=660	gi|337728872|emb|CCC03992.1|_gi|325682805|ref|ZP_08162321.1|	52.51	4e-59	48.7783	NA
2042	orf00060_AWRIB418_contig352_group2_47685_46627_len=1059	gi|312868752|ref|ZP_07728944.1|_gi|341595162|gb|EGS37837.1|	23.12	6e-18	49.8583	NA
2043	orf00061_AWRIB548_contig18_group2_45923_45189_len=735	gi|339448465|ref|ZP_08652021.1|	53.28	6e-76	50.9825	NA
2044	orf00075_AWRIB429_contig24_group1_58787_59206_len=420	gi|377556251|ref|ZP_09785966.1|	59.29	7e-42	49.2042	NA
2045	orf00056_AWRIB129_contig9_group2_44149_43871_len=279	gi|336392831|ref|ZP_08574230.1|	42.11	0.1	50.0808	NA
2046	orf00077_AWRIB318_contig90_group4_59622_60650_len=1029	gi|365925294|ref|ZP_09448057.1|_gi|394425252|gb|EJE98248.1|	41.82	7e-46	53.3725	NA
2047	orf00053_AWRIB576_contig516_group2_41705_42295_len=591	gi|365925271|ref|ZP_09448034.1|_gi|394425275|gb|EJE98271.1|	70.69	3e-43	54.125	NA
2048	orf01482_BAA1163_contig1_group1_1172074_1171877_len=198	gi|312868770|ref|ZP_07728962.1|_gi|341595179|gb|EGS37854.1|	80.65	3e-23	57.1317	NA
2049	orf00068_AWRIB548_contig18_group2_49258_48614_len=645	gi|365902902|ref|ZP_09440725.1|	53.33	5e-42	57.12	NA
2050	orf00049_AWRIB568_contig553_group2_39739_40698_len=960	gi|377831386|ref|ZP_09814363.1|	32.85	9e-43	56.5267	NA
2051	orf00080_AWRIB304_contig45_group2_65125_63224_len=1902	gi|366053351|ref|ZP_09451073.1|	55.54	0	56.5192	NA
2052	orf00092_AWRIB422_contig1_group2_78208_77939_len=270	gi|366053353|ref|ZP_09451075.1|	75.28	2e-32	58.3883	NA
2053	orf00072_AWRIB419_contig45_group2_55343_55609_len=267	gi|366053354|ref|ZP_09451076.1|	61.54	2e-20	55.4433	NA
2054	orf01429_PSU1_contig1_group1_1196892_1195528_len=1365	gi|365853726|ref|ZP_09393991.1|	59.2	2e-147	51.4467	NA
2055	orf00084_AWRIB304_contig45_group2_68442_67480_len=963	gi|337729110|emb|CCC04233.1|	53.14	2e-90	49.6167	NA
2056	orf00040_AWRIB553_contig330_group2_34193_34885_len=693	gi|366090436|ref|ZP_09456802.1|	52.17	9e-61	51.39	NA
2057	orf01491_BAA1163_contig1_group1_1180087_1179725_len=363	gi|333395611|ref|ZP_08477428.1|_gi|336391640|ref|ZP_08573039.1|	42.02	2e-19	49.9033	NA
2058	orf01433_PSU1_contig1_group1_1200235_1199156_len=1080	gi|373465651|ref|ZP_09557106.1|	64.25	5e-142	48.105	NA
2059	orf00037_AWRIB553_contig330_group2_32441_31527_len=915	gi|365925427|ref|ZP_09448190.1|	35.35	1e-42	48.5892	NA
2060	orf01494_BAA1163_contig1_group1_1182707_1182378_len=330	gi|366052283|ref|ZP_09450005.1|	32.69	4e-10	46.7633	NA
2061	orf00094_AWRIB429_contig24_group1_72899_72138_len=762	gi|357546352|gb|EHJ28281.1|_gi|357538301|gb|EHJ22323.1|_gi|385834586|ref|YP_005872360.1|	31.37	2e-35	45.1125	NA
2062	orf00082_AWRIB548_contig18_group2_60118_60783_len=666	gi|331700863|ref|YP_004397822.1|	54.13	2e-66	46.855	NA
2063	orf00094_AWRIB202_contig42_group2_73902_73687_len=216	gi|328478438|gb|EGF48176.1|_gi|357537441|gb|EHJ21465.1|_gi|357542720|gb|EHJ24757.1|_gi|385828970|ref|YP_005866742.1|_gi|385836160|ref|YP_005873935.1|	37.7	0.55	46.8367	NA
2064	orf00085_AWRIB418_contig352_group2_63826_65097_len=1272	gi|331700637|ref|YP_004397596.1|	53.7	1e-92	46.0467	NA
2065	orf00098_AWRIB318_contig90_group4_75173_76207_len=1035	gi|365851161|ref|ZP_09391602.1|	67.35	4e-133	45.1975	NA
2066	orf01503_BAA1163_contig1_group1_1187248_1187772_len=525	gi|365902221|ref|ZP_09440044.1|	37.29	5e-20	47.2433	NA
2067	orf00088_AWRIB418_contig352_group2_66842_67177_len=336	gi|336053823|ref|YP_004562110.1|_gi|301065584|ref|YP_003787607.1|	33.33	2.3	47.4867	NA
2068	orf00089_AWRIB419_contig45_group2_68750_67338_len=1413	gi|365902806|ref|ZP_09440629.1|	73.08	0	46.8827	NA
2069	orf01447_PSU1_contig1_group1_1210347_1208827_len=1521	gi|366086294|ref|ZP_09452779.1|	41.8	5e-117	47.8609	NA
2070	orf00071_AWRIB422_contig1_group2_61119_62765_len=1647	gi|357538024|gb|EHJ22046.1|_gi|357553202|gb|EHJ34959.1|	54.77	3e-178	47.8527	NA
2071	orf00104_AWRIB304_contig45_group2_82885_82229_len=657	gi|335997276|ref|ZP_08563191.1|_gi|323340298|ref|ZP_08080559.1|_gi|346330480|gb|EGX98727.1|	25.16	0.077	46.1491	NA
2072	orf00069_AWRIB422_contig1_group2_59921_60367_len=447	gi|333394310|ref|ZP_08476129.1|_gi|336392175|ref|ZP_08573574.1|	57.24	2e-45	49.6618	NA
2073	orf00108_AWRIB318_contig90_group4_83773_83348_len=426	gi|328475736|gb|EGF46480.1|	34.29	9	50.9818	NA
2074	orf00095_AWRIB419_contig45_group2_74078_73863_len=216	No_hit			48.3609	NA
2075	orf01515_BAA1163_contig1_group1_1195222_1197177_len=1956	gi|365903347|ref|ZP_09441170.1|	48.46	0	48.8336	NA
2076	orf00018_AWRIB568_contig553_group2_16534_16839_len=306	gi|312870377|ref|ZP_07730502.1|_gi|341594265|gb|EGS37068.1|_gi|377832501|ref|ZP_09815459.1|	53.61	3e-22	47.0255	NA
2077	orf00064_AWRIB422_contig1_group2_55866_56795_len=930	gi|335357425|ref|ZP_08549295.1|	48.61	3e-78	48.5691	NA
2078	orf00100_AWRIB418_contig352_group2_79171_77318_len=1854	gi|377557165|ref|ZP_09786821.1|	75.93	0	50.21	NA
2079	orf00114_AWRIB318_contig90_group4_89812_89216_len=597	gi|337727913|emb|CCC03002.1|	47.85	8e-42	54.4355	NA
2080	orf00104_AWRIB548_contig18_group2_77384_77914_len=531	gi|365925783|ref|ZP_09448546.1|_gi|394428789|gb|EJF01292.1|_gi|392949547|ref|ZP_10315119.1|	44.25	9e-39	57.1983	NA
2081	orf00060_AWRIB422_contig1_group2_51758_52732_len=975	gi|339448266|ref|ZP_08651822.1|	47	9e-77	58.8017	NA
2082	orf01525_BAA1163_contig1_group1_1202675_1202514_len=162	gi|377830766|ref|ZP_09813758.1|	34.88	0.6	58.3942	NA
2083	orf00013_AWRIB129_contig9_group2_10684_11580_len=897	gi|313124026|ref|YP_004034285.1|	42.14	8e-68	57.08	NA
2084	orf00119_AWRIB318_contig90_group4_94656_92548_len=2109	gi|300767818|ref|ZP_07077728.1|_gi|308180009|ref|YP_003924137.1|_gi|376010163|gb|EHS83489.1|_gi|392948137|ref|ZP_10313752.1|	75.29	0	56.0508	NA
2085	orf00009_AWRIB568_contig553_group2_7754_8224_len=471	gi|325683034|ref|ZP_08162550.1|_gi|337728288|emb|CCC03383.1|_gi|338202954|ref|YP_004649099.1|	80.77	3e-74	55.8775	NA
2086	orf00055_AWRIB422_contig1_group2_47607_48020_len=414	gi|354807336|ref|ZP_09040806.1|	87.59	3e-64	56.2433	NA
2087	orf00111_AWRIB548_contig18_group2_83282_84571_len=1290	gi|377557404|ref|ZP_09787052.1|	67.7	8e-166	60.5692	NA
2088	orf00026_AWRIB429_contig25_group1_22556_23194_len=639	gi|331701710|ref|YP_004398669.1|	48.72	3e-47	63.8783	NA
2089	orf00111_AWRIB419_contig45_group2_88095_88391_len=297	gi|312868778|ref|ZP_07728970.1|_gi|341593013|gb|EGS35870.1|	32.84	0.21	62.5408	NA
2090	orf00114_AWRIB548_contig18_group2_88182_85816_len=2367	gi|331701706|ref|YP_004398665.1|	63.58	0	62.6725	NA
2091	orf00004_AWRIB129_contig9_group2_1798_2214_len=417	gi|341593236|gb|EGS36093.1|_gi|312868558|ref|ZP_07728755.1|	45.77	2e-28	61.525	NA
2092	orf01539_BAA1163_contig1_group1_1213682_1212555_len=1128	gi|392947891|ref|ZP_10313512.1|	48.64	7e-103	60.1333	NA
2095	orf00001_AWRIB568_contig953_group1_99_923_len=825	gi|331700432|ref|YP_004397391.1|	98.91	1e-161	57.8608	NA
2097	orf00045_AWRIB422_contig1_group2_39190_38267_len=924	gi|325681774|ref|ZP_08161293.1|	74.59	3e-138	56.2317	NA
2099	orf00120_AWRIB548_contig18_group2_92814_92524_len=291	gi|366089940|ref|ZP_09456306.1|	26.09	2.7	57.8217	NA
2100	orf01543_BAA1163_contig1_group1_1218019_1215377_len=2643	gi|365902005|ref|ZP_09439828.1|	76.87	0	60.7342	NA
2101	orf00120_AWRIB418_contig352_group2_97756_97127_len=630	gi|365902004|ref|ZP_09439827.1|	67	5e-75	62.0945	NA
2102	orf00123_AWRIB548_contig18_group2_97614_96472_len=1143	gi|373463767|ref|ZP_09555351.1|	70.89	9e-162	65.8782	NA
2103	orf00041_AWRIB318_contig85_group2_31903_32856_len=954	gi|357538133|gb|EHJ22155.1|_gi|357553174|gb|EHJ34933.1|	40.43	1e-32	60.5227	NA
2104	orf00056_AWRIB129_contig204_group2_46098_46952_len=855	gi|365852815|ref|ZP_09393161.1|	29.17	2e-16	59.116	NA
2105	orf00009_AWRIB576_contig738_group2_8009_7392_len=618	gi|377556349|ref|ZP_09786060.1|	51.92	9e-54	60.615	NA
2106	orf01484_PSU1_contig1_group1_1243377_1242358_len=1020	gi|365903819|ref|ZP_09441642.1|	98.53	0	58.437	NA
2107	orf00036_AWRIB202_contig702_group2_29893_29723_len=171	No_hit			56.935	NA
2108	orf00011_AWRIB429_contig26_group1_10180_9008_len=1173	gi|365926695|ref|ZP_09449458.1|_gi|394429291|gb|EJF01727.1|	90.26	0	54.297	NA
2109	orf00036_AWRIB422_contig1_group2_27674_27510_len=165	gi|313473148|ref|ZP_07813632.1|	40	7.4	56.121	NA
2110	orf01488_PSU1_contig1_group1_1246679_1246152_len=528	No_hit			61.492	NA
2111	orf00014_AWRIB576_contig738_group2_11572_12294_len=723	gi|300362117|ref|ZP_07058294.1|	41.08	2e-40	61.699	NA
2112	orf00015_AWRIB576_contig738_group2_13975_12329_len=1647	gi|313124550|ref|YP_004034809.1|	55.09	0	55.226	NA
2113	orf00016_AWRIB576_contig738_group2_15505_13994_len=1512	gi|385819226|ref|YP_005855613.1|_gi|385822389|ref|YP_005858731.1|	51.98	3e-142	53.2355	NA
2114	orf00132_AWRIB548_contig18_group2_108433_107945_len=489	gi|365925735|ref|ZP_09448498.1|	44.51	2e-32	48.3355	NA
2115	orf00018_AWRIB576_contig738_group2_16904_16254_len=651	gi|366052887|ref|ZP_09450609.1|	58.67	5e-71	47.3509	NA
2116	orf00029_AWRIB318_contig85_group2_20970_21314_len=345	gi|385825934|ref|YP_005862276.1|	82.88	2e-49	45.6592	NA
2117	orf01495_PSU1_contig1_group1_1254113_1252314_len=1800	gi|392949778|ref|ZP_10315345.1|	53.99	3e-179	46.6342	NA
2118	orf00136_AWRIB418_contig352_group2_113339_112728_len=612	gi|300768661|ref|ZP_07078558.1|_gi|308181623|ref|YP_003925751.1|_gi|376010705|gb|EHS84029.1|	33.8	6e-13	45.7808	NA
2119	orf00027_AWRIB422_contig1_group2_18062_18508_len=447	gi|313472151|ref|ZP_07812643.1|	33.33	4e-10	45.2173	NA
2121	orf00140_AWRIB418_contig352_group2_114771_115100_len=330	gi|366089278|ref|ZP_09455751.1|	36.36	5.1	46.9245	NA
2122	orf00024_AWRIB304_contig16_group2_21350_21568_len=219	gi|385835538|ref|YP_005873312.1|	29.17	7.3	44.3573	NA
2123	orf01503_PSU1_contig1_group1_1257512_1257153_len=360	gi|300812997|ref|ZP_07093383.1|_gi|385815789|ref|YP_005852180.1|_gi|341595327|gb|EGS37976.1|	27.05	1.7	41.6073	NA
2124	orf00026_AWRIB304_contig16_group2_22764_22426_len=339	gi|385836470|ref|YP_005874245.1|	52.78	6e-28	40.369	NA
2125	orf01567_BAA1163_contig1_group1_1238363_1237848_len=516	gi|357547135|gb|EHJ29032.1|_gi|357540455|gb|EHJ24472.1|	44.85	5e-36	40.398	NA
2126	orf00031_AWRIB568_contig697_group2_23619_23458_len=162	No_hit			40.827	NA
2127	orf01569_BAA1163_contig1_group1_1238942_1238679_len=264	gi|365904475|ref|ZP_09442234.1|_gi|365903959|ref|ZP_09441718.1|	63.29	6e-23	40.593	NA
2128	orf01570_BAA1163_contig1_group1_1239197_1239045_len=153	gi|300812202|ref|ZP_07092644.1|	30.43	9.3	42.068	NA
2129	orf00029_AWRIB129_contig204_group2_27732_28892_len=1161	gi|366090662|ref|ZP_09457028.1|	52.63	4e-109	43.084	NA
2130	orf00036_AWRIB576_contig738_group2_25746_25979_len=234	No_hit			42.806	NA
2131	orf00037_AWRIB576_contig738_group2_26193_26768_len=576	gi|335357680|ref|ZP_08549550.1|	34.09	2e-28	42.696	NA
2132	orf00036_AWRIB568_contig697_group2_27921_26974_len=948	gi|365904901|ref|ZP_09442660.1|	37.62	7e-48	42.696	NA
2134	orf01575_BAA1163_contig1_group1_1244692_1244102_len=591	gi|365924850|ref|ZP_09447613.1|_gi|394426535|gb|EJE99352.1|	34.02	1e-26	39.585	NA
2135	orf01576_BAA1163_contig1_group1_1245059_1246306_len=1248	gi|366053641|ref|ZP_09451363.1|	43.92	4e-98	39.135	NA
2136	orf01577_BAA1163_contig1_group1_1246511_1246350_len=162	gi|347534328|ref|YP_004840998.1|	37.21	6.3	37.691	NA
2137	orf01578_BAA1163_contig1_group1_1246794_1246624_len=171	gi|312977817|ref|ZP_07789563.1|	50	1.4	38.9136	NA
2138	orf01579_BAA1163_contig1_group1_1247500_1247141_len=360	gi|312977275|ref|ZP_07789023.1|	43.75	1e-14	38.0591	NA
2139	orf00037_AWRIB568_contig697_group2_28843_28643_len=201	No_hit			37.2064	NA
2140	orf00038_AWRIB568_contig697_group2_29851_29237_len=615	gi|366053308|ref|ZP_09451030.1|	32.18	4e-11	36.3864	NA
2141	orf00152_AWRIB418_contig352_group2_123127_122852_len=276	gi|336392684|ref|ZP_08574083.1|_gi|333394838|ref|ZP_08476657.1|	25.93	0.061	35.8427	NA
2142	orf00043_AWRIB576_contig738_group2_31579_31115_len=465	gi|385827763|ref|YP_005865535.1|	38.19	6e-14	36.2309	NA
2143	orf00154_AWRIB418_contig352_group2_124834_123884_len=951	gi|336391895|ref|ZP_08573294.1|	51.14	6e-88	34.6436	NA
[truncated: 846 more rows]
