# Supplementary material for: Comparative analysis of the Oenococcus oeni pan genome reveals genetic diversity in industrially-relevant pathways
Source: BMC Genomics. 2012 Aug 3;13:373. doi: 10.1186/1471-2164-13-373 (PMC3472311; doi:10.1186/1471-2164-13-373)
Supplement: Additional file 6 — Exopolysaccharide gene clusters. Contains full positional and orthology information for all of the open reading frames predicted to encode members of the strain-dependent cell wall clusters. [file 1471-2164-13-373-S6.xls]

## Sheet: cell_wall
pan_genome position	JGI ID	description	Refseq ID	PSU1	BAA1163	AWRIB418	AWRIB429	AWRIB553	AWRIB576	AWRIB568	AWRIB304	AWRIB202	AWRIB318	AWRIB419	AWRIB548	AWRIB422	AWRIB129	Cell wall group	Genbank non-redundant match	Nr %identity	Nr e-value
2409		Putative transcription regulator – pseudogene			orf01747_BAA1163_contig1_group1_1394227_1393232_len=996,orf01746_BAA1163_contig1_group1_1393190_1392492_len=699													1a1	emb|CCB83457.1| transcription regulator [Lactobacillus pentosus MP-10]	28	5.00E-024
2410		cystathionine beta-lyase			orf01748_BAA1163_contig1_group1_1395403_1394240_len=1164													1a1	ref|ZP_01544685.1| aminotransferase [Oenococcus oeni ATCC BAA-1163]	100	0
2411		PTS system IIBC component			orf01749_BAA1163_contig1_group1_1396900_1395467_len=1434													1a1	ref|ZP_01544686.1| PTS, EIIBC [Oenococcus oeni ATCC BAA-1163]	100	0
2412		PTS system, EIIA component			orf01750_BAA1163_contig1_group1_1397450_1396908_len=543													1a1	ref|ZP_01544687.1| PTS, EIIA [Oenococcus oeni ATCC BAA-1163]	99	6.00E-127
2413		dehydrogenase			orf01751_BAA1163_contig1_group1_1398739_1397651_len=1089													1a1	ref|ZP_01544688.1| Zc-binding dehydrogenase [Oenococcus oeni ATCC BAA-1163]	100	0
2414		No_hit			orf01752_BAA1163_contig1_group1_1399298_1399119_len=180													1a1	No_hit
2415		addiction module toxin, Txe/YoeB family			orf01753_BAA1163_contig1_group1_1401237_1400983_len=255													1a1	ref|ZP_01544689.1| hypothetical protein OENOO_63020 [Oenococcus oeni ATCC BAA-1163]	100	6.00E-058
2416		addiction module antitoxin, RelB/DinJ family			orf01754_BAA1163_contig1_group1_1401520_1401227_len=294													1a1	ref|ZP_01544690.1| DNA-damage-inducible protein J, RelB antitoxin [Oenococcus oeni ATCC BAA-1163]	100	2.00E-063
2417		hypothetical protein			orf01755_BAA1163_contig1_group1_1402061_1401831_len=231													1a1	ref|ZP_06554137.1| hypothetical protein AWRIB429_1527 [Oenococcus oeni AWRIB429]	84	2.00E-027
2418		No_hit			orf01757_BAA1163_contig1_group1_1402854_1402702_len=153													1a1	No_hit
2419		No_hit			orf01758_BAA1163_contig1_group1_1403383_1403219_len=165													1a1	No_hit
2420		hypothetical protein			orf01759_BAA1163_contig1_group1_1404906_1403617_len=1290													1a1	ref|ZP_01544691.1| hypothetical protein OENOO_63023 [Oenococcus oeni ATCC BAA-1163]	100	0
2421		hypothetical protein			orf01760_BAA1163_contig1_group1_1405620_1404940_len=681													1a1	ref|ZP_01544692.1| conserved hypothetical protein [Oenococcus oeni ATCC BAA-1163]	100	8.00E-158
2422		hypothetical phage protein			orf01761_BAA1163_contig1_group1_1406103_1405732_len=372													1a1	ref|ZP_01544693.1| prophage Lp2 protein 7 [Oenococcus oeni ATCC BAA-1163]	99	5.00E-046
2423		conserved hypothetical protein			orf01762_BAA1163_contig1_group1_1406995_1406420_len=576													1a1	ref|ZP_07844697.1| conserved hypothetical protein [Enterococcus faecium TX0133a04]	39	1.00E-028
2424		hypothetical protein			orf01763_BAA1163_contig1_group1_1408377_1406992_len=1386													1a1	ref|ZP_01544694.1| hypothetical protein OENOO_63026 [Oenococcus oeni ATCC BAA-1163]	100	0
2425		hypothetical protein			orf01765_BAA1163_contig1_group1_1408845_1408525_len=321													1a1	ref|ZP_01544695.1| hypothetical protein OENOO_63027 [Oenococcus oeni ATCC BAA-1163]	100	2.00E-077
2426		No_hit			orf01766_BAA1163_contig1_group1_1409437_1409243_len=195													1a1	No_hit
2427		hypothetical protein			orf01767_BAA1163_contig1_group1_1409767_1409558_len=210													1a1	ref|ZP_06554136.1| hypothetical protein AWRIB429_1526 [Oenococcus oeni AWRIB429]	62	2.00E-023
2428		polysaccharide biosynthesis protein			orf01769_BAA1163_contig1_group1_1411364_1409988_len=1377													1a1	ref|ZP_01544696.1| membrane protein [Oenococcus oeni ATCC BAA-1163]	100	0
2429		polysaccharide pyruvyl transferase			orf01770_BAA1163_contig1_group1_1412336_1411416_len=921													1a1	ref|ZP_01544697.1| hypothetical protein OENOO_63029 [Oenococcus oeni ATCC BAA-1163]	100	0
2430		glycosyl transferase group 1			orf01771_BAA1163_contig1_group1_1413643_1412468_len=1176													1a1	ref|ZP_01544698.1| glycosyl transferase, 1 group [Oenococcus oeni ATCC BAA-1163]	100	0
2431		hypothetical protein			orf01772_BAA1163_contig1_group1_1414829_1413780_len=1050													1a1	ref|ZP_01544699.1| hypothetical protein OENOO_63031 [Oenococcus oeni ATCC BAA-1163]	99	0
2432		glycosyl transferase group 1			orf01773_BAA1163_contig1_group1_1416092_1414998_len=1095													1a1	ref|ZP_01544700.1| lipopolysaccharide N-acetylglucosaminyltransferase [Oenococcus oeni ATCC BAA-1163]	100	0
2433		oligosaccharide repeat unit polymerase			orf01774_BAA1163_contig1_group1_1417336_1416089_len=1248													1a1	ref|ZP_01544701.1| hypothetical protein EpsU [Oenococcus oeni ATCC BAA-1163]	100	0
2443		prolyl aminopeptidase				orf00263_AWRIB418_contig446_group2_221576_222454_len=879												1a2	ref|YP_819542.1| prolyl aminopeptidase [Lactobacillus gasseri ATCC 33323]	71	6.00E-157
2444		putative aminoacid permease				orf00262_AWRIB418_contig446_group2_220182_221552_len=1371												1a2	ref|YP_001986492.1| amino acid permease-associated region [lactobacillus casei BL23]	46	1.00E-108
2445		glycosyl hydrolase – pseudogene				orf00260_AWRIB418_contig446_group2_217100_217252_len=153,orf00261_AWRIB418_contig446_group2_217367_219718_len=2352												1a2	ref|ZP_05295368.1| glycosyl hydrolase, family 38 [Listeria monocytogenes FSL J1-208]	76	2.00E-020
2446		PTS system, fructose-specific IIC component – pseudogene				orf00258_AWRIB418_contig446_group2_216063_216440_len=378,orf00259_AWRIB418_contig446_group2_216566_217099_len=534												1a2	ref|YP_004376012.1| fructose-like permease IIC component [Carnobacterium sp. 17-4]	65	3.00E-038
2447		PTS system, fructose-specific, IIB component				orf00257_AWRIB418_contig446_group2_215718_216029_len=312												1a2	ref|ZP_05662143.1| PTS system IIB component [Enterococcus faecium 1,231,502]	65	3.00E-039
2448		PTS system, fructose-specific, IIA component – pseudogene (3' end only)				orf00256_AWRIB418_contig446_group2_215252_215716_len=465												1a2	ref|ZP_05662142.1| PTS system IIA component [Enterococcus faecium 1,231,502]	49	1.00E-033
2449		putative transcriptional antiterminator – pseudogene				orf00253_AWRIB418_contig446_group2_213341_213985_len=645,orf00255_AWRIB418_contig446_group2_213982_215268_len=1287												1a2	ref|ZP_04442091.1| transcriptional antiterminator, bglG family protein [Lactobacillus rhamnosus LMS2-1]	36	2.00E-029
2450		hypothetical protein				orf00252_AWRIB418_contig446_group2_212914_213117_len=204												1a2	ref|ZP_06554136.1| hypothetical protein AWRIB429_1526 [Oenococcus oeni AWRIB429]	82	2.00E-032
2451	OEOE_1494	transposase	YP_811018.1	orf01666_PSU1_contig1_group1_1410928_1410185_len=744														1a3
2452	OEOE_1495	transposase	YP_811019.1	orf01667_PSU1_contig1_group1_1411254_1410991_len=264														1a3
2453	OEOE_1496	PST family polysaccharide transporter	YP_811020.1	orf01668_PSU1_contig1_group1_1413359_1411905_len=1455		orf00251_AWRIB418_contig446_group2_210541_211995_len=1455									orf00140_AWRIB548_contig11_group2_136726_135272_len=1455	orf00295_AWRIB422_contig536_group2_256047_257501_len=1455		1a3
2454	OEOE_1497	glycosyltransferase	YP_811021.1	orf01669_PSU1_contig1_group1_1414301_1413387_len=915		orf00250_AWRIB418_contig446_group2_209599_210513_len=915										orf00294_AWRIB422_contig536_group2_255840_256019_len=180		1a3
2455	OEOE_1498	hypothetical protein	YP_811022.1	orf01670_PSU1_contig1_group1_1415553_1414294_len=1260		orf00249_AWRIB418_contig446_group2_208347_209606_len=1260												1a3
2456	OEOE_1499	glycosyltransferase-like protein	YP_811023.1	orf01671_PSU1_contig1_group1_1416559_1415546_len=1014	orf01775_BAA1163_contig1_group1_1418409_1417474_len=936	orf00248_AWRIB418_contig446_group2_207301_208350_len=1050												1a3
2457	OEOE_1500	glycosyltransferase	YP_811024.1	orf01672_PSU1_contig1_group1_1417562_1416549_len=1014		orf00247_AWRIB418_contig446_group2_206337_207350_len=1014												1a3
2458	OEOE_1501	galactoside O-acetyltransferase	YP_811025.1	orf01673_PSU1_contig1_group1_1418212_1417559_len=654	orf01776_BAA1163_contig1_group1_1419073_1418429_len=645	orf00246_AWRIB418_contig446_group2_205687_206340_len=654												1a3
2459	OEOE_1502	glycosyltransferase	YP_811026.1	orf01674_PSU1_contig1_group1_1419352_1418213_len=1140	orf01777_BAA1163_contig1_group1_1420182_1419076_len=1107	orf00245_AWRIB418_contig446_group2_204547_205686_len=1140		orf00162_AWRIB553_contig18_group2_152913_151762_len=1152										1a3
2460	OEOE_1503	glycosyltransferase	YP_811027.1	orf01675_PSU1_contig1_group1_1420539_1419349_len=1191	orf01778_BAA1163_contig1_group1_1421405_1420215_len=1191	orf00244_AWRIB418_contig446_group2_203360_204550_len=1191		orf00163_AWRIB553_contig18_group2_154100_152910_len=1191										1a3
2382		D-aminopeptidase					orf00011_AWRIB429_contig28_group1_8307_7450_len=858		orf00149_AWRIB576_contig317_group2_141477_140620_len=858	orf00151_AWRIB568_contig145_group2_141445_140588_len=858	orf00149_AWRIB304_contig23_group2_141479_140622_len=858	orf00149_AWRIB202_contig694_group2_141432_140575_len=858						1b1	ref|ZP_06554122.1| hypothetical protein AWRIB429_1512 [Oenococcus oeni AWRIB429]	99	0
2383		glutamyl aminopeptidase					orf00012_AWRIB429_contig28_group1_9392_8304_len=1089		orf00150_AWRIB576_contig317_group2_142562_141474_len=1089	orf00152_AWRIB568_contig145_group2_142530_141442_len=1089	orf00150_AWRIB304_contig23_group2_142564_141476_len=1089	orf00150_AWRIB202_contig694_group2_142517_141429_len=1089	orf00090_AWRIB318_contig1_group3_85057_83969_len=1089					1b1	ref|ZP_06554123.1| hypothetical protein AWRIB429_1513 [Oenococcus oeni AWRIB429]	100	0
2384		ABC-type oligopeptide transport system, substrate-binding protein					orf00013_AWRIB429_contig28_group1_11096_9435_len=1662		orf00151_AWRIB576_contig317_group2_144266_142605_len=1662	orf00153_AWRIB568_contig145_group2_144234_142573_len=1662	orf00151_AWRIB304_contig23_group2_144268_142607_len=1662	orf00151_AWRIB202_contig694_group2_144221_142560_len=1662	orf00091_AWRIB318_contig1_group3_86761_85100_len=1662					1b1	ref|ZP_06554124.1| hypothetical protein AWRIB429_1514 [Oenococcus oeni AWRIB429]	100	0
2385		hypothetical protein					orf00014_AWRIB429_contig28_group1_11791_11552_len=240		orf00152_AWRIB576_contig317_group2_144961_144722_len=240	orf00154_AWRIB568_contig145_group2_144929_144690_len=240	orf00152_AWRIB304_contig23_group2_144963_144724_len=240	orf00152_AWRIB202_contig694_group2_144916_144677_len=240	orf00092_AWRIB318_contig1_group3_87456_87217_len=240					1b1	ref|ZP_06554125.1| hypothetical protein AWRIB429_1515 [Oenococcus oeni AWRIB429]	98	6.00E-040
2386		glycosyl hydrolase					orf00015_AWRIB429_contig28_group1_14417_11829_len=2589		orf00153_AWRIB576_contig317_group2_147587_144999_len=2589	orf00155_AWRIB568_contig145_group2_147555_144967_len=2589	orf00153_AWRIB304_contig23_group2_147589_145001_len=2589	orf00153_AWRIB202_contig694_group2_147542_144954_len=2589	orf00093_AWRIB318_contig1_group3_90082_87494_len=2589					1b1	ref|ZP_06554126.1| hypothetical protein AWRIB429_1516 [Oenococcus oeni AWRIB429]	100	0
2387		PTS system, fructose-specific IIC component					orf00016_AWRIB429_contig28_group1_15382_14423_len=960		orf00154_AWRIB576_contig317_group2_148552_147593_len=960	orf00156_AWRIB568_contig145_group2_148520_147561_len=960	orf00154_AWRIB304_contig23_group2_148554_147595_len=960	orf00154_AWRIB202_contig694_group2_148507_147548_len=960	orf00094_AWRIB318_contig1_group3_91047_90088_len=960					1b1	ref|ZP_06554127.1| hypothetical protein AWRIB429_1517 [Oenococcus oeni AWRIB429]	100	0
2388		PTS system, fructose-specific, IIC component – pseudogene(5' end only)					orf00017_AWRIB429_contig28_group1_15551_15354_len=198		orf00155_AWRIB576_contig317_group2_148721_148524_len=198	orf00157_AWRIB568_contig145_group2_148689_148492_len=198	orf00155_AWRIB304_contig23_group2_148723_148526_len=198	orf00155_AWRIB202_contig694_group2_148676_148479_len=198	orf00095_AWRIB318_contig1_group3_91216_91019_len=198					1b1	ref|ZP_06554128.1| hypothetical protein AWRIB429_1518 [Oenococcus oeni AWRIB429]	100	6.00E-041
2389		PTS system, fructose-specific, IIB component					orf00018_AWRIB429_contig28_group1_15885_15565_len=321		orf00156_AWRIB576_contig317_group2_149055_148735_len=321	orf00158_AWRIB568_contig145_group2_149023_148703_len=321	orf00156_AWRIB304_contig23_group2_149057_148737_len=321	orf00156_AWRIB202_contig694_group2_149010_148690_len=321	orf00096_AWRIB318_contig1_group3_91550_91230_len=321					1b1	ref|ZP_06554129.1| hypothetical protein AWRIB429_1519 [Oenococcus oeni AWRIB429]	100	1.00E-068
2390		PTS system, fructose-specific, IIA component – pseudogene(3' end only)					orf00019_AWRIB429_contig28_group1_16169_15882_len=288		orf00157_AWRIB576_contig317_group2_149339_149052_len=288	orf00159_AWRIB568_contig145_group2_149307_149020_len=288	orf00157_AWRIB304_contig23_group2_149341_149054_len=288	orf00157_AWRIB202_contig694_group2_149294_149007_len=288	orf00097_AWRIB318_contig1_group3_91834_91547_len=288					1b1	ref|ZP_06554130.1| hypothetical protein AWRIB429_1520 [Oenococcus oeni AWRIB429]	98	3.00E-060
2391		PRD/PTS system IIA 2 domain-containing protein					orf00020_AWRIB429_contig28_group1_18276_16336_len=1941		orf00158_AWRIB576_contig317_group2_151446_149506_len=1941	orf00160_AWRIB568_contig145_group2_151414_149474_len=1941	orf00158_AWRIB304_contig23_group2_151448_149508_len=1941	orf00158_AWRIB202_contig694_group2_151401_149461_len=1941	orf00098_AWRIB318_contig1_group3_93941_92001_len=1941					1b1	ref|ZP_06554132.1| hypothetical protein AWRIB429_1522 [Oenococcus oeni AWRIB429]	100	0
2392		beta-glucosidase					orf00021_AWRIB429_contig28_group1_20367_19084_len=1284		orf00159_AWRIB576_contig317_group2_153537_152254_len=1284	orf00161_AWRIB568_contig145_group2_153505_152222_len=1284	orf00159_AWRIB304_contig23_group2_153539_152256_len=1284	orf00159_AWRIB202_contig694_group2_153492_152209_len=1284	orf00099_AWRIB318_contig1_group3_96032_94749_len=1284					1b1	ref|ZP_06554133.1| hypothetical protein AWRIB429_1523 [Oenococcus oeni AWRIB429]	99	0
2393		putative transcriptional antiterminator					orf00022_AWRIB429_contig28_group1_21634_20456_len=1179		orf00160_AWRIB576_contig317_group2_154804_153626_len=1179	orf00162_AWRIB568_contig145_group2_154772_153594_len=1179	orf00160_AWRIB304_contig23_group2_154806_153628_len=1179	orf00160_AWRIB202_contig694_group2_154759_153581_len=1179	orf00100_AWRIB318_contig1_group3_97299_96121_len=1179					1b1	ref|ZP_06554134.1| hypothetical protein AWRIB429_1524 [Oenococcus oeni AWRIB429]	99	0
2394		hypothetical protein					orf00023_AWRIB429_contig28_group1_22082_21795_len=288		orf00161_AWRIB576_contig317_group2_155252_154965_len=288	orf00163_AWRIB568_contig145_group2_155220_154933_len=288	orf00161_AWRIB304_contig23_group2_155254_154967_len=288	orf00161_AWRIB202_contig694_group2_155207_154920_len=288	orf00101_AWRIB318_contig1_group3_97747_97460_len=288					1b1	ref|ZP_06554135.1| hypothetical protein AWRIB429_1525 [Oenococcus oeni AWRIB429]	100	2.00E-067
2395		hypothetical protein					orf00024_AWRIB429_contig28_group1_22495_22286_len=210		orf00162_AWRIB576_contig317_group2_155665_155456_len=210	orf00164_AWRIB568_contig145_group2_155633_155424_len=210	orf00162_AWRIB304_contig23_group2_155667_155458_len=210	orf00162_AWRIB202_contig694_group2_155620_155411_len=210	orf00102_AWRIB318_contig1_group3_98160_97951_len=210					1b1	ref|ZP_06554136.1| hypothetical protein AWRIB429_1526 [Oenococcus oeni AWRIB429]	100	5.00E-043
2396		hypothetical protein					orf00025_AWRIB429_contig28_group1_23808_23305_len=504		orf00163_AWRIB576_contig317_group2_156978_156475_len=504	orf00165_AWRIB568_contig145_group2_156946_156443_len=504	orf00163_AWRIB304_contig23_group2_156980_156477_len=504	orf00163_AWRIB202_contig694_group2_156933_156430_len=504	orf00103_AWRIB318_contig1_group3_99473_98970_len=504					1b1	ref|ZP_06554137.1| hypothetical protein AWRIB429_1527 [Oenococcus oeni AWRIB429]	100	1.00E-111
2397		hypothetical protein					orf00026_AWRIB429_contig28_group1_24073_23816_len=258		orf00164_AWRIB576_contig317_group2_157243_156986_len=258	orf00166_AWRIB568_contig145_group2_157211_156954_len=258	orf00164_AWRIB304_contig23_group2_157245_156988_len=258	orf00164_AWRIB202_contig694_group2_157198_156941_len=258	orf00104_AWRIB318_contig1_group3_99738_99481_len=258					1b1	ref|ZP_06554138.1| hypothetical protein AWRIB429_1528 [Oenococcus oeni AWRIB429]	100	3.00E-052
2398		oligosaccharide translocase					orf00028_AWRIB429_contig28_group1_26402_24870_len=1533		orf00166_AWRIB576_contig317_group2_159572_158040_len=1533	orf00168_AWRIB568_contig145_group2_159540_158008_len=1533	orf00166_AWRIB304_contig23_group2_159574_158042_len=1533	orf00166_AWRIB202_contig694_group2_159527_157995_len=1533	orf00106_AWRIB318_contig1_group3_102067_100535_len=1533					1b1	ref|ZP_06554139.1| hypothetical protein AWRIB429_1529 [Oenococcus oeni AWRIB429]	99	0
2399		glycosyltransferase, family 1					orf00029_AWRIB429_contig28_group1_27630_26776_len=855		orf00167_AWRIB576_contig317_group2_160800_159946_len=855	orf00169_AWRIB568_contig145_group2_160768_159914_len=855	orf00167_AWRIB304_contig23_group2_160802_159948_len=855	orf00167_AWRIB202_contig694_group2_160755_159901_len=855	orf00107_AWRIB318_contig1_group3_103295_102441_len=855					1b1	ref|ZP_06554140.1| hypothetical protein AWRIB429_1530 [Oenococcus oeni AWRIB429]	100	0
2400		No_hit					orf00030_AWRIB429_contig28_group1_27918_27631_len=288		orf00168_AWRIB576_contig317_group2_161088_160801_len=288	orf00170_AWRIB568_contig145_group2_161056_160769_len=288	orf00168_AWRIB304_contig23_group2_161087_160803_len=285	orf00168_AWRIB202_contig694_group2_161043_160756_len=288	orf00108_AWRIB318_contig1_group3_103583_103296_len=288					1b1	No_hit
2401		glycosyl transferase, family 2					orf00031_AWRIB429_contig28_group1_29825_28626_len=1200		orf00169_AWRIB576_contig317_group2_162995_161796_len=1200	orf00171_AWRIB568_contig145_group2_162963_161764_len=1200	orf00169_AWRIB304_contig23_group2_162997_161798_len=1200	orf00169_AWRIB202_contig694_group2_162950_161751_len=1200	orf00109_AWRIB318_contig1_group3_105490_104291_len=1200					1b1	ref|ZP_06554142.1| hypothetical protein AWRIB429_1532 [Oenococcus oeni AWRIB429]	100	0
2402		glycosyl transferase, family 2					orf00032_AWRIB429_contig28_group1_30828_29827_len=1002		orf00170_AWRIB576_contig317_group2_163998_162997_len=1002	orf00172_AWRIB568_contig145_group2_163966_162965_len=1002	orf00170_AWRIB304_contig23_group2_164000_162999_len=1002	orf00170_AWRIB202_contig694_group2_163953_162952_len=1002	orf00110_AWRIB318_contig1_group3_106493_105492_len=1002					1b1	ref|ZP_06554143.1| hypothetical protein AWRIB429_1533 [Oenococcus oeni AWRIB429]	100	0
2403		glycosyltransferase					orf00033_AWRIB429_contig28_group1_31683_30952_len=732		orf00171_AWRIB576_contig317_group2_164853_164122_len=732	orf00173_AWRIB568_contig145_group2_164821_164090_len=732	orf00171_AWRIB304_contig23_group2_164855_164124_len=732	orf00171_AWRIB202_contig694_group2_164808_164077_len=732	orf00111_AWRIB318_contig1_group3_107348_106617_len=732					1b1	ref|ZP_06554144.1| hypothetical protein AWRIB429_1534 [Oenococcus oeni AWRIB429]	100	5.00E-179
2404		hypothetical protein					orf00034_AWRIB429_contig28_group1_33038_31680_len=1359		orf00172_AWRIB576_contig317_group2_166208_164850_len=1359	orf00174_AWRIB568_contig145_group2_166176_164818_len=1359	orf00172_AWRIB304_contig23_group2_166270_164852_len=1419	orf00172_AWRIB202_contig694_group2_166223_164805_len=1419	orf00112_AWRIB318_contig1_group3_108763_107345_len=1419					1b1	ref|ZP_06554145.1| hypothetical protein AWRIB429_1535 [Oenococcus oeni AWRIB429]	100	0
2405		glycosyl transferase family protein					orf00035_AWRIB429_contig28_group1_33605_33123_len=483		orf00173_AWRIB576_contig317_group2_166775_166293_len=483	orf00175_AWRIB568_contig145_group2_166743_166261_len=483	orf00173_AWRIB304_contig23_group2_166777_166295_len=483	orf00173_AWRIB202_contig694_group2_166730_166248_len=483	orf00113_AWRIB318_contig1_group3_109270_108788_len=483					1b1	ref|ZP_06554146.1| hypothetical protein AWRIB429_1536 [Oenococcus oeni AWRIB429]	100	5.00E-114
2406		polysaccharide biosynthesis protein, putative glycosyl transferase enhancer					orf00036_AWRIB429_contig28_group1_34078_33605_len=474		orf00174_AWRIB576_contig317_group2_167248_166775_len=474	orf00176_AWRIB568_contig145_group2_167216_166743_len=474	orf00174_AWRIB304_contig23_group2_167250_166777_len=474	orf00174_AWRIB202_contig694_group2_167203_166730_len=474	orf00114_AWRIB318_contig1_group3_109743_109270_len=474					1b1	ref|ZP_06554147.1| hypothetical protein AWRIB429_1537 [Oenococcus oeni AWRIB429]	100	5.00E-112
2434		prolyl aminopeptidase – pseudogene						orf00153_AWRIB553_contig18_group2_142637_142401_len=237,orf00152_AWRIB553_contig18_group2_142292_142137_len=156										1b2	ref|ZP_07058913.1| possible prolyl aminopeptidase [Lactobacillus gasseri JV-V03]	66	7.00E-033
2435		hypothetical protein						orf00154_AWRIB553_contig18_group2_142831_143334_len=504										1b2	gb|ABM21441.1| hypothetical protein NCC2767LJ0018 [Lactobacillus johnsonii]	39	5.00E-026
2436		hypothetical protein						orf00155_AWRIB553_contig18_group2_143304_143867_len=564										1b2	ref|ZP_01544699.1| hypothetical protein OENOO_63031 [Oenococcus oeni ATCC BAA-1163]	30	6.00E-012
2437		PST family polysaccharide transporter						orf00156_AWRIB553_contig18_group2_145423_144005_len=1419										1b2	ref|ZP_08312730.1| putative teichoic acid/polysaccharide export protein [Leuconostoc fallax KCTC 3537]	69	0
2438		UDP-glucose 6-dehydrogenase						orf00157_AWRIB553_contig18_group2_146607_145420_len=1188										1b2	ref|YP_811246.1| UDP-glucose 6-dehydrogenase [Oenococcus oeni PSU-1]	72	0
2439		glycosyl transferase, family 2						orf00158_AWRIB553_contig18_group2_147651_146674_len=978										1b2	ref|YP_004375244.1| putative glycosyl transferase [Carnobacterium sp. 17-4]	33	2.00E-047
2440		glycosyl transferase						orf00159_AWRIB553_contig18_group2_149490_148450_len=1041										1b2	ref|ZP_08417805.1| glycosyltransferase-like protein [Weissella cibaria KACC 11862]	32	2.00E-035
2441		No_hit						orf00160_AWRIB553_contig18_group2_150661_149480_len=1182										1b2	No_hit
2442		glycosyl transferase group 1						orf00161_AWRIB553_contig18_group2_151688_150675_len=1014										1b2	ref|ZP_07078276.1| lipopolysaccharide 1,6-galactosyltransferase [Lactobacillus plantarum subsp. plantarum ATCC 14917]	34	5.00E-064
2367		hydantoin racemase												orf00254_AWRIB419_contig20_group2_214067_214738_len=672				1c1	ref|ZP_08511001.1| Asp/Glu/Hydantoin racemase [Paenibacillus sp. HGF7]	49	5.00E-064
2368		hydantoinase/oxoprolinase family protein												orf00253_AWRIB419_contig20_group2_212510_214063_len=1554				1c1	ref|ZP_08576809.1| hypothetical protein LfarK3_06796 [Lactobacillus farciminis KCTC 3681]	62	0
2369		conserved hypothetical protein												orf00252_AWRIB419_contig20_group2_211379_212497_len=1119				1c1	ref|ZP_08576810.1| hypothetical protein LfarK3_06801 [Lactobacillus farciminis KCTC 3681]	58	4.00E-143
2370		AroM family protein												orf00251_AWRIB419_contig20_group2_210679_211365_len=687				1c1	ref|ZP_08510988.1| AroM protein [Paenibacillus sp. HGF7]	49	1.00E-069
2371		oligopeptide transporter OPT superfamily protein												orf00250_AWRIB419_contig20_group2_209042_210622_len=1581				1c1	ref|ZP_08510974.1| OPT oligopeptide transporter protein [Paenibacillus sp. HGF7]	63	0
2372		purine catabolism regulatory protein												orf00248_AWRIB419_contig20_group2_207162_208733_len=1572				1c1	ref|ZP_07872672.1| conserved hypothetical protein [Listeria ivanovii FSL F6-596]	28	8.00E-084
2373		zinc-containing alcohol dehydrogenase superfamily												orf00247_AWRIB419_contig20_group2_205820_206908_len=1089				1c1	ref|ZP_01544688.1| Zc-binding dehydrogenase [Oenococcus oeni ATCC BAA-1163]	96	0
2374		No_hit												orf00246_AWRIB419_contig20_group2_205089_204928_len=162				1c1	No_hit
2375		No_hit												orf00245_AWRIB419_contig20_group2_203429_203614_len=186				1c1	No_hit
2376		No_hit												orf00244_AWRIB419_contig20_group2_203232_203432_len=201				1c1	No_hit
2377		No_hit												orf00243_AWRIB419_contig20_group2_201994_202977_len=984				1c1	No_hit
2378		No_hit												orf00242_AWRIB419_contig20_group2_201384_201941_len=558				1c1	No_hit
2379		No_hit												orf00241_AWRIB419_contig20_group2_200010_201359_len=1350				1c1	No_hit
2380		No_hit												orf00240_AWRIB419_contig20_group2_198292_199305_len=1014				1c1	No_hit
2381		hypothetical protein												orf00239_AWRIB419_contig20_group2_197874_198305_len=432				1c1	ref|ZP_07869582.1| conserved domain protein [Listeria marthii FSL S4-120]	30	2.00E-008
2728	OEOE_1736	glycosyltransferase	YP_811245.1	orf01955_PSU1_contig1_group1_1657963_1657106_len=858	orf01364_BAA1163_contig1_group1_1082535_1083287_len=753	orf00015_AWRIB418_contig409_group2_14928_15737_len=810												2a
2729		glycoside transferase family 2					orf00024_AWRIB429_contig30_group1_18742_17939_len=804	orf00430_AWRIB553_contig18_group2_376739_375936_len=804	orf00446_AWRIB576_contig317_group2_395396_394593_len=804	orf00447_AWRIB568_contig145_group2_395364_394561_len=804	orf00441_AWRIB304_contig23_group2_395404_394601_len=804	orf00446_AWRIB202_contig694_group2_395350_394547_len=804	orf00385_AWRIB318_contig1_group3_337940_337089_len=852					2b	ref|ZP_06554384.1| hypothetical protein AWRIB429_1774 [Oenococcus oeni AWRIB429]	100	0.00E+000
2730		glycosyl transferase group 1												orf00007_AWRIB419_contig73_group2_6347_7513_len=1167	orf00427_AWRIB548_contig11_group2_386309_385143_len=1167	orf00007_AWRIB422_contig536_group2_6344_7510_len=1167	orf00007_AWRIB129_contig231_group2_6351_7517_len=1167	2c	ref|YP_808257.1| glycosyltransferase [Lactococcus lactis subsp. cremoris SK11]	33	5.00E-066
2732	OEOE_1738	glycosyltransferase-like protein	YP_811247.1	orf01957_PSU1_contig1_group1_1660252_1659314_len=939	orf01362_BAA1163_contig1_group1_1080198_1081136_len=939	orf00013_AWRIB418_contig409_group2_12591_13529_len=939												3a
2733	OEOE_1739	hypothetical protein	YP_811248.1	orf01958_PSU1_contig1_group1_1661760_1660393_len=1368	orf01361_BAA1163_contig1_group1_1078690_1080057_len=1368	orf00012_AWRIB418_contig409_group2_11083_12450_len=1368												3a
2734	OEOE_1740	capsular polysaccharide biosynthesis protein	YP_811249.1	orf01959_PSU1_contig1_group1_1662305_1661760_len=546	orf01360_BAA1163_contig1_group1_1078145_1078690_len=546	orf00011_AWRIB418_contig409_group2_10538_11083_len=546												3a
2735		glycoside transferase family 2					orf00026_AWRIB429_contig30_group1_20997_20014_len=984	orf00432_AWRIB553_contig18_group2_378994_378011_len=984	orf00448_AWRIB576_contig317_group2_397651_396668_len=984	orf00449_AWRIB568_contig145_group2_397619_396636_len=984	orf00443_AWRIB304_contig23_group2_397659_396676_len=984	orf00448_AWRIB202_contig694_group2_397605_396622_len=984	orf00387_AWRIB318_contig1_group3_340147_339164_len=984					3b	ref|ZP_06554386.1| hypothetical protein AWRIB429_1776 [Oenococcus oeni AWRIB429]	100	0
2736		glycoside transferase family 2					orf00027_AWRIB429_contig30_group1_21934_20987_len=948	orf00433_AWRIB553_contig18_group2_379931_378984_len=948	orf00449_AWRIB576_contig317_group2_398588_397641_len=948	orf00450_AWRIB568_contig145_group2_398556_397609_len=948	orf00444_AWRIB304_contig23_group2_398596_397649_len=948	orf00449_AWRIB202_contig694_group2_398542_397595_len=948	orf00388_AWRIB318_contig1_group3_341084_340137_len=948					3b	ref|ZP_06554387.1| hypothetical protein AWRIB429_1777 [Oenococcus oeni AWRIB429]	100	0
2737		glycoside transferase family 2					orf00028_AWRIB429_contig30_group1_22911_21925_len=987	orf00434_AWRIB553_contig18_group2_380908_379922_len=987	orf00450_AWRIB576_contig317_group2_399565_398579_len=987	orf00451_AWRIB568_contig145_group2_399533_398547_len=987	orf00445_AWRIB304_contig23_group2_399573_398587_len=987	orf00450_AWRIB202_contig694_group2_399519_398533_len=987	orf00389_AWRIB318_contig1_group3_342061_341075_len=987					3b	ref|ZP_06554388.1| hypothetical protein AWRIB429_1778 [Oenococcus oeni AWRIB429]	100	0
2738		conserved hypothetical protein					orf00029_AWRIB429_contig30_group1_24275_22914_len=1362	orf00435_AWRIB553_contig18_group2_382272_380911_len=1362	orf00451_AWRIB576_contig317_group2_400929_399568_len=1362	orf00452_AWRIB568_contig145_group2_400897_399536_len=1362	orf00446_AWRIB304_contig23_group2_400937_399576_len=1362	orf00451_AWRIB202_contig694_group2_400883_399522_len=1362	orf00390_AWRIB318_contig1_group3_343425_342064_len=1362					3b	ref|ZP_06554389.1| hypothetical protein AWRIB429_1779 [Oenococcus oeni AWRIB429]	100	0
2739		capsular polysaccharide biosynthesis protein					orf00030_AWRIB429_contig30_group1_24883_24275_len=609	orf00436_AWRIB553_contig18_group2_382880_382272_len=609	orf00452_AWRIB576_contig317_group2_401537_400929_len=609	orf00453_AWRIB568_contig145_group2_401505_400897_len=609	orf00447_AWRIB304_contig23_group2_401545_400937_len=609	orf00452_AWRIB202_contig694_group2_401491_400883_len=609	orf00391_AWRIB318_contig1_group3_344033_343425_len=609					3b	ref|ZP_06554390.1| hypothetical protein AWRIB429_1780 [Oenococcus oeni AWRIB429]	100	2.00E-109
2740		conserved hypothetical protein					orf00032_AWRIB429_contig30_group1_26856_24886_len=1971	orf00438_AWRIB553_contig18_group2_384853_382883_len=1971	orf00454_AWRIB576_contig317_group2_403510_401540_len=1971	orf00455_AWRIB568_contig145_group2_403478_401508_len=1971	orf00448_AWRIB304_contig23_group2_403518_401548_len=1971	orf00453_AWRIB202_contig694_group2_403464_401494_len=1971	orf00392_AWRIB318_contig1_group3_346006_344036_len=1971					3b	ref|ZP_06554391.1| hypothetical protein AWRIB429_1781 [Oenococcus oeni AWRIB429]	100	0
2741		glycoside transferase family 2					orf00033_AWRIB429_contig30_group1_27790_26849_len=942	orf00439_AWRIB553_contig18_group2_385787_384846_len=942	orf00455_AWRIB576_contig317_group2_404444_403503_len=942	orf00456_AWRIB568_contig145_group2_404412_403471_len=942	orf00449_AWRIB304_contig23_group2_404452_403511_len=942	orf00454_AWRIB202_contig694_group2_404398_403457_len=942	orf00393_AWRIB318_contig1_group3_346940_345999_len=942					3b	ref|ZP_06554392.1| hypothetical protein AWRIB429_1782 [Oenococcus oeni AWRIB429]	100	0
2742		phosphoglycerol transferase					orf00034_AWRIB429_contig30_group1_29921_27858_len=2064	orf00440_AWRIB553_contig18_group2_387918_385855_len=2064	orf00456_AWRIB576_contig317_group2_406575_404512_len=2064	orf00457_AWRIB568_contig145_group2_406543_404480_len=2064	orf00450_AWRIB304_contig23_group2_406373_404520_len=1854	orf00455_AWRIB202_contig694_group2_406529_404466_len=2064	orf00394_AWRIB318_contig1_group3_349071_347008_len=2064					3b	ref|ZP_06554393.1| hypothetical protein AWRIB429_1783 [Oenococcus oeni AWRIB429]	100	0
2743		conserved hypothetical protein												orf00005_AWRIB419_contig73_group2_3736_5091_len=1356	orf00429_AWRIB548_contig11_group2_388920_387565_len=1356	orf00005_AWRIB422_contig536_group2_3733_5088_len=1356	orf00005_AWRIB129_contig231_group2_3740_5095_len=1356	3c	ref|ZP_03913930.1| conserved hypothetical protein [Leuconostoc mesenteroides subsp. cremoris ATCC 19254]	38	3.00E-092
2744		capsular polysaccharide biosynthesis protein												orf00004_AWRIB419_contig73_group2_3082_3726_len=645	orf00430_AWRIB548_contig11_group2_389568_388930_len=639	orf00004_AWRIB422_contig536_group2_3085_3723_len=639	orf00004_AWRIB129_contig231_group2_3086_3730_len=645	3c	ref|ZP_08416800.1| capsular polysaccharide biosynthesis protein [Weissella cibaria KACC 11862]	33	3.00E-024
2745		glycoside transferase family 2												orf00003_AWRIB419_contig73_group2_1966_2904_len=939	orf00431_AWRIB548_contig11_group2_390684_389746_len=939	orf00003_AWRIB422_contig536_group2_1969_2907_len=939	orf00003_AWRIB129_contig231_group2_1970_2908_len=939	3c	ref|ZP_06196831.1| glycosyltransferase [Pediococcus acidilactici 7_4]	43	3.00E-082
2746		glycoside transferase family 2												orf00002_AWRIB419_contig73_group2_1070_1966_len=897	orf00432_AWRIB548_contig11_group2_391580_390684_len=897	orf00002_AWRIB422_contig536_group2_1073_1969_len=897	orf00002_AWRIB129_contig231_group2_1074_1970_len=897	3c	ref|YP_001728407.1| glycosyltransferase [Leuconostoc citreum KM20]	43	2.00E-078
2747		glycoside transferase family 2												orf00001_AWRIB419_contig73_group2_112_1077_len=966	orf00433_AWRIB548_contig11_group2_392592_391573_len=1020	orf00001_AWRIB422_contig536_group2_61_1080_len=1020	orf00001_AWRIB129_contig231_group2_62_1081_len=1020	3c	ref|YP_811247.1| glycosyltransferase-like protein [Oenococcus oeni PSU-1]	40	5.00E-062
2748		lipopolysaccharide biosynthesis												orf00001_AWRIB419_contig650_group1_267_-2_len=270	orf00002_AWRIB548_contig256_group1_780_1046_len=267	orf00002_AWRIB422_contig540_group1_778_1044_len=267	orf00002_AWRIB129_contig234_group1_780_1049_len=270	3c
2749		lipopolysaccharide synthesis sugar transferase												orf00002_AWRIB419_contig650_group1_857_267_len=591	orf00001_AWRIB548_contig256_group1_151_780_len=630	orf00001_AWRIB422_contig540_group1_188_778_len=591	orf00001_AWRIB129_contig234_group1_151_780_len=630	3c
